# Supplementary material for: A Long‐Term Ecological Research Data Set From the Marine Genetic Monitoring Program ARMS‐MBON 2018–2020
Source: Mol Ecol Resour. 2025 Jan 31;25(4):e14073. doi: 10.1111/1755-0998.14073 (PMC11969632; doi:10.1111/1755-0998.14073)
Supplement: Supplementary file 1 — File S1. Is referred to in the main text and contains metadata on observatories and sampling events for data_release_001 of ARMS‐MBON, as well as links to image data and ENA accession numbers of genetic data for sampling events presented in this manuscript. It also contains info for Omics data on how sequence reads were demultiplexed. [file MEN-25-e14073-s003.xlsx]

## Sheet: ObservatoryData_release001
Country	ObservatoryID	UnitID	Latitude	Longitude	Depth_min	Depth_max	Monitoring area	Anthropogenic influence	IUCN habitat type	Description	Notes	ENVO broad scale	ENVO local scale	ENVO medium scale	add info	MarineRegion_larger	MarineRegion_smaller
BEL	BelgiumCoast	AJJBC89	51.6497	2.78937	20.8156	20.8156	Wind farm	semi-industrial	9.5 - Subtidal Sandy-Mud Â	not provided	none	marine benthic biome [ENVO_01000024]; power plant [ENVO:00002214]	silty sediment [ENVO:01000119]	marine reef biome [ENVO:01000029]	silt	Belgian Part of the North Sea (http://marineregions.org/mrgid/26567)	Belgian 24NM (http://marineregions.org/mrgid/49243)
BEL	BelgiumCoast	AJJC81	51.6534	2.79179	38	38	Wind farm	semi-industrial	9.5 - Subtidal Sandy-Mud Â	not provided	none	marine benthic biome [ENVO_01000024]; power plant [ENVO:00002214]	silty sediment [ENVO:01000119]	marine reef biome [ENVO:01000029]	silt	Belgian Part of the North Sea (http://marineregions.org/mrgid/26567)	Belgian 24NM (http://marineregions.org/mrgid/49243)
BEL	BelgiumCoast	AJJC86	51.6526	2.7937	37	37	Wind farm	semi-industrial	9.5 - Subtidal Sandy-Mud Â	not provided	none	marine benthic biome [ENVO_01000024]; power plant [ENVO:00002214]	silty sediment [ENVO:01000119]	marine reef biome [ENVO:01000029]	silt	Belgian Part of the North Sea (http://marineregions.org/mrgid/26567)	Belgian 24NM (http://marineregions.org/mrgid/49243)
BEL	BelgiumCoast	AJJCD78	51.6537	2.79603	38	38	Wind farm	semi-industrial	9.5 - Subtidal Sandy-Mud Â	not provided	none	marine benthic biome [ENVO_01000024]; power plant [ENVO:00002214]	silty sediment [ENVO:01000119]	marine reef biome [ENVO:01000029]	silt	Belgian Part of the North Sea (http://marineregions.org/mrgid/26567)	Belgian 24NM (http://marineregions.org/mrgid/49243)
BEL	BelgiumCoast	AJJCD89	51.645	2.79307	18.64	18.64	Wind farm	semi-industrial	9.5 - Subtidal Sandy-Mud Â	not provided	none	marine benthic biome [ENVO_01000024]; power plant [ENVO:00002214]	silty sediment [ENVO:01000119]	marine reef biome [ENVO:01000029]	sand and silt	Belgian Part of the North Sea (http://marineregions.org/mrgid/26567)	Belgian 24NM (http://marineregions.org/mrgid/49243)
BEL	BelgiumCoast	AZBE1	51.3643	3.20701	7	7	Marina	semi-industrial	9.5 - Subtidal Sandy-Mud Â	ARMS was deployed near marina of Zeebrugge, ARMS attached to tripod, retrieved with acoustic release (no cover crate). Substrate was fine sand-silt (soft-bottom). Very fine silt made filtrations heavy. Â	none	marine benthic biome [ENVO_01000024]; harbor [ENVO:00000463]	sandy sediment [ENVO:01000118]; silty sediment [ENVO:01000119]	marine reef biome [ENVO:01000029]	sand and silt	Belgian Part of the North Sea (http://marineregions.org/mrgid/26567)	Spz3 / Zps3 (http://marineregions.org/mrgid/28748)
BEL	BelgiumCoast	AZBW1	51.3629	3.18363	12	12	Marina	semi-industrial	9.5 - Subtidal Sandy-Mud Â	not provided	none	marine benthic biome [ENVO_01000024]; harbor [ENVO:00000463]	sandy sediment [ENVO:01000118]; silty sediment [ENVO:01000119]	marine reef biome [ENVO:01000029]	sand and silt, fully anoxic zone	Belgian Part of the North Sea (http://marineregions.org/mrgid/26567)	Spz3 / Zps3 (http://marineregions.org/mrgid/28748)
BEL	BelgiumCoast	AZFPin	51.6652	2.82558	37.5	37.5	Wind farm	semi-industrial	9.5 - Subtidal Sandy-Mud Â	Inside a windmill park. ARMS was deployed on a Acoustic Zooplankton Fish Profiler (AZFP's). As we were unable to dive, we undoubtedly lost most of the motile fraction. Still, many motile specimens were recorded (albeit in a rather low species diversity at first sight). The AZFP frame itself was also heavily occupied with motile and sessile organisms.	none	marine benthic biome [ENVO_01000024]; power plant [ENVO:00002214]	sandy sediment [ENVO:01000118]; silty sediment [ENVO:01000119]	marine reef biome [ENVO:01000029]	sand and silt	Belgian Part of the North Sea (http://marineregions.org/mrgid/26567)	Belgian 24NM (http://marineregions.org/mrgid/49243)
BEL	BelgiumCoast	AZFPout	51.6882	2.84921	38	38	Wind farm	semi-industrial	9.5 - Subtidal Sandy-Mud Â	not provided	none	marine benthic biome [ENVO_01000024]; power plant [ENVO:00002214]	sandy sediment [ENVO:01000118]; silty sediment [ENVO:01000119]	marine reef biome [ENVO:01000029]	sand and silt	Belgian Part of the North Sea (http://marineregions.org/mrgid/26567)	Belgian 24NM (http://marineregions.org/mrgid/49243)
BEL	BelgiumCoast	BirkenfelsA	51.6482	2.53583	38.81	38.81	Near shipwreck with very fine silt	semi-industrial	9.5 - Subtidal Sandy-Mud Â	not provided	none	marine benthic biome [ENVO_01000024]	sandy sediment [ENVO:01000118]; silty sediment [ENVO:01000119]	marine reef biome [ENVO:01000029]	sand and silt	Belgian Part of the North Sea (http://marineregions.org/mrgid/26567)	Belgian 24NM (http://marineregions.org/mrgid/49243)
BEL	BelgiumCoast	BirkenfelsB	51.6482	2.53583	38.81	38.81	Near shipwreck with very fine silt	semi-industrial	9.5 - Subtidal Sandy-Mud Â	not provided	none	marine benthic biome [ENVO_01000024]	sandy sediment [ENVO:01000118]; silty sediment [ENVO:01000119]	marine reef biome [ENVO:01000029]	sand and silt	Belgian Part of the North Sea (http://marineregions.org/mrgid/26567)	Belgian 24NM (http://marineregions.org/mrgid/49243)
BEL	BelgiumCoast	CPowerA	51.5798	2.9955	26	26	Wind farm	semi-industrial	9.5 - Subtidal Sandy-Mud Â	not provided	none	marine benthic biome [ENVO_01000024]; power plant [ENVO:00002214]	sandy sediment [ENVO:01000118]; silty sediment [ENVO:01000119]	marine reef biome [ENVO:01000029]	sand and silt	Belgian Part of the North Sea (http://marineregions.org/mrgid/26567)	Zeeland banks (http://marineregions.org/mrgid/2420)
BEL	BelgiumCoast	CPowerB	51.5798	2.9955	26	26	Wind farm	semi-industrial	9.5 - Subtidal Sandy-Mud Â	not provided	none	marine benthic biome [ENVO_01000024]; power plant [ENVO:00002214]	sandy sediment [ENVO:01000118]; silty sediment [ENVO:01000119]	marine reef biome [ENVO:01000029]	sand and silt	Belgian Part of the North Sea (http://marineregions.org/mrgid/26567)	Zeeland banks (http://marineregions.org/mrgid/2420)
BEL	BelgiumCoast	CPowerC	51.5798	2.9955	26	26	Wind farm	semi-industrial	9.5 - Subtidal Sandy-Mud Â	not provided	none	marine benthic biome [ENVO_01000024]; power plant [ENVO:00002214]	sandy sediment [ENVO:01000118]; silty sediment [ENVO:01000119]	marine reef biome [ENVO:01000029]	sand and silt	Belgian Part of the North Sea (http://marineregions.org/mrgid/26567)	Zeeland banks (http://marineregions.org/mrgid/2420)
BEL	BelgiumCoast	CoastbustersA	51.1149	2.57858	9	9	bioanchoring facility Coastbusters project	semi-industrial	9.5 - Subtidal Sandy-Mud Â	not provided	none	marine benthic biome [ENVO_01000024]	sandy sediment [ENVO:01000118]; silty sediment [ENVO:01000119]	marine reef biome [ENVO:01000029]	sand and silt	Belgian Part of the North Sea (http://marineregions.org/mrgid/26567)	Belgian 12NM (http://marineregions.org/mrgid/49010)
BEL	BelgiumCoast	CoastbustersB	51.1153	2.57996	9	9	bioanchoring facility Coastbusters project	semi-industrial	9.5 - Subtidal Sandy-Mud Â	not provided	none	marine benthic biome [ENVO_01000024]	sandy sediment [ENVO:01000118]; silty sediment [ENVO:01000119]	marine reef biome [ENVO:01000029]	sand and silt	Belgian Part of the North Sea (http://marineregions.org/mrgid/26567)	Belgian 12NM (http://marineregions.org/mrgid/49010)
DNK	Laeso	Laeso1	57.2569	11.1419	10	10	Long-Term Ecological Research Site	LHI (Low human influence)	9.2 - Subtidal Rock and Rocky Reefs	The Danish EPA decided to make a large-scale restoration project to restore the stone reef on LÃ¦sÃ¸ Trindel, which is a part of the LÃ¦sÃ¸ Trindel and TÃ¸nnesberg Banke Natura 2000 site. The project was entitled BlueReef. The purpose of the BlueReef project was to restore and stabilise the structure and function of cavernous boulder reefs within an area of approx. 5ha, as well as to boost awaren…	none	marine benthic biome [ENVO_01000024]	boulders [ENVO:01000243]; rocky reef [ENVO:00000130]	marine subtidal rocky reef biome [ENVO:01000050]	boulders reef	Laeso, Sydlige del (http://marineregions.org/mrgid/27388)	none
DNK	Laeso	Laeso2	57.2569	11.142	10	10	Long-Term Ecological Research Site	LHI (Low human influence)	9.2 - Subtidal Rock and Rocky Reefs	The Danish EPA decided to make a large-scale restoration project to restore the stone reef on LÃ¦sÃ¸ Trindel, which is a part of the LÃ¦sÃ¸ Trindel and TÃ¸nnesberg Banke Natura 2000 site. The project was entitled BlueReef. The purpose of the BlueReef project was to restore and stabilise the structure and function of cavernous boulder reefs within an area of approx. 5ha, as well as to boost awaren…	none	marine benthic biome [ENVO_01000024]	boulders [ENVO:01000243]; rocky reef [ENVO:00000130]	marine subtidal rocky reef biome [ENVO:01000050]	boulders reef	Laeso, Sydlige del (http://marineregions.org/mrgid/27388)	none
DNK	Laeso	Laeso3	57.2569	11.142	10	10	Long-Term Ecological Research Site	LHI (Low human influence)	9.2 - Subtidal Rock and Rocky Reefs	The Danish EPA decided to make a large-scale restoration project to restore the stone reef on LÃ¦sÃ¸ Trindel, which is a part of the LÃ¦sÃ¸ Trindel and TÃ¸nnesberg Banke Natura 2000 site. The project was entitled BlueReef. The purpose of the BlueReef project was to restore and stabilise the structure and function of cavernous boulder reefs within an area of approx. 5ha, as well as to boost awaren…	none	marine benthic biome [ENVO_01000024]	boulders [ENVO:01000243]; rocky reef [ENVO:00000130]	marine subtidal rocky reef biome [ENVO:01000050]	boulders reef	Laeso, Sydlige del (http://marineregions.org/mrgid/27388)	none
DNK	Limfjord	Green33	56.9016	9.05517	4	4	Long-Term Ecological Research Site	LHI (Low human influence)	9.7 - Macroalgal/kelp	We are investigating the possibility of improving water quality and biodiversity by reintroducing stone reefs into Limfjorden. In spring of 2017 three elongated reefs were established just west of the Island LivÃ¸ in the central part of Limfjorden. We are monitoring the effects on water movements, temperature and oxygen conditions as well as water clarity and nutrient levels. Also we have been mo…	none	marine benthic biome [ENVO_01000024]	boulders [ENVO:01000243]; rocky reef [ENVO:00000130]	marine subtidal rocky reef biome [ENVO:01000050]	boulders reef	42F9 (http://marineregions.org/mrgid/40806)	Logstor Bredning, Vejlerne Og Bulbjerg (http://marineregions.org/mrgid/27478)
DNK	Limfjord	Red2	56.8999	9.05663	4	4	Long-Term Ecological Research Site	LHI (Low human influence)	9.7 - Macroalgal/kelp	We are investigating the possibility of improving water quality and biodiversity by reintroducing stone reefs into Limfjorden. In spring of 2017 three elongated reefs were established just west of the Island LivÃ¸ in the central part of Limfjorden. We are monitoring the effects on water movements, temperature and oxygen conditions as well as water clarity and nutrient levels. Also we have been mo…	none	marine benthic biome [ENVO_01000024]	boulders [ENVO:01000243]; rocky reef [ENVO:00000130]	marine subtidal rocky reef biome [ENVO:01000050]	boulders reef	42F9 (http://marineregions.org/mrgid/40806)	Logstor Bredning, Vejlerne Og Bulbjerg (http://marineregions.org/mrgid/27478)
DNK	Limfjord	Yellow8	56.9013	9.05733	3.5	3.5	Long-Term Ecological Research Site	LHI (Low human influence)	9.7 - Macroalgal/kelp	We are investigating the possibility of improving water quality and biodiversity by reintroducing stone reefs into Limfjorden. In spring of 2017 three elongated reefs were established just west of the Island LivÃ¸ in the central part of Limfjorden. We are monitoring the effects on water movements, temperature and oxygen conditions as well as water clarity and nutrient levels. Also we have been mo…	none	marine benthic biome [ENVO_01000024]	boulders [ENVO:01000243]; rocky reef [ENVO:00000130]	marine subtidal rocky reef biome [ENVO:01000050]	boulders reef	42F9 (http://marineregions.org/mrgid/40806)	Logstor Bredning, Vejlerne Og Bulbjerg (http://marineregions.org/mrgid/27478)
ESP	Getxo	G1	43.3385	-3.01483	5	10	Marina	semi-industrial	9.6 - Subtidal Muddy	Marina (Site located on the dock of a marina in transitional waters, 31-34 psu, in right bank within the outer section of the estuary of Bilbao, with the commercial superport of Bilbao in the left banks) Â	none	marine benthic biome [ENVO_01000024]; harbor [ENVO:00000463]	muddy soil [ENVO:00005771]	marine reef biome [ENVO:01000029]	Oyster beds on shallow sublittoral muddy mixed sediment	Abra de Bilbao (http://marineregions.org/mrgid/17355)	none
ESP	Getxo	G2	43.3385	-3.01491	5	10	Marina	semi-industrial	9.6 - Subtidal Muddy	Marina (Site located on the dock of a marina in transitional waters, 31-34 psu, in right bank within the outer section of the estuary of Bilbao, with the commercial superport of Bilbao in the left banks) Â	none	marine benthic biome [ENVO_01000024]; harbor [ENVO:00000463]	muddy soil [ENVO:00005771]	marine reef biome [ENVO:01000029]	Oyster beds on shallow sublittoral muddy mixed sediment	Abra de Bilbao (http://marineregions.org/mrgid/17355)	none
ESP	Getxo	G3	43.3384	-3.01483	5	10	Marina	semi-industrial	9.6 - Subtidal Muddy	Marina (Site located on the dock of a marina in transitional waters, 31-34 psu, in right bank within the outer section of the estuary of Bilbao, with the commercial superport of Bilbao in the left banks) Â	none	marine benthic biome [ENVO_01000024]; harbor [ENVO:00000463]	muddy soil [ENVO:00005771]	marine reef biome [ENVO:01000029]	Oyster beds on shallow sublittoral muddy mixed sediment	Abra de Bilbao (http://marineregions.org/mrgid/17355)	none
ESP	Vigo	TorallaA	42.2284	-8.7787	12	12	Industrial port	industrial	9.4 - Subtidal Sandy Â	Toralla is a Island located at NW Iberia, inside of RÃ­a de Vigo, a a semi-enclosed heavily populated bay. Besides the proximity of busy ports and the combined effect of population and urban activities which lead to sediment modification, this area includes both hard and soft substrata, which have a high primary productivity due to the influence of coastal upwelling-downwelling dynamics. Â	none	marine benthic biome [ENVO_01000024]; harbor [ENVO:00000463]	sandy sediment [ENVO:01000118]	marine reef biome [ENVO:01000029]	sandy	13E1 (http://marineregions.org/mrgid/40020)	none
ESP	Vigo	TorallaB	42.2284	-8.7787	12	12	Industrial port	industrial	9.4 - Subtidal Sandy Â	Toralla is a Island located at NW Iberia, inside of RÃ­a de Vigo, a a semi-enclosed heavily populated bay. Besides the proximity of busy ports and the combined effect of population and urban activities which lead to sediment modification, this area includes both hard and soft substrata, which have a high primary productivity due to the influence of coastal upwelling-downwelling dynamics. Â	none	marine benthic biome [ENVO_01000024]; harbor [ENVO:00000463]	sandy sediment [ENVO:01000118]	marine reef biome [ENVO:01000029]	sandy	13E1 (http://marineregions.org/mrgid/40020)	none
ESP	Vigo	TorallaC	42.2284	-8.7787	12	12	Industrial port	industrial	9.4 - Subtidal Sandy Â	Toralla is a Island located at NW Iberia, inside of RÃ­a de Vigo, a a semi-enclosed heavily populated bay. Besides the proximity of busy ports and the combined effect of population and urban activities which lead to sediment modification, this area includes both hard and soft substrata, which have a high primary productivity due to the influence of coastal upwelling-downwelling dynamics. Â	none	marine benthic biome [ENVO_01000024]; harbor [ENVO:00000463]	sandy sediment [ENVO:01000118]	marine reef biome [ENVO:01000029]	sandy	13E1 (http://marineregions.org/mrgid/40020)	none
FIN	TZS	Angbat	59.8415	23.2489	4	4	Marine Protected Area; Long-Term Ecological Research Site; continuous hydrographic monitoring	protected	9.4 - Subtidal Sandy	Angbatsbryggan is a vegetated habitat comprised of mixed macrophyte scpecies (mixed meadow) on sand bottom.	none	marine benthic biome [ENVO_01000024]; marine park area [ENVO:00000362]	sandy sediment [ENVO:01000118]	marine reef biome [ENVO:01000029]	vegetated habitat comprised of mixed macrophyte scpecies (mixed meadow) on sand bottom.	Tammisaaren Ja Hangon Saariston Ja PohjanpitÃ¤jÃ¤nlahden Merensuojelualue (http://marineregions.org/mrgid/27436)	none
FIN	TZS	Kummelkobben	59.8644	23.2651	3	6	Long-Term Ecological Research Site; close to industrial port; continuous hydrographic monitoring	LHI (Low human influence)	9.7 - Macroalgal/kelp	not provided	none	marine benthic biome [ENVO_01000024]; harbor [ENVO:00000463]	rocky reef [ENVO:00000130]	marine subtidal rocky reef biome [ENVO:01000050]	rocky bottom with Fucus	Tammisaaren Ja Hangon Saariston Ja PohjanpitÃ¤jÃ¤nlahden Merensuojelualue (http://marineregions.org/mrgid/27436)	none
FIN	TZS	Spikarna	59.8109	23.2062	3	3	Marine Protected Area; Long-Term Ecological Research Site	protected	9.3 - Subtidal loose rock/pebble/gravel	Spikarna is a group of small islands and sublittoral reefs with a fragmented distribution of mussel beds interspersed by pockets of sand fields, stones and gravel. A canopy-forming bladder-wrack belt on a hard-bottom habitat.	none	marine benthic biome [ENVO_01000024]; marine park area [ENVO:00000362]	sandy sediment [ENVO:01000118]	marine reef biome [ENVO:01000029]	sandy and seagrass	Tammisaaren Ja Hangon Saariston Ja PohjanpitÃ¤jÃ¤nlahden Merensuojelualue (http://marineregions.org/mrgid/27436)	none
FRA	Roscoff	BasBloS1	48.7287	-3.95894	12	12	Marine Protected Area	protected	9.2 - Subtidal Rock and Rocky Reefs Â	Marine protected area	none	marine benthic biome [ENVO_01000024]; marine park area [ENVO:00000362]	rocky reef [ENVO:00000130]	marine subtidal rocky reef biome [ENVO:01000050]	rocky reef	Bay of Morlaix (http://marineregions.org/mrgid/5216)	none
FRA	Roscoff	BasBloS2	48.7287	-3.95894	12	12	Marine Protected Area	protected	9.2 - Subtidal Rock and Rocky Reefs Â	Marine protected area	none	marine benthic biome [ENVO_01000024]; marine park area [ENVO:00000362]	rocky reef [ENVO:00000130]	marine subtidal rocky reef biome [ENVO:01000050]	rocky reef	Bay of Morlaix (http://marineregions.org/mrgid/5216)	none
FRA	Roscoff	BasBloS3	48.7287	-3.95894	12	12	Marine Protected Area	protected	9.2 - Subtidal Rock and Rocky Reefs Â	Marine protected area	none	marine benthic biome [ENVO_01000024]; marine park area [ENVO:00000362]	rocky reef [ENVO:00000130]	marine subtidal rocky reef biome [ENVO:01000050]	rocky reef	Bay of Morlaix (http://marineregions.org/mrgid/5216)	none
FRA	Roscoff	MarBloR1	48.7175	-3.96649	1	1	Marina	semi-industrial	9.2 - Subtidal Rock and Rocky Reefs	Marina	none	marine benthic biome [ENVO_01000024]; harbor [ENVO:00000463]	rocky reef [ENVO:00000130]	marine subtidal rocky reef biome [ENVO:01000050]		Penze Estuary (http://marineregions.org/mrgid/17786)	none
FRA	Roscoff	MarBloR2	48.7175	-3.96649	1	1	Marina	semi-industrial	9.2 - Subtidal Rock and Rocky Reefs	Marina	none	marine benthic biome [ENVO_01000024]; harbor [ENVO:00000463]	rocky reef [ENVO:00000130]	marine subtidal rocky reef biome [ENVO:01000050]		Penze Estuary (http://marineregions.org/mrgid/17786)	none
FRA	Roscoff	MarBloR3	48.7175	-3.96649	1	1	Marina	semi-industrial	9.2 - Subtidal Rock and Rocky Reefs	Marina	none	marine benthic biome [ENVO_01000024]; harbor [ENVO:00000463]	rocky reef [ENVO:00000130]	marine subtidal rocky reef biome [ENVO:01000050]		Penze Estuary (http://marineregions.org/mrgid/17786)	none
GBR	Plymouth	MBA1	50.3674	-4.1552	1	1	Marina	semi-industrial	9.5 - Subtidal Sandy-Mud Â	King Point Marina, ARMS was suspended below pontoon Â	none	marine benthic biome [ENVO_01000024]; harbor [ENVO:00000463]	saline water [ENVO:00002010]	marine subtidal rocky reef biome [ENVO:01000050]	ARMS was suspended below pontoon	Plymouth Sound (http://marineregions.org/mrgid/24206)	none
GBR	Plymouth	MBA1A	50.3673	-4.1554	2	2	Marina	semi-industrial	9.5 - Subtidal Sandy-Mud Â	King Point Marina, ARMS was suspended below pontoon Â	none	marine benthic biome [ENVO_01000024], harbor [ENVO:00000463]	sandy sediment [ENVO:01000118]; muddy soil [ENVO:00005771]	marine reef biome [ENVO:01000029]	sand and mud	Plymouth Sound (http://marineregions.org/mrgid/24206)	none
GBR	Plymouth	MBA1B	50.3668	-4.1561	2	2	Marina	semi-industrial	9.5 - Subtidal Sandy-Mud Â	King Point Marina, ARMS was suspended below pontoon Â	none	marine benthic biome [ENVO_01000024], harbor [ENVO:00000463]	sandy sediment [ENVO:01000118]; muddy soil [ENVO:00005771]	marine reef biome [ENVO:01000029]	sand and mud	Plymouth Sound (http://marineregions.org/mrgid/24206)	none
GBR	Plymouth	MBA1C	50.3674	-4.1544	2	2	Marina	semi-industrial	9.5 - Subtidal Sandy-Mud Â	King Point Marina, ARMS was suspended below pontoon Â	none	marine benthic biome [ENVO_01000024]; harbor [ENVO:00000463]	sandy sediment [ENVO:01000118]; muddy soil [ENVO:00005771]	marine reef biome [ENVO:01000029]	sand and mud	Plymouth Sound (http://marineregions.org/mrgid/24206)	none
GBR	Plymouth	MBA2	50.3501	-4.15917	10.1	10.1	Marina	semi-industrial	9.5 - Subtidal Sandy-Mud Â	King Point Marina, ARMS was suspended below pontoon Â	none	marine benthic biome [ENVO_01000024], harbor [ENVO:00000463]	sandy sediment [ENVO:01000118]; muddy soil [ENVO:00005771]	marine reef biome [ENVO:01000029]		Plymouth Sound (http://marineregions.org/mrgid/24206)	none
GRC	Crete	1HERP	35.3432	25.1366	4	4	Marina/Harbour	semi-industrial	9.6 - Subtidal Muddy	Soft (muddy) seabed in the Old Venetian Harbour (marina) of Heraklion. Â	none	marine benthic biome [ENVO_01000024]; harbor [ENVO:00000463]	muddy soil [ENVO:00005771]	marine reef biome [ENVO:01000029]	soft muddy seabed	Crete Island (http://marineregions.org/mrgid/48617)	none
GRC	Crete	2UBPC	35.3466	25.2788	21	21	Underwater Biotechnology Park	semi-industrial	9.4 - Subtidal Sandy Â	Sandy seabed in the Underwater Biotechnological Park of Crete (http://ubpcrete.hcmr.gr/) in the open sea (1.5 km off the HCMR facilities). Â	none	marine benthic biome [ENVO_01000024]	sandy sediment [ENVO:01000118]	marine reef biome [ENVO:01000029]	sand	Crete Island (http://marineregions.org/mrgid/48617)	none
ISR	Eilat	Katza1	29.52	34.9344	10	10	Industrial port	industrial	9.8 - Coral Reef Â	Fringing reef, sand areas with coral knolls, and segmented reef patches. Â	These sites are at the same place so they are field replicates although the retrieval times are all different so they are also not replicates	marine benthic biome [ENVO_01000024]; harbor [ENVO:00000463]	coral reef [ENVO:00000150]	marine coral reef biome [ENVO:01000049]	coral reef	Gulf of Aqaba (http://marineregions.org/mrgid/4263)	Israeli part of the Gulf of Aqaba (http://marineregions.org/mrgid/25384)
ISR	Eilat	Katza2	29.52	34.9344	10	10	Industrial port	industrial	9.8 - Coral Reef Â	Fringing reef, sand areas with coral knolls, and segmented reef patches. Â	These sites are at the same place so they are field replicates although the retrieval times are all different so they are also not replicates	marine benthic biome [ENVO_01000024]; harbor [ENVO:00000463]	coral reef [ENVO:00000150]	marine coral reef biome [ENVO:01000049]	coral reef	Gulf of Aqaba (http://marineregions.org/mrgid/4263)	Israeli part of the Gulf of Aqaba (http://marineregions.org/mrgid/25384)
ISR	Eilat	NR1	29.5055	34.9203	10	10	Long-Term Ecological Research Site	LHI (Low human influence)	9.8 - Coral Reef Â	Fringing reef, sand areas with coral knolls, and segmented reef patches. Â	These sites are at the same place so they are field replicates although the retrieval times are all different so they are also not replicates	marine benthic biome [ENVO_01000024]	coral reef [ENVO:00000150]	marine coral reef biome [ENVO:01000049]	coral reef with sandy areas	Gulf of Aqaba (http://marineregions.org/mrgid/4263)	Israeli part of the Gulf of Aqaba (http://marineregions.org/mrgid/25384)
ISR	Eilat	NR2	29.5055	34.9203	10	10	Long-Term Ecological Research Site	LHI (Low human influence)	9.8 - Coral Reef Â	Fringing reef, sand areas with coral knolls, and segmented reef patches. Â	These sites are at the same place so they are field replicates although the retrieval times are all different so they are also not replicates	marine benthic biome [ENVO_01000024]	coral reef [ENVO:00000150]	marine coral reef biome [ENVO:01000049]	coral reef with sandy areas	Gulf of Aqaba (http://marineregions.org/mrgid/4263)	Israeli part of the Gulf of Aqaba (http://marineregions.org/mrgid/25384)
NOR	Bodo	GStraB	67.2404	14.7117	2	2	Marine Protected Area	protected	9.2 - Subtidal Rock and Rocky Reefs	The ARMS is deployed in a shallow inlet (2-3 m) with mixed sediments, boulders and rocky bottom called GodÃ¸ystraumen. Kelp and maerl are the main habitat forming species in the vicinity. The site is located in and MPA established in 2014. GStraB is situated on boulders in the vicinity of narrowing with strong tidal currents. Both ARMS (GStraM and GStraB) are situated within a radius of 50 m. Â	none	marine benthic biome [ENVO_01000024]; marine park area [ENVO:00000362]	boulders [ENVO:01000243]	marine subtidal rocky reef biome [ENVO:01000050]	boulders	Vestfjorden (http://marineregions.org/mrgid/18664)	Skjaerstadfjord (http://marineregions.org/mrgid/63054)
NOR	Bodo	GStraM	67.2402	14.7115	2	2	Marine Protected Area	protected	9.2 - Subtidal Rock and Rocky Reefs Â	The ARMS are deployed in a shallow inlet (2-3 m) with mixed sediments, boulders and rocky bottom called GodÃ¸ystraumen. Kelp and maerl are the main habitat forming species in the vicinity. The site is located in and MPA established in 2014. The site GStraM is situated on sandy bottom with maerl nodules loosely occurring in the vicinity. Both ARMS (GStraM and GStraB are situated within a radius of…	none	marine benthic biome [ENVO_01000024]; marine park area [ENVO:00000362]	sandy sediment [ENVO:01000118]; silty sediment [ENVO:01000119]	marine reef biome [ENVO:01000029]	sand and maerl nodules	Vestfjorden (http://marineregions.org/mrgid/18664)	Skjaerstadfjord (http://marineregions.org/mrgid/63054)
NOR	Svalbard	S1	78.213	15.2336	14	14	Long-Term Ecological Research Site	LHI (Low human influence)	9.3 - Subtidal Loose Rock/Pebble/Gravel Â	The two arms sites are located in Isfjorden (Spitsbergen), on the southern shore, close to old inactive russian coal mining village Grumantbyen (S2) and river outlet Bjorndalen (S1). Both locations are distant from Longyearbyen harbour and located just beneath large bird cliffs. Characterized by steep slope of rocks and boulders overlying mud. Lager boulders occur at S1 while at S2 there are rock…		marine benthic biome [ENVO_01000024]; natural environment [ENVO:01000951]	boulders [ENVO:01000243]; rocky reef [ENVO:00000130]	marine subtidal rocky reef biome [ENVO:01000050]	large boulders overlying mud	85G5 (http://marineregions.org/mrgid/42425)	none
NOR	Svalbard	S1A	78.213	15.2336	14	14	Long-Term Ecological Research Site	LHI (Low human influence)	9.3 - Subtidal Loose Rock/Pebble/Gravel Â	not provided	none	marine benthic biome [ENVO_01000024]; natural environment [ENVO:01000951]	boulders [ENVO:01000243]; rocky reef [ENVO:00000130]	marine subtidal rocky reef biome [ENVO:01000050]	large boulders overlying mud	85G5 (http://marineregions.org/mrgid/42425)	none
NOR	Svalbard	S1B	78.213	15.2336	14	14	Long-Term Ecological Research Site	LHI (Low human influence)	9.3 - Subtidal Loose Rock/Pebble/Gravel Â	not provided	none	marine benthic biome [ENVO_01000024]; natural environment [ENVO:01000951]	boulders [ENVO:01000243]; rocky reef [ENVO:00000130]	marine subtidal rocky reef biome [ENVO:01000050]	large boulders overlying mud	85G5 (http://marineregions.org/mrgid/42425)	none
NOR	Svalbard	S1C	78.213	15.2336	14	14	Long-Term Ecological Research Site	LHI (Low human influence)	9.3 - Subtidal Loose Rock/Pebble/Gravel Â	not provided	none	marine benthic biome [ENVO_01000024]; natural environment [ENVO:01000951]	boulders [ENVO:01000243]; rocky reef [ENVO:00000130]	marine subtidal rocky reef biome [ENVO:01000050]	large boulders overlying mud	85G5 (http://marineregions.org/mrgid/42425)	none
NOR	Svalbard	S2	78.1883	15.1447	14	14	Long-Term Ecological Research Site	LHI (Low human influence)	9.3 - Subtidal Loose Rock/Pebble/Gravel Â	The two arms sites are located in Isfjorden (Spitsbergen), on the southern shore, close to old inactive russian coal mining village Grumantbyen (S2) and river outlet Bjorndalen (S1). Both locations are distant from Longyearbyen harbour and located just beneath large bird cliffs. Characterized by steep slope of rocks and boulders overlying mud. Lager boulders occur at S1 while at S2 there are rock…		marine benthic biome [ENVO_01000024]; natural environment [ENVO:01000951]	rocky reef [ENVO:00000130]	marine subtidal rocky reef biome [ENVO:01000050]	small rocks overlying mud,	85G5 (http://marineregions.org/mrgid/42425)	none
POL	Gdynia	GDY1	54.4852	18.5711	4	4	Long-Term Ecological Research Site; Marine Protected Area	LHI (Low human influence)	9.3 - Subtidal Loose Rock/Pebble/Gravel Â	Natural stony reefs in the littoral zone (pebbles and boulders on sandy bottom) Â	none	marine benthic biome [ENVO_01000024]; marine park area [ENVO:00000362]	rocky reef [ENVO:00000130]	marine subtidal rocky reef biome [ENVO:01000050]	stony reef (pebbles and boulders)	Zatoka Pucka (http://marineregions.org/mrgid/29088)	none
SVN	GulfOfPiran	BojaVida	45.5487	13.5507	22	22	Long-Term Ecological Research Site	LHI (Low human influence)	9.4 - Subtidal Sandy	not provided	none	marine benthic biome [ENVO_01000024]	sandy sediment [ENVO:01000118]	marine reef biome [ENVO:01000029]	sandy	Gulf of Piran (http://marineregions.org/mrgid/29864)	none
SVN	GulfOfPiran	Fornace	45.5188	13.5673	9	9	Research site	semi-industrial	9.5 - Subtidal Sandy-Mud Â	Location 1 (FO9) is stationed around 50 m off the coast of Fornace (PIran) in the depth of 9 m. This is a transient zone between infralittoral and circalittoral. Botoom is predominantly sandy mud, with coarse organic elements on the surface (sea shells).	none	marine benthic biome [ENVO_01000024]	sandy sediment [ENVO:01000118]	marine reef biome [ENVO:01000029]	sandy mud, with coarse organic elements on the surface	Gulf of Piran (http://marineregions.org/mrgid/29864)	none
SVN	GulfOfPiran	LukaKP	45.5649	13.7436	3	3	not provided	industrial	not provided	not provided	none	marine benthic biome [ENVO_01000024]	human construction [ENVO:00000070]	marine reef biome [ENVO:01000029]	marine anthropogenic structures	Gulf of Piran (http://marineregions.org/mrgid/29864)	none
SWE	Koster	VH1	58.8752	11.1032	24	24	Marine Protected Area	protected	9.2 - Subtidal Rock and Rocky Reefs Â	ARMS are deployed at the outlet of the small bay of TjÃ¤rnÃ¶ Marine Lab at the lower end of the photic zone and close to the drop off into the Koster groove (100 m depth). The habitat is soft sediment mixed with rocky seafloor, covered with dead manâ€™s fingers and brown algae (Fucus). Â	none	marine benthic biome [ENVO_01000024]; marine park area [ENVO:00000362]	sandy sediment [ENVO:01000118]; rocky reef [ENVO:00000130]	marine subtidal rocky reef biome [ENVO:01000050]	soft sediment mixed with rocky seafloor, covered with dead manâ€™s fingers and brown algae (Fucus)	Kosterfjorden-VÃ¤derÃ¶fjorden (http://marineregions.org/mrgid/28676)	none
SWE	Koster	VH2	58.8763	11.1119	22	22	Marine Protected Area	protected	9.2 - Subtidal Rock and Rocky Reefs Â	ARMS are deployed at the outlet of the small bay of TjÃ¤rnÃ¶ Marine Lab at the lower end of the photic zone and close to the drop off into the Koster groove (100 m depth). The habitat is soft sediment mixed with rocky seafloor, covered with dead manâ€™s fingers and brown algae (Fucus). Â	none	marine benthic biome [ENVO_01000024]; marine park area [ENVO:00000362]	sandy sediment [ENVO:01000118]; rocky reef [ENVO:00000130]	marine subtidal rocky reef biome [ENVO:01000050]	soft sediment mixed with rocky seafloor, covered with dead manâ€™s fingers and brown algae (Fucus)	Kosterfjorden-VÃ¤derÃ¶fjorden (http://marineregions.org/mrgid/28676)	none
SWE	Koster	VH3	58.8599	11.0805	25	25	Marine Protected Area	protected	9.5 - Subtidal Sandy-Mud Â	ARMS are deployed at the outlet of the small bay of TjÃ¤rnÃ¶ Marine Lab at the lower end of the photic zone and close to the drop off into the Koster groove (100 m depth). The habitat is soft sediment mixed with rocky seafloor, covered with dead manâ€™s fingers and brown algae (Fucus). Â	none	marine benthic biome [ENVO_01000024]; marine park area [ENVO:00000362]	sandy sediment [ENVO:01000118]; rocky reef [ENVO:00000130]	marine subtidal rocky reef biome [ENVO:01000050]	soft sediment mixed with rocky seafloor, covered with dead manâ€™s fingers and brown algae (Fucus)	Kosterfjorden-VÃ¤derÃ¶fjorden (http://marineregions.org/mrgid/28676)	none

## Sheet: ObservatoryMetadata_release001
Column title	Definition	Data type	Property	ObservablePropertyUrl	Unit	UnitURL
Country	Country (ISO 3-letter code)	xsd:string	schema:country	none	none	none
ObservatoryID	Observatory identifier	xsd:string	schema:identifier	none	none	none
UnitID	ARMS unit identifier	xsd:string	schema:identifier	none	none	none
Latitude	Latitude of the unit	xsd:double	schema:latitude	none	decimal degree	http://vocab.nerc.ac.uk/collection/P06/current/UAAA/
Longitude	Longitude of the unit	xsd:double	schema:longitude	none	decimal degree	http://vocab.nerc.ac.uk/collection/P06/current/UAAA/
Depth_min	Minimum depth of the unit (e.g. for deep tides)	xsd:float	qudt:numericValue	http://vocab.nerc.ac.uk/collection/P02/current/AHGT/	metre	http://vocab.nerc.ac.uk/collection/P06/current/ULAA/
Depth_max	Maximum depth of the unit (e.g. for deep tides)	xsd:float	qudt:numericValue	http://vocab.nerc.ac.uk/collection/P02/current/AHGT/	metre	http://vocab.nerc.ac.uk/collection/P06/current/ULAA/
Monitoring Area	Monitoring area of the unit	xsd:string	schema:description	none	none	none
Anthropogenic influence	Habitat keywords of the unit	xsd:string	schema:description	none	none	none
IUCN habitat type	IUCN habitat type of the unit	xsd:string	schema:description	none	none	none
Description	Description of the aread where the unit is placed	xsd:string	schema:description	none	none	none
Notes	Additional general notes provided by the observatory	xsd:string	schema:description	none	none	none
ENVO broad scale	Broad-scale ENVO term	xsd:string	schema:description	none	none	none
ENVO local scale	Local-scale ENVO term	xsd:string	schema:description	none	none	none
ENVO medium scale	Medium-scale ENVO term	xsd:string	schema:description	none	none	none
add info	Additional environmental notes provided by the observatory	xsd:string	schema:description	none	none	none
MarineRegion_larger	The larger marine region where the unit is placed (chosen manually, usually specific to a sea, harbour, island, etc level)	xsd:string	schema:description	none	none	none
MarineRegion_smaller	The smaller marine region where the unit is placed, when available (specific to a	xsd:string	schema:description	none	none	none

## Sheet: SamplingEventData_release001
Country	ObservatoryID	UnitID	DateDeployed	DateCollected	EventID	MaterialSampleID	FieldReplicate	Fraction	Preservative	ReplicateMaterialSampleID	SequencingRunRepeat	SequencingRunComment	Filter	CrateCover	Number of images	Sequences available
BEL	BelgiumCoast	AZBE1	2019-09-24	2020-03-03	ARMS_BelgiumCoast_AZBE1_20190924_20200303	ARMS_BelgiumCoast_AZBE1_20190924_20200303_MF100	no replicate	Motile	DMSO	ARMS_BelgiumCoast_AZBE1_20190924_20200303_MF100_r1	first sequencing run	Not provided	100	no	39	COI; 18S
BEL	BelgiumCoast	AZBE1	2019-09-24	2020-03-03	ARMS_BelgiumCoast_AZBE1_20190924_20200303	ARMS_BelgiumCoast_AZBE1_20190924_20200303_MF500	no replicate	Motile	DMSO	ARMS_BelgiumCoast_AZBE1_20190924_20200303_MF500_r1	first sequencing run	Not provided	500	no	39	COI; ITS; 18S
BEL	BelgiumCoast	AZBE1	2019-09-24	2020-03-03	ARMS_BelgiumCoast_AZBE1_20190924_20200303	ARMS_BelgiumCoast_AZBE1_20190924_20200303_SF40	no replicate	Sessile	DMSO	ARMS_BelgiumCoast_AZBE1_20190924_20200303_SF40_r1	first sequencing run	Not provided	40	no	39	COI; ITS; 18S
BEL	BelgiumCoast	AZFPin	2018-07-12	2018-08-18	ARMS_BelgiumCoast_AZFPin_20180712_20180818	ARMS_BelgiumCoast_AZFPin_20180712_20180818_MF200_ETOH	no replicate	Motile	EtOH	ARMS_BelgiumCoast_AZFPin_20180712_20180818_MF200_ETOH_r1	first sequencing run	Not provided	200	no	294	COI; 18S
BEL	BelgiumCoast	AZFPin	2018-07-12	2018-08-18	ARMS_BelgiumCoast_AZFPin_20180712_20180818	ARMS_BelgiumCoast_AZFPin_20180712_20180818_MF500_ETOH	no replicate	Motile	EtOH	ARMS_BelgiumCoast_AZFPin_20180712_20180818_MF500_ETOH_r1	first sequencing run	Not provided	500	no	294	COI; ITS; 18S
DNK	Laeso	Laeso1	2019-08-19	2020-08-11	ARMS_Laeso_Laeso1_20190819_20200811	ARMS_Laeso_Laeso1_20190819_20200811_MF100	ARMS_Laeso_Laeso_20190819_20200811	Motile	DMSO	ARMS_Laeso_Laeso1_20190819_20200811_MF100_r1	first sequencing run	Not provided	100	yes	27	COI; ITS; 18S
DNK	Laeso	Laeso1	2019-08-19	2020-08-11	ARMS_Laeso_Laeso1_20190819_20200811	ARMS_Laeso_Laeso1_20190819_20200811_MF500	ARMS_Laeso_Laeso_20190819_20200811	Motile	DMSO	ARMS_Laeso_Laeso1_20190819_20200811_MF500_r1	first sequencing run	Not provided	500	yes	27	COI; ITS; 18S
DNK	Laeso	Laeso1	2019-08-19	2020-08-11	ARMS_Laeso_Laeso1_20190819_20200811	ARMS_Laeso_Laeso1_20190819_20200811_SF40	ARMS_Laeso_Laeso_20190819_20200811	Sessile	DMSO	ARMS_Laeso_Laeso1_20190819_20200811_SF40_r1	first sequencing run	Not provided	40	yes	27	COI; ITS; 18S
DNK	Laeso	Laeso2	2019-08-19	2020-08-11	ARMS_Laeso_Laeso2_20190819_20200811	ARMS_Laeso_Laeso2_20190819_20200811_MF100	ARMS_Laeso_Laeso_20190819_20200811	Motile	DMSO	ARMS_Laeso_Laeso2_20190819_20200811_MF100_r1	first sequencing run	Not provided	100	yes	21	COI; ITS; 18S
DNK	Laeso	Laeso2	2019-08-19	2020-08-11	ARMS_Laeso_Laeso2_20190819_20200811	ARMS_Laeso_Laeso2_20190819_20200811_MF500	ARMS_Laeso_Laeso_20190819_20200811	Motile	DMSO	ARMS_Laeso_Laeso2_20190819_20200811_MF500_r1	first sequencing run	Not provided	500	yes	21	COI; 18S
DNK	Laeso	Laeso2	2019-08-19	2020-08-11	ARMS_Laeso_Laeso2_20190819_20200811	ARMS_Laeso_Laeso2_20190819_20200811_SF40	ARMS_Laeso_Laeso_20190819_20200811	Sessile	DMSO	ARMS_Laeso_Laeso2_20190819_20200811_SF40_r1	first sequencing run	Not provided	40	yes	21	COI; ITS; 18S
DNK	Laeso	Laeso3	2019-08-19	2020-08-11	ARMS_Laeso_Laeso3_20190819_20200811	ARMS_Laeso_Laeso3_20190819_20200811_MF100	ARMS_Laeso_Laeso_20190819_20200811	Motile	DMSO	ARMS_Laeso_Laeso3_20190819_20200811_MF100_r1	first sequencing run	Not provided	100	yes	21	COI; ITS; 18S
DNK	Laeso	Laeso3	2019-08-19	2020-08-11	ARMS_Laeso_Laeso3_20190819_20200811	ARMS_Laeso_Laeso3_20190819_20200811_MF500	ARMS_Laeso_Laeso_20190819_20200811	Motile	DMSO	ARMS_Laeso_Laeso3_20190819_20200811_MF500_r1	first sequencing run	Not provided	500	yes	21	COI; ITS; 18S
DNK	Laeso	Laeso3	2019-08-19	2020-08-11	ARMS_Laeso_Laeso3_20190819_20200811	ARMS_Laeso_Laeso3_20190819_20200811_SF40	ARMS_Laeso_Laeso_20190819_20200811	Sessile	DMSO	ARMS_Laeso_Laeso3_20190819_20200811_SF40_r1	first sequencing run	Not provided	40	yes	21	COI; ITS; 18S
DNK	Limfjord	Green33	2019-06-18	2019-10-29	ARMS_Limfjord_Green33_20190618_20191029	ARMS_Limfjord_Green33_20190618_20191029_MF100	ARMS_Limfjord_Limfjord_20190618_20191029	Motile	DMSO	ARMS_Limfjord_Green33_20190618_20191029_MF100_r1	first sequencing run	Not provided	100	yes	28	COI; ITS; 18S
DNK	Limfjord	Green33	2019-06-18	2019-10-29	ARMS_Limfjord_Green33_20190618_20191029	ARMS_Limfjord_Green33_20190618_20191029_MF500	ARMS_Limfjord_Limfjord_20190618_20191029	Motile	DMSO	ARMS_Limfjord_Green33_20190618_20191029_MF500_r1	first sequencing run	Not provided	500	yes	28	COI; ITS; 18S
DNK	Limfjord	Green33	2019-06-18	2019-10-29	ARMS_Limfjord_Green33_20190618_20191029	ARMS_Limfjord_Green33_20190618_20191029_SF40	ARMS_Limfjord_Limfjord_20190618_20191029	Sessile	DMSO	ARMS_Limfjord_Green33_20190618_20191029_SF40_r1	first sequencing run	Not provided	40	yes	28	COI; ITS; 18S
DNK	Limfjord	Green33	2019-10-29	2020-11-10	ARMS_Limfjord_Green33_20191029_20201110	ARMS_Limfjord_Green33_20191029_20201110_MF100	ARMS_Limfjord_Limfjord_20191029_20201110	Motile	DMSO	ARMS_Limfjord_Green33_20191029_20201110_MF100_r1	first sequencing run	Not provided	100	not provided	24	COI; 18S
DNK	Limfjord	Green33	2019-10-29	2020-11-10	ARMS_Limfjord_Green33_20191029_20201110	ARMS_Limfjord_Green33_20191029_20201110_MF500	ARMS_Limfjord_Limfjord_20191029_20201110	Motile	DMSO	ARMS_Limfjord_Green33_20191029_20201110_MF500_r1	first sequencing run	Not provided	500	not provided	24	COI; 18S
DNK	Limfjord	Green33	2019-10-29	2020-11-10	ARMS_Limfjord_Green33_20191029_20201110	ARMS_Limfjord_Green33_20191029_20201110_SF40	ARMS_Limfjord_Limfjord_20191029_20201110	Sessile	DMSO	ARMS_Limfjord_Green33_20191029_20201110_SF40_r1	first sequencing run	Not provided	40	not provided	24	COI; 18S
DNK	Limfjord	Red2	2019-06-18	2019-10-29	ARMS_Limfjord_Red2_20190618_20191029	ARMS_Limfjord_Red2_20190618_20191029_MF100	ARMS_Limfjord_Limfjord_20190618_20191029	Motile	DMSO	ARMS_Limfjord_Red2_20190618_20191029_MF100_r1	first sequencing run	Not provided	100	yes	56	COI; ITS; 18S
DNK	Limfjord	Red2	2019-06-18	2019-10-29	ARMS_Limfjord_Red2_20190618_20191029	ARMS_Limfjord_Red2_20190618_20191029_MF500	ARMS_Limfjord_Limfjord_20190618_20191029	Motile	DMSO	ARMS_Limfjord_Red2_20190618_20191029_MF500_r1	first sequencing run	Not provided	500	yes	56	COI; ITS; 18S
DNK	Limfjord	Red2	2019-06-18	2019-10-29	ARMS_Limfjord_Red2_20190618_20191029	ARMS_Limfjord_Red2_20190618_20191029_SF40	ARMS_Limfjord_Limfjord_20190618_20191029	Sessile	DMSO	ARMS_Limfjord_Red2_20190618_20191029_SF40_r1	first sequencing run	Not provided	40	yes	56	COI; ITS; 18S
DNK	Limfjord	Red2	2019-10-29	2020-11-10	ARMS_Limfjord_Red2_20191029_20201110	ARMS_Limfjord_Red2_20191029_20201110_MF100	ARMS_Limfjord_Limfjord_20191029_20201110	Motile	DMSO	ARMS_Limfjord_Red2_20191029_20201110_MF100_r1	first sequencing run	Not provided	100	not provided	21	COI; 18S
DNK	Limfjord	Red2	2019-10-29	2020-11-10	ARMS_Limfjord_Red2_20191029_20201110	ARMS_Limfjord_Red2_20191029_20201110_MF500	ARMS_Limfjord_Limfjord_20191029_20201110	Motile	DMSO	ARMS_Limfjord_Red2_20191029_20201110_MF500_r1	first sequencing run	Not provided	500	not provided	21	COI; 18S
DNK	Limfjord	Red2	2019-10-29	2020-11-10	ARMS_Limfjord_Red2_20191029_20201110	ARMS_Limfjord_Red2_20191029_20201110_SF40	ARMS_Limfjord_Limfjord_20191029_20201110	Sessile	DMSO	ARMS_Limfjord_Red2_20191029_20201110_SF40_r1	first sequencing run	Not provided	40	not provided	21	COI; 18S
DNK	Limfjord	Yellow8	2019-06-18	2019-10-29	ARMS_Limfjord_Yellow8_20190618_20191029	ARMS_Limfjord_Yellow8_20190618_20191029_MF100	ARMS_Limfjord_Limfjord_20190618_20191029	Motile	DMSO	ARMS_Limfjord_Yellow8_20190618_20191029_MF100_r1	first sequencing run	Not provided	100	not provided	99	COI; ITS; 18S
DNK	Limfjord	Yellow8	2019-06-18	2019-10-29	ARMS_Limfjord_Yellow8_20190618_20191029	ARMS_Limfjord_Yellow8_20190618_20191029_MF500	ARMS_Limfjord_Limfjord_20190618_20191029	Motile	DMSO	ARMS_Limfjord_Yellow8_20190618_20191029_MF500_r1	first sequencing run	Not provided	500	not provided	99	COI; ITS; 18S
DNK	Limfjord	Yellow8	2019-06-18	2019-10-29	ARMS_Limfjord_Yellow8_20190618_20191029	ARMS_Limfjord_Yellow8_20190618_20191029_SF40	ARMS_Limfjord_Limfjord_20190618_20191029	Sessile	DMSO	ARMS_Limfjord_Yellow8_20190618_20191029_SF40_r1	first sequencing run	Not provided	40	not provided	99	COI; ITS; 18S
ESP	Getxo	G1	2019-06-24	2019-10-16	ARMS_Getxo_G1_20190624_20191016	ARMS_Getxo_G1_20190624_20191016_MF100	ARMS_Getxo_G_20190624_20191016	Motile	DMSO	ARMS_Getxo_G1_20190624_20191016_MF100_r1	first sequencing run	Not provided	100	no	134	COI; 18S
ESP	Getxo	G1	2019-06-24	2019-10-16	ARMS_Getxo_G1_20190624_20191016	ARMS_Getxo_G1_20190624_20191016_MF500	ARMS_Getxo_G_20190624_20191016	Motile	DMSO	ARMS_Getxo_G1_20190624_20191016_MF500_r1	first sequencing run	Not provided	500	no	134	COI; 18S
ESP	Getxo	G1	2019-06-24	2019-10-16	ARMS_Getxo_G1_20190624_20191016	ARMS_Getxo_G1_20190624_20191016_SF40	ARMS_Getxo_G_20190624_20191016	Sessile	DMSO	ARMS_Getxo_G1_20190624_20191016_SF40_r1	first sequencing run	Not provided	40	no	134	COI; 18S
ESP	Getxo	G2	2019-06-24	2019-10-16	ARMS_Getxo_G2_20190624_20191016	ARMS_Getxo_G2_20190624_20191016_MF100	ARMS_Getxo_G_20190624_20191016	Motile	DMSO	ARMS_Getxo_G2_20190624_20191016_MF100_r1	first sequencing run	Not provided	100	no	121	COI; ITS; 18S
ESP	Getxo	G2	2019-06-24	2019-10-16	ARMS_Getxo_G2_20190624_20191016	ARMS_Getxo_G2_20190624_20191016_MF500	ARMS_Getxo_G_20190624_20191016	Motile	DMSO	ARMS_Getxo_G2_20190624_20191016_MF500_r1	first sequencing run	Not provided	500	no	121	COI; 18S
ESP	Getxo	G2	2019-06-24	2019-10-16	ARMS_Getxo_G2_20190624_20191016	ARMS_Getxo_G2_20190624_20191016_SF40	ARMS_Getxo_G_20190624_20191016	Sessile	DMSO	ARMS_Getxo_G2_20190624_20191016_SF40_r1	first sequencing run	Not provided	40	no	121	COI; 18S
ESP	Getxo	G3	2019-06-24	2019-10-16	ARMS_Getxo_G3_20190624_20191016	ARMS_Getxo_G3_20190624_20191016_MF100	ARMS_Getxo_G_20190624_20191016	Motile	DMSO	ARMS_Getxo_G3_20190624_20191016_MF100_r1	first sequencing run	Not provided	100	no	222	COI; 18S
ESP	Getxo	G3	2019-06-24	2019-10-16	ARMS_Getxo_G3_20190624_20191016	ARMS_Getxo_G3_20190624_20191016_MF500	ARMS_Getxo_G_20190624_20191016	Motile	DMSO	ARMS_Getxo_G3_20190624_20191016_MF500_r1	first sequencing run	Not provided	500	no	222	COI; 18S
ESP	Getxo	G3	2019-06-24	2019-10-16	ARMS_Getxo_G3_20190624_20191016	ARMS_Getxo_G3_20190624_20191016_SF40	ARMS_Getxo_G_20190624_20191016	Sessile	DMSO	ARMS_Getxo_G3_20190624_20191016_SF40_r1	first sequencing run	Not provided	40	no	222	COI; 18S
ESP	Vigo	TorallaA	2018-06-07	2018-09-24	ARMS_Vigo_TorallaA_20180607_20180924	ARMS_Vigo_TorallaA_20180607_20180924_MF100_ETOH	no replicate	Motile	EtOH	ARMS_Vigo_TorallaA_20180607_20180924_MF100_ETOH_r1	first sequencing run	Not provided	100	not provided	25	COI; 18S
ESP	Vigo	TorallaA	2018-06-07	2018-09-24	ARMS_Vigo_TorallaA_20180607_20180924	ARMS_Vigo_TorallaA_20180607_20180924_MF500_ETOH	no replicate	Motile	EtOH	ARMS_Vigo_TorallaA_20180607_20180924_MF500_ETOH_r1	first sequencing run	Not provided	500	not provided	25	COI; 18S
ESP	Vigo	TorallaA	2018-06-07	2018-09-24	ARMS_Vigo_TorallaA_20180607_20180924	ARMS_Vigo_TorallaA_20180607_20180924_SF40_ETOH	no replicate	Sessile	EtOH	ARMS_Vigo_TorallaA_20180607_20180924_SF40_ETOH_r1	first sequencing run	Not provided	40	not provided	25	COI; ITS; 18S
ESP	Vigo	TorallaA	2019-06-25	2019-10-14	ARMS_Vigo_TorallaA_20190625_20191014	ARMS_Vigo_TorallaA_20190625_20191014_MF100	ARMS_Vigo_Toralla_20190625_20191014	Motile	DMSO	ARMS_Vigo_TorallaA_20190625_20191014_MF100_r1	first sequencing run	PCR amplification and sequencing will be repeated due to limited results obtained from these sequences	100	not provided	21	COI; ITS; 18S
ESP	Vigo	TorallaA	2019-06-25	2019-10-14	ARMS_Vigo_TorallaA_20190625_20191014	ARMS_Vigo_TorallaA_20190625_20191014_MF100	ARMS_Vigo_Toralla_20190625_20191014	Motile	DMSO	ARMS_Vigo_TorallaA_20190625_20191014_MF100_r2	second sequencing run (repeat)	PCR amplification and sequencing was repeated due to limited results obtained from the previous sequencing	100	not provided	21
ESP	Vigo	TorallaA	2019-06-25	2019-10-14	ARMS_Vigo_TorallaA_20190625_20191014	ARMS_Vigo_TorallaA_20190625_20191014_MF500	ARMS_Vigo_Toralla_20190625_20191014	Motile	DMSO	ARMS_Vigo_TorallaA_20190625_20191014_MF500_r1	first sequencing run	PCR amplification and sequencing will be repeated due to limited results obtained from these sequences	500	not provided	21	COI; ITS; 18S
ESP	Vigo	TorallaA	2019-06-25	2019-10-14	ARMS_Vigo_TorallaA_20190625_20191014	ARMS_Vigo_TorallaA_20190625_20191014_MF500	ARMS_Vigo_Toralla_20190625_20191014	Motile	DMSO	ARMS_Vigo_TorallaA_20190625_20191014_MF500_r2	second sequencing run (repeat)	PCR amplification and sequencing was repeated due to limited results obtained from the previous sequencing	500	not provided	21	COI; 18S
ESP	Vigo	TorallaA	2019-06-25	2019-10-14	ARMS_Vigo_TorallaA_20190625_20191014	ARMS_Vigo_TorallaA_20190625_20191014_SF40	ARMS_Vigo_Toralla_20190625_20191014	Sessile	DMSO	ARMS_Vigo_TorallaA_20190625_20191014_SF40_r1	first sequencing run	Not provided	40	not provided	21	COI; ITS; 18S
ESP	Vigo	TorallaB	2019-06-25	2019-10-14	ARMS_Vigo_TorallaB_20190625_20191014	ARMS_Vigo_TorallaB_20190625_20191014_MF100	ARMS_Vigo_Toralla_20190625_20191014	Motile	DMSO	ARMS_Vigo_TorallaB_20190625_20191014_MF100_r1	first sequencing run		100	not provided	18	COI; ITS; 18S
ESP	Vigo	TorallaB	2019-06-25	2019-10-14	ARMS_Vigo_TorallaB_20190625_20191014	ARMS_Vigo_TorallaB_20190625_20191014_MF500	ARMS_Vigo_Toralla_20190625_20191014	Motile	DMSO	ARMS_Vigo_TorallaB_20190625_20191014_MF500_r1	first sequencing run	PCR amplification and sequencing will be repeated due to limited results obtained from these sequences	500	not provided	18	COI; ITS; 18S
ESP	Vigo	TorallaB	2019-06-25	2019-10-14	ARMS_Vigo_TorallaB_20190625_20191014	ARMS_Vigo_TorallaB_20190625_20191014_MF500	ARMS_Vigo_Toralla_20190625_20191014	Motile	DMSO	ARMS_Vigo_TorallaB_20190625_20191014_MF500_r2	second sequencing run (repeat)	PCR amplification and sequencing was repeated due to limited results obtained from the previous sequencing	500	not provided	18	COI; 18S
ESP	Vigo	TorallaB	2019-06-25	2019-10-14	ARMS_Vigo_TorallaB_20190625_20191014	ARMS_Vigo_TorallaB_20190625_20191014_SF40	ARMS_Vigo_Toralla_20190625_20191014	Sessile	DMSO	ARMS_Vigo_TorallaB_20190625_20191014_SF40_r1	first sequencing run	Not provided	40	not provided	18	COI; 18S
ESP	Vigo	TorallaC	2019-06-25	2019-10-14	ARMS_Vigo_TorallaC_20190625_20191014	ARMS_Vigo_TorallaC_20190625_20191014_MF100	ARMS_Vigo_Toralla_20190625_20191014	Motile	DMSO	ARMS_Vigo_TorallaC_20190625_20191014_MF100_r1	first sequencing run	PCR amplification and sequencing will be repeated due to limited results obtained from these sequences	100	not provided	18	COI; ITS; 18S
ESP	Vigo	TorallaC	2019-06-25	2019-10-14	ARMS_Vigo_TorallaC_20190625_20191014	ARMS_Vigo_TorallaC_20190625_20191014_MF100	ARMS_Vigo_Toralla_20190625_20191014	Motile	DMSO	ARMS_Vigo_TorallaC_20190625_20191014_MF100_r2	second sequencing run (repeat)	PCR amplification and sequencing was repeated due to limited results obtained from the previous sequencing	100	not provided	18
ESP	Vigo	TorallaC	2019-06-25	2019-10-14	ARMS_Vigo_TorallaC_20190625_20191014	ARMS_Vigo_TorallaC_20190625_20191014_MF500	ARMS_Vigo_Toralla_20190625_20191014	Motile	DMSO	ARMS_Vigo_TorallaC_20190625_20191014_MF500_r1	first sequencing run	PCR amplification and sequencing will be repeated due to limited results obtained from these sequences	500	not provided	18	COI; ITS; 18S
ESP	Vigo	TorallaC	2019-06-25	2019-10-14	ARMS_Vigo_TorallaC_20190625_20191014	ARMS_Vigo_TorallaC_20190625_20191014_MF500	ARMS_Vigo_Toralla_20190625_20191014	Motile	DMSO	ARMS_Vigo_TorallaC_20190625_20191014_MF500_r2	second sequencing run (repeat)	PCR amplification and sequencing was repeated due to limited results obtained from the previous sequencing	500	not provided	18	COI; 18S
ESP	Vigo	TorallaC	2019-06-25	2019-10-14	ARMS_Vigo_TorallaC_20190625_20191014	ARMS_Vigo_TorallaC_20190625_20191014_SF40	ARMS_Vigo_Toralla_20190625_20191014	Sessile	DMSO	ARMS_Vigo_TorallaC_20190625_20191014_SF40_r1	first sequencing run	Not provided	40	not provided	18	COI; 18S
FIN	TZS	Angbat	2018-07-11	2018-11-06	ARMS_TZS_Angbat_20180711_20181106	ARMS_TZS_Angbat_20180711_20181106_MF100_ETOH	no replicate	Motile	EtOH	ARMS_TZS_Angbat_20180711_20181106_MF100_ETOH_r1	first sequencing run	Not provided	100	not provided	105	COI; 18S
FIN	TZS	Angbat	2018-07-11	2018-11-06	ARMS_TZS_Angbat_20180711_20181106	ARMS_TZS_Angbat_20180711_20181106_MF500_ETOH	no replicate	Motile	EtOH	ARMS_TZS_Angbat_20180711_20181106_MF500_ETOH_r1	first sequencing run	Not provided	500	not provided	105	COI; ITS; 18S
FIN	TZS	Angbat	2018-07-11	2018-11-06	ARMS_TZS_Angbat_20180711_20181106	ARMS_TZS_Angbat_20180711_20181106_SF48_ETOH	no replicate	Sessile	EtOH	ARMS_TZS_Angbat_20180711_20181106_SF48_ETOH_r1	first sequencing run	PCR amplification and sequencing will be repeated due to limited results obtained from these sequences	48	not provided	105	COI; 18S
FIN	TZS	Angbat	2018-07-11	2018-11-06	ARMS_TZS_Angbat_20180711_20181106	ARMS_TZS_Angbat_20180711_20181106_SF48_ETOH	no replicate	Sessile	EtOH	ARMS_TZS_Angbat_20180711_20181106_SF48_ETOH_r2	second sequencing run (repeat)	PCR amplification and sequencing was repeated due to limited results obtained from the previous sequencing	48	not provided	105
FIN	TZS	Spikarna	2018-07-11	2018-11-07	ARMS_TZS_Spikarna_20180711_20181107	ARMS_TZS_Spikarna_20180711_20181107_MF100_ETOH	no replicate	Motile	EtOH	ARMS_TZS_Spikarna_20180711_20181107_MF100_ETOH_r1	first sequencing run	Not provided	100	not provided	111	COI; 18S
FIN	TZS	Spikarna	2018-07-11	2018-11-07	ARMS_TZS_Spikarna_20180711_20181107	ARMS_TZS_Spikarna_20180711_20181107_MF500_ETOH	no replicate	Motile	EtOH	ARMS_TZS_Spikarna_20180711_20181107_MF500_ETOH_r1	first sequencing run	Not provided	500	not provided	111	COI; ITS; 18S
FIN	TZS	Spikarna	2018-07-11	2018-11-07	ARMS_TZS_Spikarna_20180711_20181107	ARMS_TZS_Spikarna_20180711_20181107_SF48_ETOH	no replicate	Sessile	EtOH	ARMS_TZS_Spikarna_20180711_20181107_SF48_ETOH_r1	first sequencing run	Not provided	48	not provided	111	COI; 18S
FRA	Roscoff	BasBloS1	2018-07-11	2018-10-25	ARMS_Roscoff_BasBloS1_20180711_20181025	ARMS_Roscoff_BasBloS1_20180711_20181025_MF100_DMSO	ARMS_Roscoff_BasBloS_20180711_20181025	Motile	DMSO	ARMS_Roscoff_BasBloS1_20180711_20181025_MF100_DMSO_r1	first sequencing run	Not provided	100	not provided	0	COI; 18S
FRA	Roscoff	BasBloS1	2018-07-11	2018-10-25	ARMS_Roscoff_BasBloS1_20180711_20181025	ARMS_Roscoff_BasBloS1_20180711_20181025_MF500_DMSO	ARMS_Roscoff_BasBloS_20180711_20181025	Motile	DMSO	ARMS_Roscoff_BasBloS1_20180711_20181025_MF500_DMSO_r1	first sequencing run	Not provided	500	not provided	0	COI; 18S
FRA	Roscoff	BasBloS1	2018-07-11	2018-10-25	ARMS_Roscoff_BasBloS1_20180711_20181025	ARMS_Roscoff_BasBloS1_20180711_20181025_SF40_DMSO_A	ARMS_Roscoff_BasBloS_20180711_20181025	Sessile	DMSO	ARMS_Roscoff_BasBloS1_20180711_20181025_SF40_DMSO_A_r1	first sequencing run	Not provided	40	not provided	0	COI; ITS; 18S
FRA	Roscoff	BasBloS1	2018-07-11	2018-10-25	ARMS_Roscoff_BasBloS1_20180711_20181025	ARMS_Roscoff_BasBloS1_20180711_20181025_SF40_DMSO_B	ARMS_Roscoff_BasBloS_20180711_20181025	Sessile	DMSO	ARMS_Roscoff_BasBloS1_20180711_20181025_SF40_DMSO_B_r1	first sequencing run	Not provided	40	not provided	0	COI; 18S
FRA	Roscoff	BasBloS1	2018-07-11	2018-10-25	ARMS_Roscoff_BasBloS1_20180711_20181025	ARMS_Roscoff_BasBloS1_20180711_20181025_SF40_ETOH_A	ARMS_Roscoff_BasBloS_20180711_20181025	Sessile	EtOH	ARMS_Roscoff_BasBloS1_20180711_20181025_SF40_ETOH_A_r1	first sequencing run	Not provided	40	not provided	0	COI; ITS; 18S
FRA	Roscoff	BasBloS1	2018-07-11	2018-10-25	ARMS_Roscoff_BasBloS1_20180711_20181025	ARMS_Roscoff_BasBloS1_20180711_20181025_SF40_ETOH_B	ARMS_Roscoff_BasBloS_20180711_20181025	Sessile	EtOH	ARMS_Roscoff_BasBloS1_20180711_20181025_SF40_ETOH_B_r1	first sequencing run	Not provided	40	not provided	0	COI; 18S
FRA	Roscoff	BasBloS1	2019-06-12	2020-05-27	ARMS_Roscoff_BasBloS1_20190612_20200527	ARMS_Roscoff_BasBloS1_20190612_20200527_MF100	ARMS_Roscoff_BasBloS_20190612_20200527	Motile	DMSO	ARMS_Roscoff_BasBloS1_20190612_20200527_MF100_r1	first sequencing run	Not provided	100	not provided	0	COI; 18S
FRA	Roscoff	BasBloS1	2019-06-12	2020-05-27	ARMS_Roscoff_BasBloS1_20190612_20200527	ARMS_Roscoff_BasBloS1_20190612_20200527_MF500	ARMS_Roscoff_BasBloS_20190612_20200527	Motile	DMSO	ARMS_Roscoff_BasBloS1_20190612_20200527_MF500_r1	first sequencing run	Not provided	500	not provided	0	COI; 18S
FRA	Roscoff	BasBloS1	2019-06-12	2020-05-27	ARMS_Roscoff_BasBloS1_20190612_20200527	ARMS_Roscoff_BasBloS1_20190612_20200527_SF40	ARMS_Roscoff_BasBloS_20190612_20200527	Sessile	DMSO	ARMS_Roscoff_BasBloS1_20190612_20200527_SF40_r1	first sequencing run	Not provided	40	not provided	0	COI; ITS; 18S
FRA	Roscoff	BasBloS2	2019-06-12	2020-05-28	ARMS_Roscoff_BasBloS2_20190612_20200528	ARMS_Roscoff_BasBloS2_20190612_20200528_MF100	ARMS_Roscoff_BasBloS_20190612_20200527	Motile	DMSO	ARMS_Roscoff_BasBloS2_20190612_20200528_MF100_r1	first sequencing run	Not provided	100	not provided	0	COI; ITS; 18S
FRA	Roscoff	BasBloS2	2019-06-12	2020-05-28	ARMS_Roscoff_BasBloS2_20190612_20200528	ARMS_Roscoff_BasBloS2_20190612_20200528_MF500	ARMS_Roscoff_BasBloS_20190612_20200527	Motile	DMSO	ARMS_Roscoff_BasBloS2_20190612_20200528_MF500_r1	first sequencing run	Not provided	500	not provided	0	COI; ITS; 18S
FRA	Roscoff	BasBloS2	2019-06-12	2020-05-28	ARMS_Roscoff_BasBloS2_20190612_20200528	ARMS_Roscoff_BasBloS2_20190612_20200528_SF40	ARMS_Roscoff_BasBloS_20190612_20200527	Sessile	DMSO	ARMS_Roscoff_BasBloS2_20190612_20200528_SF40_r1	first sequencing run	Not provided	40	not provided	0	COI; 18S
FRA	Roscoff	BasBloS3	2019-06-12	2020-05-29	ARMS_Roscoff_BasBloS3_20190612_20200529	ARMS_Roscoff_BasBloS3_20190612_20200529_MF100	ARMS_Roscoff_BasBloS_20190612_20200527	Motile	DMSO	ARMS_Roscoff_BasBloS3_20190612_20200529_MF100_r1	first sequencing run	Not provided	100	not provided	0	COI; ITS; 18S
FRA	Roscoff	BasBloS3	2019-06-12	2020-05-29	ARMS_Roscoff_BasBloS3_20190612_20200529	ARMS_Roscoff_BasBloS3_20190612_20200529_MF500	ARMS_Roscoff_BasBloS_20190612_20200527	Motile	DMSO	ARMS_Roscoff_BasBloS3_20190612_20200529_MF500_r1	first sequencing run	Not provided	500	not provided	0	COI; ITS; 18S
FRA	Roscoff	BasBloS3	2019-06-12	2020-05-29	ARMS_Roscoff_BasBloS3_20190612_20200529	ARMS_Roscoff_BasBloS3_20190612_20200529_SF40	ARMS_Roscoff_BasBloS_20190612_20200527	Sessile	DMSO	ARMS_Roscoff_BasBloS3_20190612_20200529_SF40_r1	first sequencing run	Not provided	40	not provided	0	COI; ITS; 18S
FRA	Roscoff	MarBloR1	2018-07-09	2018-10-24	ARMS_Roscoff_MarBloR1_20180709_20181024	ARMS_Roscoff_MarBloR1_20180709_20181024_MF100_DMSO	ARMS_Roscoff_MarBloR_20180709_20181024	Motile	DMSO	ARMS_Roscoff_MarBloR1_20180709_20181024_MF100_DMSO_r1	first sequencing run	Not provided	100	not provided	18	COI; 18S
FRA	Roscoff	MarBloR1	2018-07-09	2018-10-24	ARMS_Roscoff_MarBloR1_20180709_20181024	ARMS_Roscoff_MarBloR1_20180709_20181024_MF100_ETOH	ARMS_Roscoff_MarBloR_20180709_20181024	Motile	EtOH	ARMS_Roscoff_MarBloR1_20180709_20181024_MF100_ETOH_r1	first sequencing run	Not provided	100	not provided	18	COI; 18S
FRA	Roscoff	MarBloR1	2018-07-09	2018-10-24	ARMS_Roscoff_MarBloR1_20180709_20181024	ARMS_Roscoff_MarBloR1_20180709_20181024_MF500_DMSO	ARMS_Roscoff_MarBloR_20180709_20181024	Motile	DMSO	ARMS_Roscoff_MarBloR1_20180709_20181024_MF500_DMSO_r1	first sequencing run	Not provided	500	not provided	18	COI; 18S
FRA	Roscoff	MarBloR1	2018-07-09	2018-10-24	ARMS_Roscoff_MarBloR1_20180709_20181024	ARMS_Roscoff_MarBloR1_20180709_20181024_MF500_ETOH	ARMS_Roscoff_MarBloR_20180709_20181024	Motile	EtOH	ARMS_Roscoff_MarBloR1_20180709_20181024_MF500_ETOH_r1	first sequencing run	Not provided	500	not provided	18	COI; 18S
FRA	Roscoff	MarBloR1	2018-07-09	2018-10-24	ARMS_Roscoff_MarBloR1_20180709_20181024	ARMS_Roscoff_MarBloR1_20180709_20181024_SF40_DMSO	ARMS_Roscoff_MarBloR_20180709_20181024	Sessile	DMSO	ARMS_Roscoff_MarBloR1_20180709_20181024_SF40_DMSO_r1	first sequencing run	Not provided	40	not provided	18	COI; 18S
FRA	Roscoff	MarBloR1	2018-07-09	2018-10-24	ARMS_Roscoff_MarBloR1_20180709_20181024	ARMS_Roscoff_MarBloR1_20180709_20181024_SF40_ETOH	ARMS_Roscoff_MarBloR_20180709_20181024	Sessile	EtOH	ARMS_Roscoff_MarBloR1_20180709_20181024_SF40_ETOH_r1	first sequencing run	Not provided	40	not provided	18	COI; 18S
FRA	Roscoff	MarBloR1	2019-06-12	2019-09-16	ARMS_Roscoff_MarBloR1_20190612_20190916	ARMS_Roscoff_MarBloR1_20190612_20190916_MF100	ARMS_Roscoff_MarBloR_20190612_20190916	Motile	DMSO	ARMS_Roscoff_MarBloR1_20190612_20190916_MF100_r1	first sequencing run	Not provided	100	not provided	18	COI; ITS; 18S
FRA	Roscoff	MarBloR1	2019-06-12	2019-09-16	ARMS_Roscoff_MarBloR1_20190612_20190916	ARMS_Roscoff_MarBloR1_20190612_20190916_MF500	ARMS_Roscoff_MarBloR_20190612_20190916	Motile	DMSO	ARMS_Roscoff_MarBloR1_20190612_20190916_MF500_r1	first sequencing run	Not provided	500	not provided	18	COI; ITS; 18S
FRA	Roscoff	MarBloR1	2019-06-12	2019-09-16	ARMS_Roscoff_MarBloR1_20190612_20190916	ARMS_Roscoff_MarBloR1_20190612_20190916_SF40	ARMS_Roscoff_MarBloR_20190612_20190916	Sessile	DMSO	ARMS_Roscoff_MarBloR1_20190612_20190916_SF40_r1	first sequencing run	Not provided	40	not provided	18	COI; ITS; 18S
FRA	Roscoff	MarBloR2	2019-06-12	2019-09-17	ARMS_Roscoff_MarBloR2_20190612_20190917	ARMS_Roscoff_MarBloR2_20190612_20190917_MF100	ARMS_Roscoff_MarBloR_20190612_20190916	Motile	DMSO	ARMS_Roscoff_MarBloR2_20190612_20190917_MF100_r1	first sequencing run	Not provided	100	not provided	18	COI; ITS; 18S
FRA	Roscoff	MarBloR2	2019-06-12	2019-09-17	ARMS_Roscoff_MarBloR2_20190612_20190917	ARMS_Roscoff_MarBloR2_20190612_20190917_MF500	ARMS_Roscoff_MarBloR_20190612_20190916	Motile	DMSO	ARMS_Roscoff_MarBloR2_20190612_20190917_MF500_r1	first sequencing run	Not provided	500	not provided	18	COI; ITS; 18S
FRA	Roscoff	MarBloR2	2019-06-12	2019-09-17	ARMS_Roscoff_MarBloR2_20190612_20190917	ARMS_Roscoff_MarBloR2_20190612_20190917_SF40	ARMS_Roscoff_MarBloR_20190612_20190916	Sessile	DMSO	ARMS_Roscoff_MarBloR2_20190612_20190917_SF40_r1	first sequencing run	Not provided	40	not provided	18	COI; ITS; 18S
FRA	Roscoff	MarBloR3	2019-06-12	2019-09-18	ARMS_Roscoff_MarBloR3_20190612_20190918	ARMS_Roscoff_MarBloR3_20190612_20190918_MF100	ARMS_Roscoff_MarBloR_20190612_20190916	Motile	DMSO	ARMS_Roscoff_MarBloR3_20190612_20190918_MF100_r1	first sequencing run	Not provided	100	not provided	18	COI; ITS; 18S
FRA	Roscoff	MarBloR3	2019-06-12	2019-09-18	ARMS_Roscoff_MarBloR3_20190612_20190918	ARMS_Roscoff_MarBloR3_20190612_20190918_MF500	ARMS_Roscoff_MarBloR_20190612_20190916	Motile	DMSO	ARMS_Roscoff_MarBloR3_20190612_20190918_MF500_r1	first sequencing run	Not provided	500	not provided	18	COI; ITS; 18S
FRA	Roscoff	MarBloR3	2019-06-12	2019-09-18	ARMS_Roscoff_MarBloR3_20190612_20190918	ARMS_Roscoff_MarBloR3_20190612_20190918_SF40	ARMS_Roscoff_MarBloR_20190612_20190916	Sessile	DMSO	ARMS_Roscoff_MarBloR3_20190612_20190918_SF40_r1	first sequencing run	Not provided	40	not provided	18	COI; ITS; 18S
GBR	Plymouth	MBA1	2018-07-01	2018-10-01	ARMS_Plymouth_MBA1_20180701_20181001	ARMS_Plymouth_MBA1_20180701_20181001_MF100_DMSO	no replicate	Motile	DMSO	ARMS_Plymouth_MBA1_20180701_20181001_MF100_DMSO_r1	first sequencing run	Not provided	100	not provided	24	COI; 18S
GBR	Plymouth	MBA1	2018-07-01	2018-10-01	ARMS_Plymouth_MBA1_20180701_20181001	ARMS_Plymouth_MBA1_20180701_20181001_MF100_ETOH	no replicate	Motile	EtOH	ARMS_Plymouth_MBA1_20180701_20181001_MF100_ETOH_r1	first sequencing run	Not provided	100	not provided	24	COI; 18S
GBR	Plymouth	MBA1	2018-07-01	2018-10-01	ARMS_Plymouth_MBA1_20180701_20181001	ARMS_Plymouth_MBA1_20180701_20181001_MF500_DMSO	no replicate	Motile	DMSO	ARMS_Plymouth_MBA1_20180701_20181001_MF500_DMSO_r1	first sequencing run	Not provided	500	not provided	24	COI; 18S
GBR	Plymouth	MBA1	2018-07-01	2018-10-01	ARMS_Plymouth_MBA1_20180701_20181001	ARMS_Plymouth_MBA1_20180701_20181001_MF500_ETOH	no replicate	Motile	EtOH	ARMS_Plymouth_MBA1_20180701_20181001_MF500_ETOH_r1	first sequencing run	Not provided	500	not provided	24	COI; 18S
GBR	Plymouth	MBA1	2018-07-01	2018-10-01	ARMS_Plymouth_MBA1_20180701_20181001	ARMS_Plymouth_MBA1_20180701_20181001_SF40_DMSO	no replicate	Sessile	DMSO	ARMS_Plymouth_MBA1_20180701_20181001_SF40_DMSO_r1	first sequencing run	Not provided	40	not provided	24	COI; 18S
GBR	Plymouth	MBA1	2018-07-01	2018-10-01	ARMS_Plymouth_MBA1_20180701_20181001	ARMS_Plymouth_MBA1_20180701_20181001_SF40_ETOH	no replicate	Sessile	EtOH	ARMS_Plymouth_MBA1_20180701_20181001_SF40_ETOH_r1	first sequencing run	Not provided	40	not provided	24	COI; 18S
GBR	Plymouth	MBA1A	2019-07-16	2019-09-16	ARMS_Plymouth_MBA1A_20190716_20190916	ARMS_Plymouth_MBA1A_20190716_20190916_MF100	ARMS_Plymouth_MBA1_20190716_20190916	Motile	DMSO	ARMS_Plymouth_MBA1A_20190716_20190916_MF100_r1	first sequencing run	Not provided	100	not provided	21	COI; ITS; 18S
GBR	Plymouth	MBA1A	2019-07-16	2019-09-16	ARMS_Plymouth_MBA1A_20190716_20190916	ARMS_Plymouth_MBA1A_20190716_20190916_MF500	ARMS_Plymouth_MBA1_20190716_20190916	Motile	DMSO	ARMS_Plymouth_MBA1A_20190716_20190916_MF500_r1	first sequencing run	Not provided	500	not provided	21	COI; ITS; 18S
GBR	Plymouth	MBA1A	2019-07-16	2019-09-16	ARMS_Plymouth_MBA1A_20190716_20190916	ARMS_Plymouth_MBA1A_20190716_20190916_SF40	ARMS_Plymouth_MBA1_20190716_20190916	Sessile	DMSO	ARMS_Plymouth_MBA1A_20190716_20190916_SF40_r1	first sequencing run	Not provided	40	not provided	21	COI; ITS; 18S
GBR	Plymouth	MBA1B	2019-07-16	2019-09-18	ARMS_Plymouth_MBA1B_20190716_20190918	ARMS_Plymouth_MBA1B_20190716_20190918_MF100	ARMS_Plymouth_MBA1_20190716_20190916	Motile	DMSO	ARMS_Plymouth_MBA1B_20190716_20190918_MF100_r1	first sequencing run	Not provided	100	not provided	25	COI; ITS; 18S
GBR	Plymouth	MBA1B	2019-07-16	2019-09-18	ARMS_Plymouth_MBA1B_20190716_20190918	ARMS_Plymouth_MBA1B_20190716_20190918_MF500	ARMS_Plymouth_MBA1_20190716_20190916	Motile	DMSO	ARMS_Plymouth_MBA1B_20190716_20190918_MF500_r1	first sequencing run	Not provided	500	not provided	25	COI; ITS; 18S
GBR	Plymouth	MBA1B	2019-07-16	2019-09-18	ARMS_Plymouth_MBA1B_20190716_20190918	ARMS_Plymouth_MBA1B_20190716_20190918_SF40	ARMS_Plymouth_MBA1_20190716_20190916	Sessile	DMSO	ARMS_Plymouth_MBA1B_20190716_20190918_SF40_r1	first sequencing run	Not provided	40	not provided	25	COI; ITS; 18S
GBR	Plymouth	MBA1C	2019-07-16	2019-09-20	ARMS_Plymouth_MBA1C_20190716_20190920	ARMS_Plymouth_MBA1C_20190716_20190920_MF100	ARMS_Plymouth_MBA1_20190716_20190916	Motile	DMSO	ARMS_Plymouth_MBA1C_20190716_20190920_MF100_r1	first sequencing run	Not provided	100	not provided	24	COI; ITS; 18S
GBR	Plymouth	MBA1C	2019-07-16	2019-09-20	ARMS_Plymouth_MBA1C_20190716_20190920	ARMS_Plymouth_MBA1C_20190716_20190920_MF500	ARMS_Plymouth_MBA1_20190716_20190916	Motile	DMSO	ARMS_Plymouth_MBA1C_20190716_20190920_MF500_r1	first sequencing run	Not provided	500	not provided	24	COI; ITS; 18S
GBR	Plymouth	MBA1C	2019-07-16	2019-09-20	ARMS_Plymouth_MBA1C_20190716_20190920	ARMS_Plymouth_MBA1C_20190716_20190920_SF40	ARMS_Plymouth_MBA1_20190716_20190916	Sessile	DMSO	ARMS_Plymouth_MBA1C_20190716_20190920_SF40_r1	first sequencing run	Not provided	40	not provided	24	COI; ITS; 18S
GBR	Plymouth	MBA2	2018-07-01	2018-10-01	ARMS_Plymouth_MBA2_20180701_20181001	ARMS_Plymouth_MBA2_20180701_20181001_MF100_DMSO	no replicate	Motile	DMSO	ARMS_Plymouth_MBA2_20180701_20181001_MF100_DMSO_r1	first sequencing run	PCR amplification and sequencing will be repeated due to limited results obtained from these sequences	100	not provided	27	ITS; 18S
GBR	Plymouth	MBA2	2018-07-01	2018-10-01	ARMS_Plymouth_MBA2_20180701_20181001	ARMS_Plymouth_MBA2_20180701_20181001_MF100_DMSO	no replicate	Motile	DMSO	ARMS_Plymouth_MBA2_20180701_20181001_MF100_DMSO_r2	second sequencing run (repeat)	PCR amplification and sequencing was repeated due to limited results obtained from the previous sequencing	100	not provided	27
GBR	Plymouth	MBA2	2018-07-01	2018-10-01	ARMS_Plymouth_MBA2_20180701_20181001	ARMS_Plymouth_MBA2_20180701_20181001_MF100_ETOH	no replicate	Motile	EtOH	ARMS_Plymouth_MBA2_20180701_20181001_MF100_ETOH_r1	first sequencing run	PCR amplification and sequencing will be repeated due to limited results obtained from these sequences	100	not provided	27	ITS; 18S
GBR	Plymouth	MBA2	2018-07-01	2018-10-01	ARMS_Plymouth_MBA2_20180701_20181001	ARMS_Plymouth_MBA2_20180701_20181001_MF100_ETOH	no replicate	Motile	EtOH	ARMS_Plymouth_MBA2_20180701_20181001_MF100_ETOH_r2	second sequencing run (repeat)	PCR amplification and sequencing was repeated due to limited results obtained from the previous sequencing	100	not provided	27
GBR	Plymouth	MBA2	2018-07-01	2018-10-01	ARMS_Plymouth_MBA2_20180701_20181001	ARMS_Plymouth_MBA2_20180701_20181001_MF500_ETOH	no replicate	Motile	EtOH	ARMS_Plymouth_MBA2_20180701_20181001_MF500_ETOH_r1	first sequencing run	Not provided	500	not provided	27	COI; ITS; 18S
GBR	Plymouth	MBA2	2018-07-01	2018-10-01	ARMS_Plymouth_MBA2_20180701_20181001	ARMS_Plymouth_MBA2_20180701_20181001_SF40_DMSO	no replicate	Sessile	DMSO	ARMS_Plymouth_MBA2_20180701_20181001_SF40_DMSO_r1	first sequencing run	Not provided	40	not provided	27	COI; 18S
GBR	Plymouth	MBA2	2018-07-01	2018-10-01	ARMS_Plymouth_MBA2_20180701_20181001	ARMS_Plymouth_MBA2_20180701_20181001_SF40_ETOH	no replicate	Sessile	EtOH	ARMS_Plymouth_MBA2_20180701_20181001_SF40_ETOH_r1	first sequencing run	Not provided	40	not provided	27	COI; 18S
GRC	Crete	1HERP	2018-09-28	2019-01-28	ARMS_Crete_1HERP_20180928_20190128	ARMS_Crete_1HERP_20180928_20190128_MF125_DMSO	no replicate	Motile	DMSO	ARMS_Crete_1HERP_20180928_20190128_MF125_DMSO_r1	first sequencing run	Not provided	125	yes	140	COI; 18S
GRC	Crete	1HERP	2018-09-28	2019-01-28	ARMS_Crete_1HERP_20180928_20190128	ARMS_Crete_1HERP_20180928_20190128_MF125_ETOH	no replicate	Motile	EtOH	ARMS_Crete_1HERP_20180928_20190128_MF125_ETOH_r1	first sequencing run	Not provided	125	yes	140	COI; 18S
GRC	Crete	1HERP	2018-09-28	2019-01-28	ARMS_Crete_1HERP_20180928_20190128	ARMS_Crete_1HERP_20180928_20190128_MF500_DMSO	no replicate	Motile	DMSO	ARMS_Crete_1HERP_20180928_20190128_MF500_DMSO_r1	first sequencing run	Not provided	500	yes	140	COI; ITS; 18S
GRC	Crete	1HERP	2018-09-28	2019-01-28	ARMS_Crete_1HERP_20180928_20190128	ARMS_Crete_1HERP_20180928_20190128_MF500_ETOH	no replicate	Motile	EtOH	ARMS_Crete_1HERP_20180928_20190128_MF500_ETOH_r1	first sequencing run	Not provided	500	yes	140	COI; ITS; 18S
GRC	Crete	1HERP	2018-09-28	2019-01-28	ARMS_Crete_1HERP_20180928_20190128	ARMS_Crete_1HERP_20180928_20190128_PS250_ETOH	no replicate	Plankton	EtOH	ARMS_Crete_1HERP_20180928_20190128_PS250_ETOH_r1	first sequencing run	Not provided	250	not provided	140	ITS; 18S
GRC	Crete	1HERP	2018-09-28	2019-01-28	ARMS_Crete_1HERP_20180928_20190128	ARMS_Crete_1HERP_20180928_20190128_SED	no replicate	Sediment	Frozen	ARMS_Crete_1HERP_20180928_20190128_SED_r1	first sequencing run	Not provided	N/A (No filter was used)	not provided	140	COI; ITS; 18S
GRC	Crete	1HERP	2018-09-28	2019-01-28	ARMS_Crete_1HERP_20180928_20190128	ARMS_Crete_1HERP_20180928_20190128_SF_DMSO	no replicate	Sessile	DMSO	ARMS_Crete_1HERP_20180928_20190128_SF_DMSO_r1	first sequencing run	Not provided	N/A (No filter was used)	yes	140	COI; ITS; 18S
GRC	Crete	1HERP	2018-09-28	2019-01-28	ARMS_Crete_1HERP_20180928_20190128	ARMS_Crete_1HERP_20180928_20190128_SF_ETOH	no replicate	Sessile	EtOH	ARMS_Crete_1HERP_20180928_20190128_SF_ETOH_r1	first sequencing run	Not provided	N/A (No filter was used)	yes	140	COI; ITS; 18S
GRC	Crete	1HERP	2019-06-12	2019-10-11	ARMS_Crete_1HERP_20190612_20191011	ARMS_Crete_1HERP_20190612_20191011_MF500	no replicate	Motile	Frozen	ARMS_Crete_1HERP_20190612_20191011_MF500_r1	first sequencing run	Not provided	500	yes	156	COI; ITS; 18S
GRC	Crete	1HERP	2019-06-12	2019-10-11	ARMS_Crete_1HERP_20190612_20191011	ARMS_Crete_1HERP_20190612_20191011_MF90	no replicate	Motile	Frozen	ARMS_Crete_1HERP_20190612_20191011_MF90_r1	first sequencing run	Not provided	90	yes	156	COI; ITS; 18S
GRC	Crete	1HERP	2019-06-12	2019-10-11	ARMS_Crete_1HERP_20190612_20191011	ARMS_Crete_1HERP_20190612_20191011_SF	no replicate	Sessile	Frozen	ARMS_Crete_1HERP_20190612_20191011_SF_r1	first sequencing run	Not provided	N/A (No filter was used)	yes	156	COI; ITS; 18S
GRC	Crete	1HERP	2019-06-12	2020-02-10	ARMS_Crete_1HERP_20190612_20200210	ARMS_Crete_1HERP_20190612_20200210_MF500	no replicate	Motile	Frozen	ARMS_Crete_1HERP_20190612_20200210_MF500_r1	first sequencing run	Not provided	500	yes	157	COI; ITS; 18S
GRC	Crete	1HERP	2019-06-12	2020-02-10	ARMS_Crete_1HERP_20190612_20200210	ARMS_Crete_1HERP_20190612_20200210_MF90	no replicate	Motile	Frozen	ARMS_Crete_1HERP_20190612_20200210_MF90_r1	first sequencing run	Not provided	90	yes	157	COI; ITS; 18S
GRC	Crete	1HERP	2019-06-12	2020-02-10	ARMS_Crete_1HERP_20190612_20200210	ARMS_Crete_1HERP_20190612_20200210_SF	no replicate	Sessile	Frozen	ARMS_Crete_1HERP_20190612_20200210_SF_r1	first sequencing run	Not provided	N/A (No filter was used)	yes	157	COI; ITS; 18S
GRC	Crete	1HERP	2019-06-12	2020-06-18	ARMS_Crete_1HERP_20190612_20200618	ARMS_Crete_1HERP_20190612_20200618_MF500	no replicate	Motile	Frozen	ARMS_Crete_1HERP_20190612_20200618_MF500_r1	first sequencing run	Not provided	500	yes	175	COI; ITS; 18S
GRC	Crete	1HERP	2019-06-12	2020-06-18	ARMS_Crete_1HERP_20190612_20200618	ARMS_Crete_1HERP_20190612_20200618_MF90	no replicate	Motile	Frozen	ARMS_Crete_1HERP_20190612_20200618_MF90_r1	first sequencing run	Not provided	90	yes	175	COI; ITS; 18S
GRC	Crete	1HERP	2019-06-12	2020-06-18	ARMS_Crete_1HERP_20190612_20200618	ARMS_Crete_1HERP_20190612_20200618_SF	no replicate	Sessile	Frozen	ARMS_Crete_1HERP_20190612_20200618_SF_r1	first sequencing run	Not provided	N/A (No filter was used)	yes	175	COI; ITS; 18S
GRC	Crete	2UBPC	2019-09-24	2020-12-11	ARMS_Crete_2UBPC_20190924_20201211	ARMS_Crete_2UBPC_20190924_20201211_MF500	no replicate	Motile	Frozen	ARMS_Crete_2UBPC_20190924_20201211_MF500_r1	first sequencing run	Not provided	500	Imperfectly	164	COI; ITS; 18S
GRC	Crete	2UBPC	2019-09-24	2020-12-11	ARMS_Crete_2UBPC_20190924_20201211	ARMS_Crete_2UBPC_20190924_20201211_MF90	no replicate	Motile	Frozen	ARMS_Crete_2UBPC_20190924_20201211_MF90_r1	first sequencing run	Not provided	90	Imperfectly	164	COI; ITS; 18S
GRC	Crete	2UBPC	2019-09-24	2020-12-11	ARMS_Crete_2UBPC_20190924_20201211	ARMS_Crete_2UBPC_20190924_20201211_SF	no replicate	Sessile	Frozen	ARMS_Crete_2UBPC_20190924_20201211_SF_r1	first sequencing run	Not provided	N/A (No filter was used)	Imperfectly	164	COI; ITS; 18S
ISR	Eilat	Katza1	2018-10-24	2020-07-06	ARMS_Eilat_Katza1_20181024_20200706	ARMS_Eilat_Katza1_20181024_20200706_MF100	no replicate	Motile	DMSO	ARMS_Eilat_Katza1_20181024_20200706_MF100_r1	first sequencing run	Not provided	100	not provided	213	COI; 18S
ISR	Eilat	Katza1	2018-10-24	2020-07-06	ARMS_Eilat_Katza1_20181024_20200706	ARMS_Eilat_Katza1_20181024_20200706_MF500	no replicate	Motile	DMSO	ARMS_Eilat_Katza1_20181024_20200706_MF500_r1	first sequencing run	PCR amplification and sequencing will be repeated due to limited results obtained from these sequences	500	not provided	213	COI; 18S
ISR	Eilat	Katza1	2018-10-24	2020-07-06	ARMS_Eilat_Katza1_20181024_20200706	ARMS_Eilat_Katza1_20181024_20200706_MF500	no replicate	Motile	DMSO	ARMS_Eilat_Katza1_20181024_20200706_MF500_r2	second sequencing run (repeat)	PCR amplification and sequencing was repeated due to limited results obtained from the previous sequencing	500	not provided	213	COI; 18S
ISR	Eilat	Katza1	2018-10-24	2020-07-06	ARMS_Eilat_Katza1_20181024_20200706	ARMS_Eilat_Katza1_20181024_20200706_SF45	no replicate	Sessile	DMSO	ARMS_Eilat_Katza1_20181024_20200706_SF45_r1	first sequencing run	Not provided	45	not provided	213	COI; 18S
ISR	Eilat	Katza2	2018-10-24	2020-08-03	ARMS_Eilat_Katza2_20181024_20200803	ARMS_Eilat_Katza2_20181024_20200803_MF100	no replicate	Motile	DMSO	ARMS_Eilat_Katza2_20181024_20200803_MF100_r1	first sequencing run	Not provided	100	not provided	231	COI; 18S
ISR	Eilat	Katza2	2018-10-24	2020-08-03	ARMS_Eilat_Katza2_20181024_20200803	ARMS_Eilat_Katza2_20181024_20200803_MF500	no replicate	Motile	DMSO	ARMS_Eilat_Katza2_20181024_20200803_MF500_r1	first sequencing run	Not provided	500	not provided	231	COI; 18S
ISR	Eilat	Katza2	2018-10-24	2020-08-03	ARMS_Eilat_Katza2_20181024_20200803	ARMS_Eilat_Katza2_20181024_20200803_SF45	no replicate	Sessile	DMSO	ARMS_Eilat_Katza2_20181024_20200803_SF45_r1	first sequencing run	Not provided	45	not provided	231	COI; 18S
ISR	Eilat	NR1	2018-10-17	2020-02-04	ARMS_Eilat_NR1_20181017_20200204	ARMS_Eilat_NR1_20181017_20200204_MF100	ARMS_Eilat_NR_20181017_20200204	Motile	DMSO	ARMS_Eilat_NR1_20181017_20200204_MF100_r1	first sequencing run	Not provided	100	not provided	151	COI; 18S
ISR	Eilat	NR1	2018-10-17	2020-02-04	ARMS_Eilat_NR1_20181017_20200204	ARMS_Eilat_NR1_20181017_20200204_MF500	ARMS_Eilat_NR_20181017_20200204	Motile	DMSO	ARMS_Eilat_NR1_20181017_20200204_MF500_r1	first sequencing run	Not provided	500	not provided	151	COI; 18S
ISR	Eilat	NR1	2018-10-17	2020-02-04	ARMS_Eilat_NR1_20181017_20200204	ARMS_Eilat_NR1_20181017_20200204_SF45	ARMS_Eilat_NR_20181017_20200204	Sessile	DMSO	ARMS_Eilat_NR1_20181017_20200204_SF45_r1	first sequencing run	Not provided	45	not provided	151	COI; 18S
ISR	Eilat	NR2	2018-10-17	2020-05-24	ARMS_Eilat_NR2_20181017_20200524	ARMS_Eilat_NR2_20181017_20200524_MF100	ARMS_Eilat_NR_20181017_20200204	Motile	DMSO	ARMS_Eilat_NR2_20181017_20200524_MF100_r1	first sequencing run	Not provided	100	not provided	183	COI; 18S
ISR	Eilat	NR2	2018-10-17	2020-05-24	ARMS_Eilat_NR2_20181017_20200524	ARMS_Eilat_NR2_20181017_20200524_MF500	ARMS_Eilat_NR_20181017_20200204	Motile	DMSO	ARMS_Eilat_NR2_20181017_20200524_MF500_r1	first sequencing run	Not provided	500	not provided	183	COI; 18S
ISR	Eilat	NR2	2018-10-17	2020-05-24	ARMS_Eilat_NR2_20181017_20200524	ARMS_Eilat_NR2_20181017_20200524_SF45	ARMS_Eilat_NR_20181017_20200204	Sessile	DMSO	ARMS_Eilat_NR2_20181017_20200524_SF45_r1	first sequencing run	Not provided	45	not provided	183	COI; 18S
NOR	Bodo	GStraB	2019-06-21	2020-12-07	ARMS_Bodo_GStraB_20190621_20201207	ARMS_Bodo_GStraB_20190621_20201207_MF100	ARMS_Bodo_GStra_20190621_20201207	Motile	DMSO	ARMS_Bodo_GStraB_20190621_20201207_MF100_r1	first sequencing run	Not provided	100	not provided	21	COI; 18S
NOR	Bodo	GStraB	2019-06-21	2020-12-07	ARMS_Bodo_GStraB_20190621_20201207	ARMS_Bodo_GStraB_20190621_20201207_MF500	ARMS_Bodo_GStra_20190621_20201207	Motile	DMSO	ARMS_Bodo_GStraB_20190621_20201207_MF500_r1	first sequencing run	Not provided	500	not provided	21	COI; 18S
NOR	Bodo	GStraB	2019-06-21	2020-12-07	ARMS_Bodo_GStraB_20190621_20201207	ARMS_Bodo_GStraB_20190621_20201207_SF50_A	ARMS_Bodo_GStra_20190621_20201207	Sessile	DMSO	ARMS_Bodo_GStraB_20190621_20201207_SF50_A_r1	first sequencing run	Not provided	50	not provided	21	COI; 18S
NOR	Bodo	GStraM	2019-06-21	2020-12-07	ARMS_Bodo_GStraM_20190621_20201207	ARMS_Bodo_GStraM_20190621_20201207_MF100	ARMS_Bodo_GStra_20190621_20201207	Motile	DMSO	ARMS_Bodo_GStraM_20190621_20201207_MF100_r1	first sequencing run	Not provided	100	not provided	21	COI; 18S
NOR	Bodo	GStraM	2019-06-21	2020-12-07	ARMS_Bodo_GStraM_20190621_20201207	ARMS_Bodo_GStraM_20190621_20201207_MF500	ARMS_Bodo_GStra_20190621_20201207	Motile	DMSO	ARMS_Bodo_GStraM_20190621_20201207_MF500_r1	first sequencing run	Not provided	500	not provided	21	COI; 18S
NOR	Bodo	GStraM	2019-06-21	2020-12-07	ARMS_Bodo_GStraM_20190621_20201207	ARMS_Bodo_GStraM_20190621_20201207_SF50_A	ARMS_Bodo_GStra_20190621_20201207	Sessile	DMSO	ARMS_Bodo_GStraM_20190621_20201207_SF50_A_r1	first sequencing run	Not provided	50	not provided	21	COI; 18S
NOR	Svalbard	S1	2018-07-06	2019-08-06	ARMS_Svalbard_S1_20180706_20190806	ARMS_Svalbard_S1_20180706_20190806_MF100_ETOH	no replicate	Motile	EtOH	ARMS_Svalbard_S1_20180706_20190806_MF100_ETOH_r1	first sequencing run	PCR amplification and sequencing will be repeated due to limited results obtained from these sequences	100	not provided	197	COI; 18S
NOR	Svalbard	S1	2018-07-06	2019-08-06	ARMS_Svalbard_S1_20180706_20190806	ARMS_Svalbard_S1_20180706_20190806_MF100_ETOH	no replicate	Motile	EtOH	ARMS_Svalbard_S1_20180706_20190806_MF100_ETOH_r2	second sequencing run (repeat)	PCR amplification and sequencing was repeated due to limited results obtained from the previous sequencing	100	not provided	197
NOR	Svalbard	S1	2018-07-06	2019-08-06	ARMS_Svalbard_S1_20180706_20190806	ARMS_Svalbard_S1_20180706_20190806_MF500_ETOH	no replicate	Motile	EtOH	ARMS_Svalbard_S1_20180706_20190806_MF500_ETOH_r1	first sequencing run	Not provided	500	not provided	197	COI; ITS; 18S
NOR	Svalbard	S1	2018-07-06	2019-08-06	ARMS_Svalbard_S1_20180706_20190806	ARMS_Svalbard_S1_20180706_20190806_SF40_ETOH	no replicate	Sessile	EtOH	ARMS_Svalbard_S1_20180706_20190806_SF40_ETOH_r1	first sequencing run	Not provided	40	not provided	197	COI; ITS; 18S
NOR	Svalbard	S1	2019-08-06	2020-08-04	ARMS_Svalbard_S1_20190806_20200804	ARMS_Svalbard_S1_20190806_20200804_MF100	no replicate	Motile	DMSO	ARMS_Svalbard_S1_20190806_20200804_MF100_r1	first sequencing run	Not provided	100	not provided	321	COI; ITS; 18S
NOR	Svalbard	S1	2019-08-06	2020-08-04	ARMS_Svalbard_S1_20190806_20200804	ARMS_Svalbard_S1_20190806_20200804_MF500	no replicate	Motile	DMSO	ARMS_Svalbard_S1_20190806_20200804_MF500_r1	first sequencing run	Not provided	500	not provided	321	COI; ITS; 18S
NOR	Svalbard	S1	2019-08-06	2020-08-04	ARMS_Svalbard_S1_20190806_20200804	ARMS_Svalbard_S1_20190806_20200804_SF40	no replicate	Sessile	DMSO	ARMS_Svalbard_S1_20190806_20200804_SF40_r1	first sequencing run	Not provided	40	not provided	321	COI; 18S
NOR	Svalbard	S2	2018-07-08	2019-08-05	ARMS_Svalbard_S2_20180708_20190805	ARMS_Svalbard_S2_20180708_20190805_MF100_ETOH	no replicate	Motile	EtOH	ARMS_Svalbard_S2_20180708_20190805_MF100_ETOH_r1	first sequencing run	Not provided	100	not provided	194	COI; ITS; 18S
NOR	Svalbard	S2	2018-07-08	2019-08-05	ARMS_Svalbard_S2_20180708_20190805	ARMS_Svalbard_S2_20180708_20190805_MF500_ETOH	no replicate	Motile	EtOH	ARMS_Svalbard_S2_20180708_20190805_MF500_ETOH_r1	first sequencing run	Not provided	500	not provided	194	COI; 18S
NOR	Svalbard	S2	2018-07-08	2019-08-05	ARMS_Svalbard_S2_20180708_20190805	ARMS_Svalbard_S2_20180708_20190805_SF40_ETOH	no replicate	Sessile	EtOH	ARMS_Svalbard_S2_20180708_20190805_SF40_ETOH_r1	first sequencing run	Not provided	40	not provided	194	COI; 18S
NOR	Svalbard	S2	2019-08-05	2020-08-01	ARMS_Svalbard_S2_20190805_20200801	ARMS_Svalbard_S2_20190805_20200801_MF100	no replicate	Motile	DMSO	ARMS_Svalbard_S2_20190805_20200801_MF100_r1	first sequencing run	Not provided	100	not provided	294	COI; 18S
NOR	Svalbard	S2	2019-08-05	2020-08-01	ARMS_Svalbard_S2_20190805_20200801	ARMS_Svalbard_S2_20190805_20200801_MF500	no replicate	Motile	DMSO	ARMS_Svalbard_S2_20190805_20200801_MF500_r1	first sequencing run	Not provided	500	not provided	294	COI; 18S
NOR	Svalbard	S2	2019-08-05	2020-08-01	ARMS_Svalbard_S2_20190805_20200801	ARMS_Svalbard_S2_20190805_20200801_SF40	no replicate	Sessile	DMSO	ARMS_Svalbard_S2_20190805_20200801_SF40_r1	first sequencing run	Not provided	40	not provided	294	COI; ITS; 18S
POL	Gdynia	GDY1	2018-08-13	2019-10-29	ARMS_Gdynia_GDY1_20180813_20191029	ARMS_Gdynia_GDY1_20180813_20191029_MF100_DMSO	no replicate	Motile	DMSO	ARMS_Gdynia_GDY1_20180813_20191029_MF100_DMSO_r1	first sequencing run	Not provided	100	not provided	118	COI; ITS; 18S
POL	Gdynia	GDY1	2018-08-13	2019-10-29	ARMS_Gdynia_GDY1_20180813_20191029	ARMS_Gdynia_GDY1_20180813_20191029_MF500_DMSO	no replicate	Motile	DMSO	ARMS_Gdynia_GDY1_20180813_20191029_MF500_DMSO_r1	first sequencing run	Not provided	500	not provided	118	COI; ITS; 18S
POL	Gdynia	GDY1	2018-08-13	2019-10-29	ARMS_Gdynia_GDY1_20180813_20191029	ARMS_Gdynia_GDY1_20180813_20191029_SF38_DMSO	no replicate	Sessile	DMSO	ARMS_Gdynia_GDY1_20180813_20191029_SF38_DMSO_r1	first sequencing run	PCR amplification and sequencing will be repeated due to limited results obtained from these sequences	38	not provided	118	COI; ITS; 18S
POL	Gdynia	GDY1	2018-08-13	2019-10-29	ARMS_Gdynia_GDY1_20180813_20191029	ARMS_Gdynia_GDY1_20180813_20191029_SF38_DMSO	no replicate	Sessile	DMSO	ARMS_Gdynia_GDY1_20180813_20191029_SF38_DMSO_r2	second sequencing run (repeat)	PCR amplification and sequencing was repeated due to limited results obtained from the previous sequencing	38	not provided	118	COI; 18S
POL	Gdynia	GDY1	2019-06-19	2019-10-29	ARMS_Gdynia_GDY1_20190619_20191029	ARMS_Gdynia_GDY1_20190619_20191029_MF100	no replicate	Motile	DMSO	ARMS_Gdynia_GDY1_20190619_20191029_MF100_r1	first sequencing run	Not provided	100	not provided	154	COI; 18S
POL	Gdynia	GDY1	2019-06-19	2019-10-29	ARMS_Gdynia_GDY1_20190619_20191029	ARMS_Gdynia_GDY1_20190619_20191029_MF500	no replicate	Motile	DMSO	ARMS_Gdynia_GDY1_20190619_20191029_MF500_r1	first sequencing run	Not provided	500	not provided	154	COI; ITS; 18S
POL	Gdynia	GDY1	2019-06-19	2019-10-29	ARMS_Gdynia_GDY1_20190619_20191029	ARMS_Gdynia_GDY1_20190619_20191029_SF38	no replicate	Sessile	DMSO	ARMS_Gdynia_GDY1_20190619_20191029_SF38_r1	first sequencing run	Not provided	38	not provided	154	COI; 18S
SVN	GulfOfPiran	Fornace	2018-08-15	2018-11-18	ARMS_GulfOfPiran_Fornace_20180815_20181118	ARMS_GulfOfPiran_Fornace_20180815_20181118_MF100_DMSO	no replicate	Motile	DMSO	ARMS_GulfOfPiran_Fornace_20180815_20181118_MF100_DMSO_r1	first sequencing run	Not provided	100	not provided	154	COI; 18S
SVN	GulfOfPiran	Fornace	2018-08-15	2018-11-18	ARMS_GulfOfPiran_Fornace_20180815_20181118	ARMS_GulfOfPiran_Fornace_20180815_20181118_MF100_ETOH	no replicate	Motile	EtOH	ARMS_GulfOfPiran_Fornace_20180815_20181118_MF100_ETOH_r1	first sequencing run	Not provided	100	not provided	154	COI; 18S
SVN	GulfOfPiran	Fornace	2018-08-15	2018-11-18	ARMS_GulfOfPiran_Fornace_20180815_20181118	ARMS_GulfOfPiran_Fornace_20180815_20181118_MF500_DMSO	no replicate	Motile	DMSO	ARMS_GulfOfPiran_Fornace_20180815_20181118_MF500_DMSO_r1	first sequencing run	Not provided	500	not provided	154	COI; ITS; 18S
SVN	GulfOfPiran	Fornace	2018-08-15	2018-11-18	ARMS_GulfOfPiran_Fornace_20180815_20181118	ARMS_GulfOfPiran_Fornace_20180815_20181118_MF500_ETOH	no replicate	Motile	EtOH	ARMS_GulfOfPiran_Fornace_20180815_20181118_MF500_ETOH_r1	first sequencing run	PCR amplification and sequencing will be repeated due to limited results obtained from these sequences	200	not provided	154	ITS; 18S
SVN	GulfOfPiran	Fornace	2018-08-15	2018-11-18	ARMS_GulfOfPiran_Fornace_20180815_20181118	ARMS_GulfOfPiran_Fornace_20180815_20181118_MF500_ETOH	no replicate	Motile	EtOH	ARMS_GulfOfPiran_Fornace_20180815_20181118_MF500_ETOH_r2	second sequencing run (repeat)	PCR amplification and sequencing was repeated due to limited results obtained from the previous sequencing	200	not provided	154	COI; 18S
SVN	GulfOfPiran	Fornace	2018-08-15	2018-11-18	ARMS_GulfOfPiran_Fornace_20180815_20181118	ARMS_GulfOfPiran_Fornace_20180815_20181118_SF_DMSO	no replicate	Sessile	DMSO	ARMS_GulfOfPiran_Fornace_20180815_20181118_SF_DMSO_r1	first sequencing run	Not provided	not provided	not provided	154	COI; 18S
SVN	GulfOfPiran	Fornace	2018-08-15	2018-11-18	ARMS_GulfOfPiran_Fornace_20180815_20181118	ARMS_GulfOfPiran_Fornace_20180815_20181118_SF_ETOH	no replicate	Sessile	EtOH	ARMS_GulfOfPiran_Fornace_20180815_20181118_SF_ETOH_r1	first sequencing run	PCR amplification and sequencing will be repeated due to limited results obtained from these sequences	not provided	not provided	154	COI; 18S
SVN	GulfOfPiran	Fornace	2018-08-15	2018-11-18	ARMS_GulfOfPiran_Fornace_20180815_20181118	ARMS_GulfOfPiran_Fornace_20180815_20181118_SF_ETOH	no replicate	Sessile	EtOH	ARMS_GulfOfPiran_Fornace_20180815_20181118_SF_ETOH_r2	second sequencing run (repeat)	PCR amplification and sequencing was repeated due to limited results obtained from the previous sequencing	not provided	not provided	154	COI; 18S
SWE	Koster	VH1	2018-04-18	2019-05-27	ARMS_Koster_VH1_20180418_20190527	ARMS_Koster_VH1_20180418_20190527_MF100_DMSO	no replicate	Motile	DMSO	ARMS_Koster_VH1_20180418_20190527_MF100_DMSO_r1	first sequencing run	Not provided	100	yes	117	COI; ITS; 18S
SWE	Koster	VH1	2018-04-18	2019-05-27	ARMS_Koster_VH1_20180418_20190527	ARMS_Koster_VH1_20180418_20190527_MF500_DMSO	no replicate	Motile	DMSO	ARMS_Koster_VH1_20180418_20190527_MF500_DMSO_r1	first sequencing run	Not provided	500	yes	117	COI; ITS; 18S
SWE	Koster	VH1	2018-04-18	2019-05-27	ARMS_Koster_VH1_20180418_20190527	ARMS_Koster_VH1_20180418_20190527_SF40_DMSO	no replicate	Sessile	DMSO	ARMS_Koster_VH1_20180418_20190527_SF40_DMSO_r1	first sequencing run	Not provided	40	yes	117	COI; ITS; 18S
SWE	Koster	VH1	2019-05-27	2020-07-16	ARMS_Koster_VH1_20190527_20200716	ARMS_Koster_VH1_20190527_20200716_MF100	no replicate	Motile	DMSO	ARMS_Koster_VH1_20190527_20200716_MF100_r1	first sequencing run	PCR amplification and sequencing will be repeated due to limited results obtained from these sequences	100	not provided	36	COI; ITS; 18S
SWE	Koster	VH1	2019-05-27	2020-07-16	ARMS_Koster_VH1_20190527_20200716	ARMS_Koster_VH1_20190527_20200716_MF100	no replicate	Motile	DMSO	ARMS_Koster_VH1_20190527_20200716_MF100_r2	second sequencing run (repeat)	PCR amplification and sequencing was repeated due to limited results obtained from the previous sequencing	100	not provided	36	COI; 18S
SWE	Koster	VH1	2019-05-27	2020-07-16	ARMS_Koster_VH1_20190527_20200716	ARMS_Koster_VH1_20190527_20200716_MF500	no replicate	Motile	DMSO	ARMS_Koster_VH1_20190527_20200716_MF500_r1	first sequencing run	PCR amplification and sequencing will be repeated due to limited results obtained from these sequences	500	not provided	36	COI; ITS; 18S
SWE	Koster	VH1	2019-05-27	2020-07-16	ARMS_Koster_VH1_20190527_20200716	ARMS_Koster_VH1_20190527_20200716_MF500	no replicate	Motile	DMSO	ARMS_Koster_VH1_20190527_20200716_MF500_r2	second sequencing run (repeat)	PCR amplification and sequencing was repeated due to limited results obtained from the previous sequencing	500	not provided	36	COI; 18S
SWE	Koster	VH1	2019-05-27	2020-07-16	ARMS_Koster_VH1_20190527_20200716	ARMS_Koster_VH1_20190527_20200716_SF40	no replicate	Sessile	DMSO	ARMS_Koster_VH1_20190527_20200716_SF40_r1	first sequencing run	Not provided	40	not provided	36	COI; ITS; 18S
SWE	Koster	VH2	2018-04-18	2018-09-06	ARMS_Koster_VH2_20180418_20180906	ARMS_Koster_VH2_20180418_20180906_MF100_ETOH	no replicate	Motile	EtOH	ARMS_Koster_VH2_20180418_20180906_MF100_ETOH_r1	first sequencing run	Not provided	100	yes	76	COI; ITS; 18S
SWE	Koster	VH2	2018-04-18	2018-09-06	ARMS_Koster_VH2_20180418_20180906	ARMS_Koster_VH2_20180418_20180906_MF500_ETOH	no replicate	Motile	EtOH	ARMS_Koster_VH2_20180418_20180906_MF500_ETOH_r1	first sequencing run	Not provided	500	yes	76	COI; ITS; 18S
SWE	Koster	VH2	2018-04-18	2018-09-06	ARMS_Koster_VH2_20180418_20180906	ARMS_Koster_VH2_20180418_20180906_PS90_ETOH	no replicate	Plankton	EtOH	ARMS_Koster_VH2_20180418_20180906_PS90_ETOH_r1	first sequencing run	PCR amplification and sequencing will be repeated due to limited results obtained from these sequences	90	not provided	76	ITS; 18S
SWE	Koster	VH2	2018-04-18	2018-09-06	ARMS_Koster_VH2_20180418_20180906	ARMS_Koster_VH2_20180418_20180906_PS90_ETOH	no replicate	Plankton	EtOH	ARMS_Koster_VH2_20180418_20180906_PS90_ETOH_r2	second sequencing run (repeat)	PCR amplification and sequencing was repeated due to limited results obtained from the previous sequencing	90	not provided	76	COI; 18S
SWE	Koster	VH2	2018-04-18	2018-09-06	ARMS_Koster_VH2_20180418_20180906	ARMS_Koster_VH2_20180418_20180906_SED100_DMSO	no replicate	Sediment	DMSO	ARMS_Koster_VH2_20180418_20180906_SED100_DMSO_r1	first sequencing run	Not provided	100	not provided	76	COI; ITS; 18S
SWE	Koster	VH2	2018-04-18	2018-09-06	ARMS_Koster_VH2_20180418_20180906	ARMS_Koster_VH2_20180418_20180906_SED500_DMSO	no replicate	Sediment	DMSO	ARMS_Koster_VH2_20180418_20180906_SED500_DMSO_r1	first sequencing run	Not provided	500	not provided	76	COI; ITS; 18S
SWE	Koster	VH2	2018-04-18	2018-09-06	ARMS_Koster_VH2_20180418_20180906	ARMS_Koster_VH2_20180418_20180906_SF40_DMSO	no replicate	Sessile	DMSO	ARMS_Koster_VH2_20180418_20180906_SF40_DMSO_r1	first sequencing run	Not provided	40	yes	76	COI; ITS; 18S
SWE	Koster	VH2	2018-04-18	2018-09-06	ARMS_Koster_VH2_20180418_20180906	ARMS_Koster_VH2_20180418_20180906_SF40_ETOH	no replicate	Sessile	EtOH	ARMS_Koster_VH2_20180418_20180906_SF40_ETOH_r1	first sequencing run	Not provided	40	yes	76	COI; ITS; 18S
SWE	Koster	VH2	2019-05-27	2020-07-16	ARMS_Koster_VH2_20190527_20200716	ARMS_Koster_VH2_20190527_20200716_MF100	no replicate	Motile	DMSO	ARMS_Koster_VH2_20190527_20200716_MF100_r1	first sequencing run	Not provided	100	not provided	27	COI; ITS; 18S
SWE	Koster	VH2	2019-05-27	2020-07-16	ARMS_Koster_VH2_20190527_20200716	ARMS_Koster_VH2_20190527_20200716_MF500	no replicate	Motile	DMSO	ARMS_Koster_VH2_20190527_20200716_MF500_r1	first sequencing run	Not provided	500	not provided	27	COI; ITS; 18S
SWE	Koster	VH2	2019-05-27	2020-07-16	ARMS_Koster_VH2_20190527_20200716	ARMS_Koster_VH2_20190527_20200716_SF40	no replicate	Sessile	DMSO	ARMS_Koster_VH2_20190527_20200716_SF40_r1	first sequencing run	Not provided	40	not provided	27	COI; ITS; 18S
SWE	Koster	VH3	2018-04-18	2019-05-27	ARMS_Koster_VH3_20180418_20190527	ARMS_Koster_VH3_20180418_20190527_MF100_DMSO	no replicate	Motile	DMSO	ARMS_Koster_VH3_20180418_20190527_MF100_DMSO_r1	first sequencing run	Not provided	100	yes	109	COI; ITS; 18S
SWE	Koster	VH3	2018-04-18	2019-05-27	ARMS_Koster_VH3_20180418_20190527	ARMS_Koster_VH3_20180418_20190527_MF500_DMSO	no replicate	Motile	DMSO	ARMS_Koster_VH3_20180418_20190527_MF500_DMSO_r1	first sequencing run	Not provided	500	yes	109	COI; ITS; 18S
SWE	Koster	VH3	2018-04-18	2019-05-27	ARMS_Koster_VH3_20180418_20190527	ARMS_Koster_VH3_20180418_20190527_SF40_DMSO	no replicate	Sessile	DMSO	ARMS_Koster_VH3_20180418_20190527_SF40_DMSO_r1	first sequencing run	Not provided	40	yes	109	COI; 18S
SWE	Koster	VH3	2019-05-27	2020-07-16	ARMS_Koster_VH3_20190527_20200716	ARMS_Koster_VH3_20190527_20200716_MF100	no replicate	Motile	DMSO	ARMS_Koster_VH3_20190527_20200716_MF100_r1	first sequencing run	Not provided	100	not provided	31	COI; ITS; 18S
SWE	Koster	VH3	2019-05-27	2020-07-16	ARMS_Koster_VH3_20190527_20200716	ARMS_Koster_VH3_20190527_20200716_MF500	no replicate	Motile	DMSO	ARMS_Koster_VH3_20190527_20200716_MF500_r1	first sequencing run	Not provided	500	not provided	31	COI; ITS; 18S
SWE	Koster	VH3	2019-05-27	2020-07-16	ARMS_Koster_VH3_20190527_20200716	ARMS_Koster_VH3_20190527_20200716_SF40	no replicate	Sessile	DMSO	ARMS_Koster_VH3_20190527_20200716_SF40_r1	first sequencing run	Not provided	40	not provided	31	COI; ITS; 18S

## Sheet: SamplingEventMetadata_release00
Column title	Definition	Data type	Property	ObservablePropertyUrl	Unit	UnitURL
Country	Country	xsd:string	schema:country	none	none	none
ObservatoryID	Observatory identifier	xsd:string	schema:identifier	none	none	none
UnitID	ARMS unit identifier	xsd:string	schema:identifier	none	none	none
DateDeployed	Date the ARMS unit was deployed	xsd:datetime	schema:startDate	none	none	none
DateCollected	Date the ARMS unit was collected	xsd:datetime	schema:endDate	none	none	none
EventID	Sampling event identifier	xsd:string	schema:identifier	http://rs.tdwg.org/dwc/terms/eventID	none	none
MaterialSampleID	Material sample identifier	xsd:string	schema:identifier	http://rs.tdwg.org/dwc/terms/materialSampleID	none	none
FieldReplicate	The ID of the replicate field that this unit is part of	xsd:string	schema:identifier	none	none	none
Fraction	The filtered fraction of the material sample	xsd:string	schema:description	none	none	none
Preservative	The preservative used: ETOH or DMSO (see the ARMS Handbook for details; note that the preservative could be DMSO or DMSO-EDTA-NaCl, i.e. DESS, this distinction was not tracked for these sampling events). For events in 2018 and 2019 both where used, thereafter only DMSO	xsd:string	schema:description	none	none	none
ReplicateMaterialSampleID	Material sample ID with _r1 (technical replicate 1) or _r2 (technical replicate 2) appended	xsd:string	schema:identifier	none	none	none
SequencingRunRepeat	As sequencing runs were sometimes repeated, but previous runs retained, this contains the repeat value (first, second, etc) of the run	xsd:string	schema:description	none	none	none
SequencingRunComment	Information about why sequencing was repeated (where relevant)	xsd:string	schema:description	none	none	none
Filter	The pore size of the filter (lower limit; material larger than this is collected)	xsd:integer	qudt:numericValue	http://vocab.nerc.ac.uk/collection/Q01/current/Q0100011/	micrometre	http://vocab.nerc.ac.uk/collection/P06/current/UMIC/
CrateCover	Was a crate cover used during retrieval of the unit	xsd:string	schema:description	none	none	none
Number of images	Number of images associated with this event	xsd:integer	schema:description	none	none	none
Sequences available	The gene types for which sequences are available in ENA	xsd:string,schema:description,none,none,none,	schema:description	none	none	none

## Sheet: ImageData_release001
ObservatoryID	UnitID	EventID	Filename	Filetype	PlateNumber	Position	Download URL
BelgiumCoast	AZBE1	ARMS_BelgiumCoast_AZBE1_20190924_20200303	ARMS_Belgium_zbe1_190924 - 200303_001.jpg	Image	Not Provided	Not Provided	https://files.plutof.ut.ee/public/orig/A6/76/A67692441A1C9ABB10AB16ED42505082DA0A045B5F9F3619B458143A5D187F68.jpg
BelgiumCoast	AZBE1	ARMS_BelgiumCoast_AZBE1_20190924_20200303	ARMS_zbe1_190924-200303_IMG_1B.JPG	Image	1	Bottom	https://files.plutof.ut.ee/public/orig/95/1C/951CE7203712BFE48606AD0F7C7ADA1DEEA0C45AB862EE470E11025DEEABA37E.jpg
BelgiumCoast	AZBE1	ARMS_BelgiumCoast_AZBE1_20190924_20200303	ARMS_zbe1_190924-200303_IMG_1B_1.JPG	Image	1	Bottom	https://files.plutof.ut.ee/public/orig/46/58/4658257C61A0F7B4DD17B6AF1D2A52C3588C909B9CDEDFB5F0842CE96C204228.jpg
BelgiumCoast	AZBE1	ARMS_BelgiumCoast_AZBE1_20190924_20200303	ARMS_zbe1_190924-200303_IMG_1T.JPG	Image	1	Top	https://files.plutof.ut.ee/public/orig/1A/46/1A464D6A7497B92213287B29562B8A70159E21ED8F47E6B126D7DEA8256A141A.jpg
BelgiumCoast	AZBE1	ARMS_BelgiumCoast_AZBE1_20190924_20200303	ARMS_zbe1_190924-200303_IMG_1T_1.JPG	Image	1	Top	https://files.plutof.ut.ee/public/orig/F8/5E/F85E14DDCFCFDDB8CE1D081F9CDB13306B5312B0A8773D97CF60BB8FDA2189D3.jpg
BelgiumCoast	AZBE1	ARMS_BelgiumCoast_AZBE1_20190924_20200303	ARMS_zbe1_190924-200303_IMG_2B.JPG	Image	2	Bottom	https://files.plutof.ut.ee/public/orig/8D/0F/8D0F03456A571149571B2DD56435CB8D9ECAEB36B7FF33C94DA8680ACDF562C1.jpg
BelgiumCoast	AZBE1	ARMS_BelgiumCoast_AZBE1_20190924_20200303	ARMS_zbe1_190924-200303_IMG_2B_1.JPG	Image	2	Bottom	https://files.plutof.ut.ee/public/orig/06/1A/061AF22D9DB2CB2BF2DA0858CBA36AB621B733D677C23637CB2C1B036C392AEE.jpg
BelgiumCoast	AZBE1	ARMS_BelgiumCoast_AZBE1_20190924_20200303	ARMS_zbe1_190924-200303_IMG_2T.JPG	Image	2	Top	https://files.plutof.ut.ee/public/orig/7A/7A/7A7AEFA0A6AB11FE64BB9EB07A25F9B7BCF694BB65D14460B63B9A528A0AC132.jpg
BelgiumCoast	AZBE1	ARMS_BelgiumCoast_AZBE1_20190924_20200303	ARMS_zbe1_190924-200303_IMG_2T_1.JPG	Image	2	Top	https://files.plutof.ut.ee/public/orig/D6/7E/D67E02162EAA3D2F5722A976990B616DCE77091FC6A69275DF22548108B79747.jpg
BelgiumCoast	AZBE1	ARMS_BelgiumCoast_AZBE1_20190924_20200303	ARMS_zbe1_190924-200303_IMG_3B.JPG	Image	3	Bottom	https://files.plutof.ut.ee/public/orig/B7/20/B720D8274E502DACDEE673EB26DE30959C87705FC729673DFA762F1DA6F1D212.jpg
BelgiumCoast	AZBE1	ARMS_BelgiumCoast_AZBE1_20190924_20200303	ARMS_zbe1_190924-200303_IMG_3B_1.JPG	Image	3	Bottom	https://files.plutof.ut.ee/public/orig/C8/C6/C8C60D75F3395ADF8D4F27034071DE18E56A965DA79A46ED6913F6AB014D30EA.jpg
BelgiumCoast	AZBE1	ARMS_BelgiumCoast_AZBE1_20190924_20200303	ARMS_zbe1_190924-200303_IMG_3T.JPG	Image	3	Top	https://files.plutof.ut.ee/public/orig/6B/B8/6BB88CD8FF33B2DB3F6A6EA675BF5DF14852B4757DC17AFA082B79B8C5E8CF37.jpg
BelgiumCoast	AZBE1	ARMS_BelgiumCoast_AZBE1_20190924_20200303	ARMS_zbe1_190924-200303_IMG_3T_1.JPG	Image	3	Top	https://files.plutof.ut.ee/public/orig/80/AE/80AEBDE4D238A7A019620C774DC83E4908FDE6F37FAB92197A15232995CB6B55.jpg
BelgiumCoast	AZBE1	ARMS_BelgiumCoast_AZBE1_20190924_20200303	ARMS_zbe1_190924-200303_IMG_4B.JPG	Image	4	Bottom	https://files.plutof.ut.ee/public/orig/AD/0B/AD0BCC3B363520AE2D7EC98BDC0957E6A42D8452BFC0EE1DF0B63CDD27656534.jpg
BelgiumCoast	AZBE1	ARMS_BelgiumCoast_AZBE1_20190924_20200303	ARMS_zbe1_190924-200303_IMG_4B_1.JPG	Image	4	Bottom	https://files.plutof.ut.ee/public/orig/D2/74/D2740E2ECFDD0C3194A656F85082CD38B9910CF98F4DF4DDF0A85B044AAB3439.jpg
BelgiumCoast	AZBE1	ARMS_BelgiumCoast_AZBE1_20190924_20200303	ARMS_zbe1_190924-200303_IMG_4T.JPG	Image	4	Top	https://files.plutof.ut.ee/public/orig/54/34/5434218A4EA5064AA83366646DEF781D6EA6B15A83C4CC822BAD6C68C6432D9C.jpg
BelgiumCoast	AZBE1	ARMS_BelgiumCoast_AZBE1_20190924_20200303	ARMS_zbe1_190924-200303_IMG_4T_1.JPG	Image	4	Top	https://files.plutof.ut.ee/public/orig/55/3C/553C4DBD82B86D1D0747733889CB2C35767DB544807A041E87004EB4F4B54A40.jpg
BelgiumCoast	AZBE1	ARMS_BelgiumCoast_AZBE1_20190924_20200303	ARMS_zbe1_190924-200303_IMG_5B.JPG	Image	5	Bottom	https://files.plutof.ut.ee/public/orig/9B/61/9B6168FA2C95B68BD1D5B63EECE1CFFC295A4619BC4A653BA73D89B94B6249FE.jpg
BelgiumCoast	AZBE1	ARMS_BelgiumCoast_AZBE1_20190924_20200303	ARMS_zbe1_190924-200303_IMG_5B_1.JPG	Image	5	Bottom	https://files.plutof.ut.ee/public/orig/90/F9/90F964CCC4F2E702E13E38A66736D1492B4FBCEF4525FAA4A8F3E51F061BD6DC.jpg
BelgiumCoast	AZBE1	ARMS_BelgiumCoast_AZBE1_20190924_20200303	ARMS_zbe1_190924-200303_IMG_5T.JPG	Image	5	Top	https://files.plutof.ut.ee/public/orig/54/C0/54C0E3FA0AF8B1928E24B8B1F187B7299F38ECF14285E910FA4F8D4BCB092BBF.jpg
BelgiumCoast	AZBE1	ARMS_BelgiumCoast_AZBE1_20190924_20200303	ARMS_zbe1_190924-200303_IMG_5T_1.JPG	Image	5	Top	https://files.plutof.ut.ee/public/orig/4D/0A/4D0AD55946D190889D8DE96F658C9A8EC2F67F99EC698FE42605279DBD1F1A91.jpg
BelgiumCoast	AZBE1	ARMS_BelgiumCoast_AZBE1_20190924_20200303	ARMS_zbe1_190924-200303_IMG_6B.JPG	Image	6	Bottom	https://files.plutof.ut.ee/public/orig/C5/F4/C5F42C2AAF286A8FC312DB978B2BCE370E9FC6D13E42618820AFE2FC9BA8F5B2.jpg
BelgiumCoast	AZBE1	ARMS_BelgiumCoast_AZBE1_20190924_20200303	ARMS_zbe1_190924-200303_IMG_6B_1.JPG	Image	6	Bottom	https://files.plutof.ut.ee/public/orig/80/90/8090AE6AF4651E0B40C41230A7790EA8DEB37AE879C6524F8FAC4190E11C24E1.jpg
BelgiumCoast	AZBE1	ARMS_BelgiumCoast_AZBE1_20190924_20200303	ARMS_zbe1_190924-200303_IMG_6T.JPG	Image	6	Top	https://files.plutof.ut.ee/public/orig/AB/BA/ABBAA1C2E0F670E7D1CA7DD730C6A33795E0DBED436A43E485265F7562F3443B.jpg
BelgiumCoast	AZBE1	ARMS_BelgiumCoast_AZBE1_20190924_20200303	ARMS_zbe1_190924-200303_IMG_6T_1.JPG	Image	6	Top	https://files.plutof.ut.ee/public/orig/B4/E7/B4E712286BF4AC8EC95667C673069C22691D86B5AAED38DB6CFFAC66C3412BED.jpg
BelgiumCoast	AZBE1	ARMS_BelgiumCoast_AZBE1_20190924_20200303	ARMS_zbe1_190924-200303_IMG_7B.JPG	Image	7	Bottom	https://files.plutof.ut.ee/public/orig/F0/B7/F0B7A396E415240B8F143A0695F76A9B6116DE85E1262DF1060220B429285C5D.jpg
BelgiumCoast	AZBE1	ARMS_BelgiumCoast_AZBE1_20190924_20200303	ARMS_zbe1_190924-200303_IMG_7B_1.JPG	Image	7	Bottom	https://files.plutof.ut.ee/public/orig/9F/F3/9FF3CA2D0F4D4802ABC6DF68BBA89EFE0A498BB20756717CB4C9305A56694893.jpg
BelgiumCoast	AZBE1	ARMS_BelgiumCoast_AZBE1_20190924_20200303	ARMS_zbe1_190924-200303_IMG_7T.JPG	Image	7	Top	https://files.plutof.ut.ee/public/orig/54/D5/54D57D1B46E98FA4783CE9BB86AADAC24817193C3791639539FFCEBEE5B0C5D9.jpg
BelgiumCoast	AZBE1	ARMS_BelgiumCoast_AZBE1_20190924_20200303	ARMS_zbe1_190924-200303_IMG_7T_1.JPG	Image	7	Top	https://files.plutof.ut.ee/public/orig/E1/5D/E15D6A5D9EAFB63E0C581D410E2C1559B2922A39990F578F55C6308842A63042.jpg
BelgiumCoast	AZBE1	ARMS_BelgiumCoast_AZBE1_20190924_20200303	ARMS_zbe1_190924-200303_IMG_8B.JPG	Image	8	Bottom	https://files.plutof.ut.ee/public/orig/2A/18/2A18B79408F86E9CD65236A552401D51383BB2C1EA6E742B78F522111A91E63D.jpg
BelgiumCoast	AZBE1	ARMS_BelgiumCoast_AZBE1_20190924_20200303	ARMS_zbe1_190924-200303_IMG_8B_1.JPG	Image	8	Bottom	https://files.plutof.ut.ee/public/orig/01/FA/01FA84A23A1E529C7B20D1F0BB4E68E6C010C7D9EA424906529E4044FAE67777.jpg
BelgiumCoast	AZBE1	ARMS_BelgiumCoast_AZBE1_20190924_20200303	ARMS_zbe1_190924-200303_IMG_8T.JPG	Image	8	Top	https://files.plutof.ut.ee/public/orig/59/98/59982160C95AD1E25EC568259FEA86906C3DCC6235491F288D81910C45469A20.jpg
BelgiumCoast	AZBE1	ARMS_BelgiumCoast_AZBE1_20190924_20200303	ARMS_zbe1_190924-200303_IMG_8T_1.JPG	Image	8	Top	https://files.plutof.ut.ee/public/orig/E6/19/E619D3842C77CF701380DDFB58AF16FC0938C56977EFC54167B19A4F38EBEE52.jpg
BelgiumCoast	AZBE1	ARMS_BelgiumCoast_AZBE1_20190924_20200303	ARMS_zbe1_190924-200303_IMG_9B.JPG	Image	9	Bottom	https://files.plutof.ut.ee/public/orig/57/19/5719D65392EB1BAECDCC9C71C620BCF283C159881D13DE98F2011D625D488764.jpg
BelgiumCoast	AZBE1	ARMS_BelgiumCoast_AZBE1_20190924_20200303	ARMS_zbe1_190924-200303_IMG_9B_1.JPG	Image	9	Bottom	https://files.plutof.ut.ee/public/orig/64/AE/64AE5C9C6689B3D2AFAD8E48866A0F7A60974F79E05A9EC1B476D49402A8521E.jpg
BelgiumCoast	AZBE1	ARMS_BelgiumCoast_AZBE1_20190924_20200303	ARMS_zbe1_190924-200303_IMG_9T.JPG	Image	9	Top	https://files.plutof.ut.ee/public/orig/B8/CA/B8CA26B1C28CB0386DD2959BB5EF3731C0B71F347571A80FA664E4677D024E28.jpg
BelgiumCoast	AZBE1	ARMS_BelgiumCoast_AZBE1_20190924_20200303	ARMS_zbe1_190924-200303_IMG_9T_1.JPG	Image	9	Top	https://files.plutof.ut.ee/public/orig/87/0B/870B8F72EC48EAD8306DE44486099AA05BE0ACD1D0564729E2B03E90CDFA86EB.jpg
BelgiumCoast	AZFPin	ARMS_BelgiumCoast_AZFPin_20180712_20180818	IMG_3633.JPG	Image	Not Provided	Not Provided	https://files.plutof.ut.ee/public/orig/45/9C/459CA97FBE1E6504B255FCA99DAB8F6BB64B7D54EAD7909C290C67B948023578.jpg
BelgiumCoast	AZFPin	ARMS_BelgiumCoast_AZFPin_20180712_20180818	IMG_3634.JPG	Image	Not Provided	Not Provided	https://files.plutof.ut.ee/public/orig/A4/FD/A4FDF017D48D49F9A2484F11E285B005FB178ABA593D1678E1306A93CFD8F552.jpg
BelgiumCoast	AZFPin	ARMS_BelgiumCoast_AZFPin_20180712_20180818	IMG_3635.JPG	Image	Not Provided	Not Provided	https://files.plutof.ut.ee/public/orig/FD/A6/FDA6C0BFC04AE790DFC97D405F8B76FE642997AC0E4B2CCB14DB94C1DFB29488.jpg
BelgiumCoast	AZFPin	ARMS_BelgiumCoast_AZFPin_20180712_20180818	IMG_3636.JPG	Image	Not Provided	Not Provided	https://files.plutof.ut.ee/public/orig/77/19/7719138094D54F801A6A9FA2878B85F5C31E751205801BDE61DE2233A6525AF6.jpg
BelgiumCoast	AZFPin	ARMS_BelgiumCoast_AZFPin_20180712_20180818	IMG_3637.JPG	Image	Not Provided	Not Provided	https://files.plutof.ut.ee/public/orig/C6/FB/C6FB29A9A3724AFC14E2CC3A7D1AB56B8C257FA1BFA626C22E85FD5644AF6F7F.jpg
BelgiumCoast	AZFPin	ARMS_BelgiumCoast_AZFPin_20180712_20180818	IMG_3638.JPG	Image	Not Provided	Not Provided	https://files.plutof.ut.ee/public/orig/6D/C1/6DC1255C815DDBEEE732662A01E13FDBCB7273A1754FC5483BE4818B28C78722.jpg
BelgiumCoast	AZFPin	ARMS_BelgiumCoast_AZFPin_20180712_20180818	IMG_3639.JPG	Image	Not Provided	Not Provided	https://files.plutof.ut.ee/public/orig/23/4A/234A7AF8F0674A887E146BC04928E179A60956EC51F195E1450CDD377F2CD1C2.jpg
BelgiumCoast	AZFPin	ARMS_BelgiumCoast_AZFPin_20180712_20180818	IMG_3640.JPG	Image	Not Provided	Not Provided	https://files.plutof.ut.ee/public/orig/0B/B4/0BB40E5734E3C41A9F1BEDC0AD7C27245EFBE311B08F9BFA03D5CB3328A392CE.jpg
BelgiumCoast	AZFPin	ARMS_BelgiumCoast_AZFPin_20180712_20180818	IMG_3641.JPG	Image	Not Provided	Not Provided	https://files.plutof.ut.ee/public/orig/93/F9/93F9D7FF9022B322B83BF41BAD35494CEE25C0D4E8F3C5D7910FB9F3C09C0B46.jpg
BelgiumCoast	AZFPin	ARMS_BelgiumCoast_AZFPin_20180712_20180818	IMG_3642.JPG	Image	Not Provided	Not Provided	https://files.plutof.ut.ee/public/orig/69/F4/69F44E8BA2A7F4B650A96A3D7AF633EF8DADD36B3413DD24FEC0FC773523B784.jpg
BelgiumCoast	AZFPin	ARMS_BelgiumCoast_AZFPin_20180712_20180818	IMG_3643.JPG	Image	Not Provided	Not Provided	https://files.plutof.ut.ee/public/orig/95/14/95140152A70BB8971925D84B6A662CB4AC47F9EBBF4F4BD73CD65002BF457399.jpg
BelgiumCoast	AZFPin	ARMS_BelgiumCoast_AZFPin_20180712_20180818	IMG_3644.JPG	Image	Not Provided	Not Provided	https://files.plutof.ut.ee/public/orig/6C/5C/6C5CB0120166CADC848E230F2C20DD8FB759FA655C83C2E8A3F6D7CB6BBDFA94.jpg
BelgiumCoast	AZFPin	ARMS_BelgiumCoast_AZFPin_20180712_20180818	IMG_3645.JPG	Image	Not Provided	Not Provided	https://files.plutof.ut.ee/public/orig/EC/F1/ECF12F9C52C2EED08FB0EEDC8971A837BF62CB5276706D00F35FA3ABC823CE16.jpg
BelgiumCoast	AZFPin	ARMS_BelgiumCoast_AZFPin_20180712_20180818	IMG_3646.JPG	Image	Not Provided	Not Provided	https://files.plutof.ut.ee/public/orig/8E/05/8E050D664F5E52EF2C3553D23586F79262CA624163EF1F145997A63A61A32C0E.jpg
BelgiumCoast	AZFPin	ARMS_BelgiumCoast_AZFPin_20180712_20180818	IMG_3647.JPG	Image	Not Provided	Not Provided	https://files.plutof.ut.ee/public/orig/4A/83/4A83E952AA47B4E1334C53578EC4A8EB527203DC6857E6A52ACCA19A290AFEE9.jpg
BelgiumCoast	AZFPin	ARMS_BelgiumCoast_AZFPin_20180712_20180818	IMG_3648.JPG	Image	Not Provided	Not Provided	https://files.plutof.ut.ee/public/orig/BC/47/BC47B44B1902BD2738BBA3E8C4FE7995789F31720E0D790B064864D346DF9DA4.jpg
BelgiumCoast	AZFPin	ARMS_BelgiumCoast_AZFPin_20180712_20180818	IMG_3649.JPG	Image	Not Provided	Not Provided	https://files.plutof.ut.ee/public/orig/C3/A3/C3A302AAB815C9078D0B9A110851E497441F2E494FD860848EBC59ACDEA69314.jpg
BelgiumCoast	AZFPin	ARMS_BelgiumCoast_AZFPin_20180712_20180818	IMG_3650.JPG	Image	Not Provided	Not Provided	https://files.plutof.ut.ee/public/orig/CE/2B/CE2B932A0876E16C3FD10F728F1D80946DD16662BCE6022BE2749A029386B789.jpg
BelgiumCoast	AZFPin	ARMS_BelgiumCoast_AZFPin_20180712_20180818	IMG_3651.JPG	Image	Not Provided	Not Provided	https://files.plutof.ut.ee/public/orig/DF/42/DF42646091626229A764AE6C4645A7539EB2DF5B533A98EEE044CD3B5027F469.jpg
BelgiumCoast	AZFPin	ARMS_BelgiumCoast_AZFPin_20180712_20180818	IMG_3652.JPG	Image	Not Provided	Not Provided	https://files.plutof.ut.ee/public/orig/73/12/7312406DD8703D6E577E1D1EA1B8520237AA054F987FDEB6824309E045B86E86.jpg
BelgiumCoast	AZFPin	ARMS_BelgiumCoast_AZFPin_20180712_20180818	IMG_3653.JPG	Image	Not Provided	Not Provided	https://files.plutof.ut.ee/public/orig/80/B3/80B3ED6A6055CC41C190FA68DB5846773360F2EC706068A5781E8BE3759D68E8.jpg
BelgiumCoast	AZFPin	ARMS_BelgiumCoast_AZFPin_20180712_20180818	IMG_3654.JPG	Image	Not Provided	Not Provided	https://files.plutof.ut.ee/public/orig/BD/F2/BDF2D494378B6F99041A5A80DA4EF80C2BA0830FC5144088B5657A269C5C3805.jpg
BelgiumCoast	AZFPin	ARMS_BelgiumCoast_AZFPin_20180712_20180818	IMG_3655.JPG	Image	Not Provided	Not Provided	https://files.plutof.ut.ee/public/orig/82/B6/82B6263EBF9AA362B3DB740ECC9A56EA88951C27A3CCA5E90531FF1F9618DCEB.jpg
BelgiumCoast	AZFPin	ARMS_BelgiumCoast_AZFPin_20180712_20180818	IMG_3656.JPG	Image	Not Provided	Not Provided	https://files.plutof.ut.ee/public/orig/69/F0/69F0B5A73C3DEE1085CDB20C7E16821E8ED11ED7D81A1F46F1A92A9F0B68F4B8.jpg
BelgiumCoast	AZFPin	ARMS_BelgiumCoast_AZFPin_20180712_20180818	IMG_3657.JPG	Image	Not Provided	Not Provided	https://files.plutof.ut.ee/public/orig/A3/5F/A35F1E1AC6803F9B35112D9D4F8F59E99F2D28B78947141CD16A2398947B77EE.jpg
BelgiumCoast	AZFPin	ARMS_BelgiumCoast_AZFPin_20180712_20180818	IMG_3658.JPG	Image	Not Provided	Not Provided	https://files.plutof.ut.ee/public/orig/04/98/04989202B3BBD1168EA11044D3B8A46354BDE2B9637B0FD5839397A73909F14A.jpg
BelgiumCoast	AZFPin	ARMS_BelgiumCoast_AZFPin_20180712_20180818	IMG_3659.JPG	Image	Not Provided	Not Provided	https://files.plutof.ut.ee/public/orig/D9/79/D97905FFCF9CFF62280DAE407B5184E035E961205C64DE62E3D926F6E6D98DBE.jpg
BelgiumCoast	AZFPin	ARMS_BelgiumCoast_AZFPin_20180712_20180818	IMG_3660.JPG	Image	Not Provided	Not Provided	https://files.plutof.ut.ee/public/orig/D0/06/D006250DA4EF3E2A90E7369CBFFFDC8E313202826B3D8C548E4004CF7A3CE7B4.jpg
BelgiumCoast	AZFPin	ARMS_BelgiumCoast_AZFPin_20180712_20180818	IMG_3661.JPG	Image	Not Provided	Not Provided	https://files.plutof.ut.ee/public/orig/9B/7E/9B7ECCEC928C7E6550965D5AF1640E7A490E921321ED1BCD849BF24C8B6B5BB2.jpg
BelgiumCoast	AZFPin	ARMS_BelgiumCoast_AZFPin_20180712_20180818	IMG_3662.JPG	Image	Not Provided	Not Provided	https://files.plutof.ut.ee/public/orig/33/E4/33E487EDFB8C7DB1DCBCA5BFE8B7202E2D37B4CCF6F203548439D2745E1F88C1.jpg
BelgiumCoast	AZFPin	ARMS_BelgiumCoast_AZFPin_20180712_20180818	IMG_3663.JPG	Image	Not Provided	Not Provided	https://files.plutof.ut.ee/public/orig/23/FA/23FA4CD4229E18ED25628F861FA5DB60BBF2C49B1793D419A2249784E634093B.jpg
BelgiumCoast	AZFPin	ARMS_BelgiumCoast_AZFPin_20180712_20180818	IMG_3664.JPG	Image	Not Provided	Not Provided	https://files.plutof.ut.ee/public/orig/18/79/1879393050A0C00713415F98F7BA81FF735DB19A9C81C4E2EDB9CC7CD0FCED27.jpg
BelgiumCoast	AZFPin	ARMS_BelgiumCoast_AZFPin_20180712_20180818	IMG_3665.JPG	Image	Not Provided	Not Provided	https://files.plutof.ut.ee/public/orig/BA/C4/BAC4F356CEF92B301C255ECCE6E0C827F0029B7214CA4A2EEF84222791631469.jpg
BelgiumCoast	AZFPin	ARMS_BelgiumCoast_AZFPin_20180712_20180818	IMG_3666.JPG	Image	Not Provided	Not Provided	https://files.plutof.ut.ee/public/orig/5B/9F/5B9FEA1953BE8A890C8D65619A23DB66AC863B079A443E6A058B6C9EDAAAA587.jpg
BelgiumCoast	AZFPin	ARMS_BelgiumCoast_AZFPin_20180712_20180818	IMG_3667.JPG	Image	Not Provided	Not Provided	https://files.plutof.ut.ee/public/orig/18/0A/180AA43A020C634DE3639F7BBF7369830A9DAF30E3C16037961BCFFFDFECA7AA.jpg
BelgiumCoast	AZFPin	ARMS_BelgiumCoast_AZFPin_20180712_20180818	IMG_3668.JPG	Image	Not Provided	Not Provided	https://files.plutof.ut.ee/public/orig/BA/97/BA979235E6AAA351B7572ECC3062BDA0F19104588383EFED0A0C913DC98289E5.jpg
BelgiumCoast	AZFPin	ARMS_BelgiumCoast_AZFPin_20180712_20180818	IMG_3706_1.JPG	Image	Not Provided	Not Provided	https://files.plutof.ut.ee/public/orig/61/96/6196E669E57D94D2E4BABAF7E64D82B9CA4C855F950DCDB093B24D2FC11EB70E.jpg
BelgiumCoast	AZFPin	ARMS_BelgiumCoast_AZFPin_20180712_20180818	IMG_3707.JPG	Image	Not Provided	Not Provided	https://files.plutof.ut.ee/public/orig/BC/B2/BCB276BA3E96E191A80531397735B92998D36D38627353AB7645CF3E2A670E20.jpg
BelgiumCoast	AZFPin	ARMS_BelgiumCoast_AZFPin_20180712_20180818	IMG_3708.JPG	Image	Not Provided	Not Provided	https://files.plutof.ut.ee/public/orig/EE/32/EE325F2D35ECA7E8D67B284B164420C0A71213DD051C7804BC76F819C9A981E9.jpg
BelgiumCoast	AZFPin	ARMS_BelgiumCoast_AZFPin_20180712_20180818	IMG_3709.JPG	Image	Not Provided	Not Provided	https://files.plutof.ut.ee/public/orig/36/93/3693662059F469E2F593BED4DE7F5DE47971EB213AE5A731B0B062AD564D37E0.jpg
BelgiumCoast	AZFPin	ARMS_BelgiumCoast_AZFPin_20180712_20180818	IMG_3710.JPG	Image	Not Provided	Not Provided	https://files.plutof.ut.ee/public/orig/1F/DB/1FDBEF9EDA7DA0A9B0005AE2679503963B8828A6A22943E1CB0306D760184CFE.jpg
BelgiumCoast	AZFPin	ARMS_BelgiumCoast_AZFPin_20180712_20180818	IMG_3711.JPG	Image	Not Provided	Not Provided	https://files.plutof.ut.ee/public/orig/6D/47/6D47D54D4D0D3D6AC9E05E71F74D5E61FD0BB4E7AD2C9811995FC76D9337B28D.jpg
BelgiumCoast	AZFPin	ARMS_BelgiumCoast_AZFPin_20180712_20180818	IMG_3712.JPG	Image	Not Provided	Not Provided	https://files.plutof.ut.ee/public/orig/A8/C7/A8C730B32EE1C409F87E489DD3A3863F45256EDF1372296B5F4891281A9C4C30.jpg
BelgiumCoast	AZFPin	ARMS_BelgiumCoast_AZFPin_20180712_20180818	IMG_3713.JPG	Image	Not Provided	Not Provided	https://files.plutof.ut.ee/public/orig/EE/06/EE060B3EE7C7480CF94DC13706A8553D8BD1A664A350CBEA5F8641F8BF8B9B10.jpg
BelgiumCoast	AZFPin	ARMS_BelgiumCoast_AZFPin_20180712_20180818	IMG_3714.JPG	Image	Not Provided	Not Provided	https://files.plutof.ut.ee/public/orig/25/F0/25F0E7432B2FB65479EE864862CCACE42D56B0CCD3B39D2127A5CCC6541F1472.jpg
BelgiumCoast	AZFPin	ARMS_BelgiumCoast_AZFPin_20180712_20180818	IMG_3715.JPG	Image	Not Provided	Not Provided	https://files.plutof.ut.ee/public/orig/2B/40/2B40C0C26F75984356DCD887E7329CEFC390BC638961B7C920997FCC95FE75BC.jpg
BelgiumCoast	AZFPin	ARMS_BelgiumCoast_AZFPin_20180712_20180818	IMG_3716.JPG	Image	Not Provided	Not Provided	https://files.plutof.ut.ee/public/orig/14/42/1442AFD4C90C7F12A58079D2D7ABFD1611C54A7942714A90EF3DA22EB9D5D3E4.jpg
BelgiumCoast	AZFPin	ARMS_BelgiumCoast_AZFPin_20180712_20180818	IMG_3717.JPG	Image	Not Provided	Not Provided	https://files.plutof.ut.ee/public/orig/A8/9B/A89B143E153403352895965BB315CBED7F66506FF8F55C00A5B14D023DAC7BB8.jpg
BelgiumCoast	AZFPin	ARMS_BelgiumCoast_AZFPin_20180712_20180818	IMG_3718.JPG	Image	Not Provided	Not Provided	https://files.plutof.ut.ee/public/orig/B0/E8/B0E830B0109793AD38BB66858AB3312B246BAE237D6954C1A4ABAD388CA563CF.jpg
BelgiumCoast	AZFPin	ARMS_BelgiumCoast_AZFPin_20180712_20180818	IMG_3719.JPG	Image	Not Provided	Not Provided	https://files.plutof.ut.ee/public/orig/AD/62/AD6226047455F79AD807B5BC5E2544D31B8FAE50E2562903899EDB9A6109E484.jpg
BelgiumCoast	AZFPin	ARMS_BelgiumCoast_AZFPin_20180712_20180818	IMG_3720.JPG	Image	Not Provided	Not Provided	https://files.plutof.ut.ee/public/orig/9B/3D/9B3D5FA163517257BA40DC31BBBF81E83F10A3779B2B1C23FEC29451AF3ED29C.jpg
BelgiumCoast	AZFPin	ARMS_BelgiumCoast_AZFPin_20180712_20180818	IMG_3721.JPG	Image	Not Provided	Not Provided	https://files.plutof.ut.ee/public/orig/BE/FD/BEFDE76B5448B7272F382EE71CFD19C315CF8FD72DF9A3F539E34C054F6059FA.jpg
BelgiumCoast	AZFPin	ARMS_BelgiumCoast_AZFPin_20180712_20180818	IMG_3722.JPG	Image	Not Provided	Not Provided	https://files.plutof.ut.ee/public/orig/A4/F6/A4F6880F85BB721C2579B2CBF1C2B5B80360B503FBE5EC58D74088ED7A8AB59C.jpg
BelgiumCoast	AZFPin	ARMS_BelgiumCoast_AZFPin_20180712_20180818	IMG_3723.JPG	Image	Not Provided	Not Provided	https://files.plutof.ut.ee/public/orig/1C/F0/1CF09E6756E3D155B2EE92B27254E5E5DE79CE19A6BDDA230F8FEA728597640A.jpg
BelgiumCoast	AZFPin	ARMS_BelgiumCoast_AZFPin_20180712_20180818	IMG_3724.JPG	Image	Not Provided	Not Provided	https://files.plutof.ut.ee/public/orig/E7/7A/E77ABE6586F6F2E57CE5DB2DEACC6D035A95CDAD68719A7F3DF77AD1A86B8C09.jpg
BelgiumCoast	AZFPin	ARMS_BelgiumCoast_AZFPin_20180712_20180818	IMG_3725.JPG	Image	Not Provided	Not Provided	https://files.plutof.ut.ee/public/orig/40/67/4067387B7ED394DCB337EF4D5D2B1CB2533FA31DC6301927FBFB4F786B552971.jpg
BelgiumCoast	AZFPin	ARMS_BelgiumCoast_AZFPin_20180712_20180818	IMG_3726.JPG	Image	Not Provided	Not Provided	https://files.plutof.ut.ee/public/orig/FA/56/FA561D995744A7ECBEE1D170BA9326EAA8295ED4465E2C4390299CFE491FF5B8.jpg
BelgiumCoast	AZFPin	ARMS_BelgiumCoast_AZFPin_20180712_20180818	IMG_3727.JPG	Image	Not Provided	Not Provided	https://files.plutof.ut.ee/public/orig/1E/73/1E730C3ED60E92D0E4C8D7B50BCD67474CC39FEBDD36443F1B0D38C6FD93940A.jpg
BelgiumCoast	AZFPin	ARMS_BelgiumCoast_AZFPin_20180712_20180818	IMG_3728.JPG	Image	Not Provided	Not Provided	https://files.plutof.ut.ee/public/orig/FB/DF/FBDF6A10DD48D598A6B1B27C5BDF9074AF587164A42C93A63FEC52B9B0413729.jpg
BelgiumCoast	AZFPin	ARMS_BelgiumCoast_AZFPin_20180712_20180818	IMG_3729.JPG	Image	Not Provided	Not Provided	https://files.plutof.ut.ee/public/orig/EA/A2/EAA2A0B130D9386FC661B61A7A3FA4CEAD42F21588A7F6C97AECF191E5A1AF8A.jpg
BelgiumCoast	AZFPin	ARMS_BelgiumCoast_AZFPin_20180712_20180818	IMG_3730.JPG	Image	Not Provided	Not Provided	https://files.plutof.ut.ee/public/orig/CA/6C/CA6CADA950EF62C95A43994A30DF35636D1DE17675E11720F75A6B4B9D2D1234.jpg
BelgiumCoast	AZFPin	ARMS_BelgiumCoast_AZFPin_20180712_20180818	IMG_3731.JPG	Image	Not Provided	Not Provided	https://files.plutof.ut.ee/public/orig/0C/6B/0C6B9862E6FF241A90E3FE491232BFD3E9E684E158BFC0A2D3315220A4C39CE0.jpg
BelgiumCoast	AZFPin	ARMS_BelgiumCoast_AZFPin_20180712_20180818	IMG_3732.JPG	Image	Not Provided	Not Provided	https://files.plutof.ut.ee/public/orig/A7/39/A739482A3FF91928CFA430CA3339E806D196392CCC3435D79FE4A671711F835F.jpg
BelgiumCoast	AZFPin	ARMS_BelgiumCoast_AZFPin_20180712_20180818	IMG_3733.JPG	Image	Not Provided	Not Provided	https://files.plutof.ut.ee/public/orig/33/96/339664E56978A686CFA599764FB8AAC26B1994A16C201E70D386DCBE92D7F1FE.jpg
BelgiumCoast	AZFPin	ARMS_BelgiumCoast_AZFPin_20180712_20180818	IMG_3734.JPG	Image	Not Provided	Not Provided	https://files.plutof.ut.ee/public/orig/F1/BF/F1BF4C788F936FACE736CF5689F60DA318A955D6E168D3741387198457C60538.jpg
BelgiumCoast	AZFPin	ARMS_BelgiumCoast_AZFPin_20180712_20180818	IMG_3735.JPG	Image	Not Provided	Not Provided	https://files.plutof.ut.ee/public/orig/A8/BE/A8BECA82E6212ECE889BD2DFC647E4E837FA9018A700F9F5BFF9D680DC9CCD91.jpg
BelgiumCoast	AZFPin	ARMS_BelgiumCoast_AZFPin_20180712_20180818	IMG_3736.JPG	Image	Not Provided	Not Provided	https://files.plutof.ut.ee/public/orig/48/19/4819405F576C1320D4A997AB911BE0837D5301C6591C2C1BDA43224A73145915.jpg
BelgiumCoast	AZFPin	ARMS_BelgiumCoast_AZFPin_20180712_20180818	IMG_3737.JPG	Image	Not Provided	Not Provided	https://files.plutof.ut.ee/public/orig/B6/CA/B6CAFCE7363823771C0E387DAAB12BC564783BC3D3E482F27245A2DDA64C5C1F.jpg
BelgiumCoast	AZFPin	ARMS_BelgiumCoast_AZFPin_20180712_20180818	IMG_3738.JPG	Image	Not Provided	Not Provided	https://files.plutof.ut.ee/public/orig/6E/F1/6EF1372DD14C3AD30DA0126FDF51450112B819D4A15A9E18710ED73F96735C07.jpg
BelgiumCoast	AZFPin	ARMS_BelgiumCoast_AZFPin_20180712_20180818	IMG_3739.JPG	Image	Not Provided	Not Provided	https://files.plutof.ut.ee/public/orig/F1/F6/F1F6ECDD3B72820467D0EA1B40A04635DD6656DCF8C8B6E55B7013E7AD524542.jpg
BelgiumCoast	AZFPin	ARMS_BelgiumCoast_AZFPin_20180712_20180818	IMG_3740.JPG	Image	Not Provided	Not Provided	https://files.plutof.ut.ee/public/orig/69/B9/69B91A679600E39DEE3AB479CF86E38FA1CD6EA9077AF99024B3E080085091E8.jpg
BelgiumCoast	AZFPin	ARMS_BelgiumCoast_AZFPin_20180712_20180818	IMG_3741.JPG	Image	Not Provided	Not Provided	https://files.plutof.ut.ee/public/orig/FF/B0/FFB07FF62A2D10303F6487B9676BD2A02AFB502C37D51FD03259008A12E01803.jpg
BelgiumCoast	AZFPin	ARMS_BelgiumCoast_AZFPin_20180712_20180818	IMG_3742.JPG	Image	Not Provided	Not Provided	https://files.plutof.ut.ee/public/orig/81/CF/81CFEDC39A03CEE5971B051E40ADBBCCF87F39C23A372CCB878850F89DA348FD.jpg
BelgiumCoast	AZFPin	ARMS_BelgiumCoast_AZFPin_20180712_20180818	IMG_3743.JPG	Image	Not Provided	Not Provided	https://files.plutof.ut.ee/public/orig/81/F5/81F567F8CEBF9E2E020084918002C1B7935C8C4B618F6EAF65BB5A4C8ECF0130.jpg
BelgiumCoast	AZFPin	ARMS_BelgiumCoast_AZFPin_20180712_20180818	IMG_3744.JPG	Image	Not Provided	Not Provided	https://files.plutof.ut.ee/public/orig/C3/85/C385FE7EF68762E2F0CCB0C58D1C81C26471F8576119A0A74A2345E4F41BC0DF.jpg
BelgiumCoast	AZFPin	ARMS_BelgiumCoast_AZFPin_20180712_20180818	IMG_3745.JPG	Image	Not Provided	Not Provided	https://files.plutof.ut.ee/public/orig/67/CA/67CA925FF66495B2E3038FE24DE095ED024DAD346732DE437FD581E00C0B3AB8.jpg
BelgiumCoast	AZFPin	ARMS_BelgiumCoast_AZFPin_20180712_20180818	IMG_3746.JPG	Image	Not Provided	Not Provided	https://files.plutof.ut.ee/public/orig/02/A2/02A2DBD407EA9A50675D4130FD2F0C026BEC61ABC5D90D43703ED6FABFB9A7F9.jpg
BelgiumCoast	AZFPin	ARMS_BelgiumCoast_AZFPin_20180712_20180818	IMG_3747.JPG	Image	Not Provided	Not Provided	https://files.plutof.ut.ee/public/orig/AC/C9/ACC9CF96C2E4E2495482E462E2332D00EFB8B99BEB17D9A1EDBEE09F6A29EE17.jpg
BelgiumCoast	AZFPin	ARMS_BelgiumCoast_AZFPin_20180712_20180818	IMG_3748.JPG	Image	Not Provided	Not Provided	https://files.plutof.ut.ee/public/orig/4B/5A/4B5AA7F6F5F6E38431AA231FBF621F2EC9D1650E0E2BAFCB0FE2135FA13893E4.jpg
BelgiumCoast	AZFPin	ARMS_BelgiumCoast_AZFPin_20180712_20180818	IMG_3749.JPG	Image	Not Provided	Not Provided	https://files.plutof.ut.ee/public/orig/20/3B/203BAF6EC676605AFF74BEF323EA06A2706286551BD010C0265469A69F327F5F.jpg
BelgiumCoast	AZFPin	ARMS_BelgiumCoast_AZFPin_20180712_20180818	IMG_3750.JPG	Image	Not Provided	Not Provided	https://files.plutof.ut.ee/public/orig/B9/84/B98481D3DA3CDC77FCA4F389C6E9F3463BB66CD68C199A88D997AC01AA5C205D.jpg
BelgiumCoast	AZFPin	ARMS_BelgiumCoast_AZFPin_20180712_20180818	IMG_3751.JPG	Image	Not Provided	Not Provided	https://files.plutof.ut.ee/public/orig/87/53/875317F311E1FE29A9D343A8D7E4F121DD8B1C3FB161819417F7FA9DB9721EB8.jpg
BelgiumCoast	AZFPin	ARMS_BelgiumCoast_AZFPin_20180712_20180818	IMG_3752.JPG	Image	Not Provided	Not Provided	https://files.plutof.ut.ee/public/orig/9C/9B/9C9B8AD0853ECC4344F05A72551738E8908BA2707FE09B177DBFEA17F898F8DD.jpg
BelgiumCoast	AZFPin	ARMS_BelgiumCoast_AZFPin_20180712_20180818	IMG_3753.JPG	Image	Not Provided	Not Provided	https://files.plutof.ut.ee/public/orig/15/9A/159A8E5EEFBBBDA27B0E31CC38A594352F344F81BF0B8888E5D18389FAC0EA57.jpg
BelgiumCoast	AZFPin	ARMS_BelgiumCoast_AZFPin_20180712_20180818	IMG_3754.JPG	Image	Not Provided	Not Provided	https://files.plutof.ut.ee/public/orig/CE/E9/CEE93B62F97CA06B1C457D77FE5063DB9D1B7116EA1A71D42A3BE2A46145886C.jpg
BelgiumCoast	AZFPin	ARMS_BelgiumCoast_AZFPin_20180712_20180818	IMG_3755.JPG	Image	Not Provided	Not Provided	https://files.plutof.ut.ee/public/orig/35/AC/35ACF0689DD1E56547F337D0A2DCD909543577E45FB006338F98013C6177D6C1.jpg
BelgiumCoast	AZFPin	ARMS_BelgiumCoast_AZFPin_20180712_20180818	IMG_3756.JPG	Image	Not Provided	Not Provided	https://files.plutof.ut.ee/public/orig/E6/A7/E6A75466B1EC70C38E6BF2D356AB6D0E3929B5BADEDCBDD94F6C2409AA526944.jpg
BelgiumCoast	AZFPin	ARMS_BelgiumCoast_AZFPin_20180712_20180818	IMG_3757.JPG	Image	Not Provided	Not Provided	https://files.plutof.ut.ee/public/orig/30/E9/30E9366503D38A6215023BC2D69D4E4994BD0AC011E5C47A9225845B344A1AEC.jpg
BelgiumCoast	AZFPin	ARMS_BelgiumCoast_AZFPin_20180712_20180818	IMG_3758.JPG	Image	Not Provided	Not Provided	https://files.plutof.ut.ee/public/orig/1E/20/1E2064409D7D378FF6D72EA2E23210C56F9CD52CE6E0CFD8DBF86D423EDE3331.jpg
BelgiumCoast	AZFPin	ARMS_BelgiumCoast_AZFPin_20180712_20180818	IMG_3759.JPG	Image	Not Provided	Not Provided	https://files.plutof.ut.ee/public/orig/A7/9A/A79ACED20A4F4A5F3FD9B767D90989ECFAA5B40C2B7816552F133058D9BC2B8B.jpg
BelgiumCoast	AZFPin	ARMS_BelgiumCoast_AZFPin_20180712_20180818	IMG_3760.JPG	Image	Not Provided	Not Provided	https://files.plutof.ut.ee/public/orig/7F/71/7F71941354F97D0075C15509D03FAB30D3F12D23EADED009C6A0D80A8B9B1085.jpg
BelgiumCoast	AZFPin	ARMS_BelgiumCoast_AZFPin_20180712_20180818	IMG_3761.JPG	Image	Not Provided	Not Provided	https://files.plutof.ut.ee/public/orig/9C/2D/9C2D9A7E5C1C87A6ACA42B8B9C81D6EDDBDC2C8A7D904C64072FC080E355DC72.jpg
BelgiumCoast	AZFPin	ARMS_BelgiumCoast_AZFPin_20180712_20180818	IMG_3762.JPG	Image	Not Provided	Not Provided	https://files.plutof.ut.ee/public/orig/28/85/2885EA35C1BB6F462792ABE048A22226797CD09A53DEA7387FA466D1D2D0A6CE.jpg
BelgiumCoast	AZFPin	ARMS_BelgiumCoast_AZFPin_20180712_20180818	IMG_3763.JPG	Image	Not Provided	Not Provided	https://files.plutof.ut.ee/public/orig/3C/2E/3C2E423C7DCF05A131BD04EC978280BD90B30FBCF1FF77CBADE245E26DBF2705.jpg
BelgiumCoast	AZFPin	ARMS_BelgiumCoast_AZFPin_20180712_20180818	IMG_3764.JPG	Image	Not Provided	Not Provided	https://files.plutof.ut.ee/public/orig/AF/D1/AFD123CF441178719DB8DF77A5E060D2E26FBEE3DCDDE423C692E7DDAF4679CD.jpg
BelgiumCoast	AZFPin	ARMS_BelgiumCoast_AZFPin_20180712_20180818	IMG_3765.JPG	Image	Not Provided	Not Provided	https://files.plutof.ut.ee/public/orig/00/21/0021505AB38F92CAB2A3F5192329DD39085D1C9183A0466D6528EFC6444FBB10.jpg
BelgiumCoast	AZFPin	ARMS_BelgiumCoast_AZFPin_20180712_20180818	IMG_3766.JPG	Image	Not Provided	Not Provided	https://files.plutof.ut.ee/public/orig/FD/5C/FD5CFAA6796DA8F65E652726509E3D9D8ABD5DC55E36C179501CAB41C0323B6F.jpg
BelgiumCoast	AZFPin	ARMS_BelgiumCoast_AZFPin_20180712_20180818	IMG_3767.JPG	Image	Not Provided	Not Provided	https://files.plutof.ut.ee/public/orig/05/DC/05DCFBE8549C21D25503846D60B9C6B16B51280E1A72F7F7D94E7C52B744BB0B.jpg
BelgiumCoast	AZFPin	ARMS_BelgiumCoast_AZFPin_20180712_20180818	IMG_3768.JPG	Image	Not Provided	Not Provided	https://files.plutof.ut.ee/public/orig/31/FB/31FB9CFC1E8E4248B1FC3E9BE771453D426356FE1F208E3F795B0DFF9A08AC4D.jpg
BelgiumCoast	AZFPin	ARMS_BelgiumCoast_AZFPin_20180712_20180818	IMG_3769.JPG	Image	Not Provided	Not Provided	https://files.plutof.ut.ee/public/orig/A7/56/A75656FE6D0A11E9207D2938447B12D6539D2FDB119555A3729362D92A639AA8.jpg
BelgiumCoast	AZFPin	ARMS_BelgiumCoast_AZFPin_20180712_20180818	IMG_3770.JPG	Image	Not Provided	Not Provided	https://files.plutof.ut.ee/public/orig/8E/39/8E39AA5B78D93A10BD63C480E6DDD94854D3497FDACAF5961BC71B7617E9E48B.jpg
BelgiumCoast	AZFPin	ARMS_BelgiumCoast_AZFPin_20180712_20180818	IMG_3771.JPG	Image	Not Provided	Not Provided	https://files.plutof.ut.ee/public/orig/B9/47/B947E0BB6E3378BF5D50F68D67B8AF415474D1DA55E48492BDD41E50D09502EF.jpg
BelgiumCoast	AZFPin	ARMS_BelgiumCoast_AZFPin_20180712_20180818	IMG_3772.JPG	Image	Not Provided	Not Provided	https://files.plutof.ut.ee/public/orig/FB/E5/FBE5621B0AD34D25C3D18B04B81A32644F5B1DC9AE53D050E291D875C4E9A688.jpg
BelgiumCoast	AZFPin	ARMS_BelgiumCoast_AZFPin_20180712_20180818	IMG_3773.JPG	Image	Not Provided	Not Provided	https://files.plutof.ut.ee/public/orig/2A/5C/2A5C70E580A6F3F857CE1E787DAD0D5E0C93CE120AAFFBB99E1C3E5BF2E54983.jpg
BelgiumCoast	AZFPin	ARMS_BelgiumCoast_AZFPin_20180712_20180818	IMG_3774.JPG	Image	Not Provided	Not Provided	https://files.plutof.ut.ee/public/orig/74/1E/741E1FA229238FC3760D32223BC0F9A9AE8870FB99E61C27421C7E77ABE8ACF4.jpg
BelgiumCoast	AZFPin	ARMS_BelgiumCoast_AZFPin_20180712_20180818	IMG_3775.JPG	Image	Not Provided	Not Provided	https://files.plutof.ut.ee/public/orig/31/05/3105B4107CDB6053251C0871F982C88D2A9087A6FB1963C7B73376D945275EDA.jpg
BelgiumCoast	AZFPin	ARMS_BelgiumCoast_AZFPin_20180712_20180818	IMG_3776.JPG	Image	Not Provided	Not Provided	https://files.plutof.ut.ee/public/orig/DB/83/DB83871C1CE7F890F4AADC9B2481C745794E7D80D45504550696A8262C7254CA.jpg
BelgiumCoast	AZFPin	ARMS_BelgiumCoast_AZFPin_20180712_20180818	IMG_3777.JPG	Image	Not Provided	Not Provided	https://files.plutof.ut.ee/public/orig/FD/BE/FDBEB244B9E1819C8ED32403B2326E0A211CF0759CE1437EE36B53890948B4BF.jpg
BelgiumCoast	AZFPin	ARMS_BelgiumCoast_AZFPin_20180712_20180818	IMG_3778.JPG	Image	Not Provided	Not Provided	https://files.plutof.ut.ee/public/orig/8D/27/8D27710AA98DC8F30FCD3818068DE7F5ABF9D30BFAE6BBFEFE1DEE93D5ADC6D8.jpg
BelgiumCoast	AZFPin	ARMS_BelgiumCoast_AZFPin_20180712_20180818	IMG_3779.JPG	Image	Not Provided	Not Provided	https://files.plutof.ut.ee/public/orig/91/EA/91EA859BA284CE61DF374D465B6EF3623565FF12466BD4817A6F5F783ED5A789.jpg
BelgiumCoast	AZFPin	ARMS_BelgiumCoast_AZFPin_20180712_20180818	IMG_3780.JPG	Image	Not Provided	Not Provided	https://files.plutof.ut.ee/public/orig/14/80/14805537C1687C66127FBD47802F9C0F998D30199764BEB375D43E37E4846C16.jpg
BelgiumCoast	AZFPin	ARMS_BelgiumCoast_AZFPin_20180712_20180818	IMG_3781.JPG	Image	Not Provided	Not Provided	https://files.plutof.ut.ee/public/orig/3A/37/3A371725A4C79963B500DA500C30E514700A24C67BE0DA51B027251682D73C39.jpg
BelgiumCoast	AZFPin	ARMS_BelgiumCoast_AZFPin_20180712_20180818	IMG_3782.JPG	Image	Not Provided	Not Provided	https://files.plutof.ut.ee/public/orig/E5/9F/E59FCF5E86979D3833DFFAA8A1A713C0C990ECEEF0BE32CA5247BED877E96001.jpg
BelgiumCoast	AZFPin	ARMS_BelgiumCoast_AZFPin_20180712_20180818	IMG_3783.JPG	Image	Not Provided	Not Provided	https://files.plutof.ut.ee/public/orig/3D/B7/3DB72B022C20B035DA673BAF6CBDADDB0DC903139BEDE1CF05AF266D9B3F29EB.jpg
BelgiumCoast	AZFPin	ARMS_BelgiumCoast_AZFPin_20180712_20180818	IMG_3784.JPG	Image	Not Provided	Not Provided	https://files.plutof.ut.ee/public/orig/6D/E8/6DE8DB77548C9769BE80259D9471BB48F37D772B997B6A81A710E5B55827B17A.jpg
BelgiumCoast	AZFPin	ARMS_BelgiumCoast_AZFPin_20180712_20180818	IMG_3785.JPG	Image	Not Provided	Not Provided	https://files.plutof.ut.ee/public/orig/D9/7D/D97D3F43AD020D28A5695667BAEA39430DE4F039AF710B9D8E06E8C9AC67790F.jpg
BelgiumCoast	AZFPin	ARMS_BelgiumCoast_AZFPin_20180712_20180818	IMG_3786.JPG	Image	Not Provided	Not Provided	https://files.plutof.ut.ee/public/orig/4B/32/4B3289375B8873FF121FCD5D7EA3A3C4C644A083843C1F61886AD7C40CBB5054.jpg
BelgiumCoast	AZFPin	ARMS_BelgiumCoast_AZFPin_20180712_20180818	IMG_3787.JPG	Image	Not Provided	Not Provided	https://files.plutof.ut.ee/public/orig/D4/4B/D44BCE8ACE64CEAAB2ADD0C1CACCEA8A260719BCC59DD7608E461792113A98D7.jpg
BelgiumCoast	AZFPin	ARMS_BelgiumCoast_AZFPin_20180712_20180818	IMG_3788.JPG	Image	Not Provided	Not Provided	https://files.plutof.ut.ee/public/orig/43/13/43131D7E6302EDA01C73C998870EC576531A6B653C2FAAF72A0113F1DEA74FA6.jpg
BelgiumCoast	AZFPin	ARMS_BelgiumCoast_AZFPin_20180712_20180818	IMG_3789.JPG	Image	Not Provided	Not Provided	https://files.plutof.ut.ee/public/orig/53/7D/537D458DDD81ABBB99F62221690FC2AEA169F09E30E8A5F6039CD2F016F7C73E.jpg
BelgiumCoast	AZFPin	ARMS_BelgiumCoast_AZFPin_20180712_20180818	IMG_3790.JPG	Image	Not Provided	Not Provided	https://files.plutof.ut.ee/public/orig/B5/1A/B51A3486FD61A5306B5C3D2703778ADF91FA8D677F9710A352CB6D0729872616.jpg
BelgiumCoast	AZFPin	ARMS_BelgiumCoast_AZFPin_20180712_20180818	IMG_3791.JPG	Image	Not Provided	Not Provided	https://files.plutof.ut.ee/public/orig/E0/33/E0332A30E789834608A77C1F26E15417B7D47A45EE2F275786647F0700934985.jpg
BelgiumCoast	AZFPin	ARMS_BelgiumCoast_AZFPin_20180712_20180818	IMG_3792.JPG	Image	Not Provided	Not Provided	https://files.plutof.ut.ee/public/orig/12/29/1229E9A2B7DBB89E6A0A63071D2BCB9758A3DCD912B12804BF5B3FA732D31ED9.jpg
BelgiumCoast	AZFPin	ARMS_BelgiumCoast_AZFPin_20180712_20180818	IMG_3793.JPG	Image	Not Provided	Not Provided	https://files.plutof.ut.ee/public/orig/3E/91/3E91F8DE039E02031BD3D8B0EF0F9FF941272FB343483E958B5BECA895CFC95F.jpg
BelgiumCoast	AZFPin	ARMS_BelgiumCoast_AZFPin_20180712_20180818	IMG_3794.JPG	Image	Not Provided	Not Provided	https://files.plutof.ut.ee/public/orig/EB/CA/EBCACC8B97EB63A5959FEAE4EA15ECFD3B283D857B39478498FB091626EAEB8F.jpg
BelgiumCoast	AZFPin	ARMS_BelgiumCoast_AZFPin_20180712_20180818	IMG_3795.JPG	Image	Not Provided	Not Provided	https://files.plutof.ut.ee/public/orig/F0/A0/F0A06A73C24D5CEE9D512606463CA234748B9A0F05B39F3B39DFA5DBFA4BD9EB.jpg
BelgiumCoast	AZFPin	ARMS_BelgiumCoast_AZFPin_20180712_20180818	IMG_3796.JPG	Image	Not Provided	Not Provided	https://files.plutof.ut.ee/public/orig/FC/B0/FCB0C7265C3AB5519C84331846B454B46E56F32FADCEFB46836B6C705B6CBC49.jpg
BelgiumCoast	AZFPin	ARMS_BelgiumCoast_AZFPin_20180712_20180818	IMG_3797.JPG	Image	Not Provided	Not Provided	https://files.plutof.ut.ee/public/orig/B7/5D/B75D5409FD7156D6A608FB7BC27A95C2F7769856EEC1393F2B828B9E77583FDC.jpg
BelgiumCoast	AZFPin	ARMS_BelgiumCoast_AZFPin_20180712_20180818	IMG_3798.JPG	Image	Not Provided	Not Provided	https://files.plutof.ut.ee/public/orig/12/8D/128D077F2D10E35730738F2511A088BD942BC5D4A4BA4D3AEB92AE89F9A88832.jpg
BelgiumCoast	AZFPin	ARMS_BelgiumCoast_AZFPin_20180712_20180818	IMG_3799.JPG	Image	Not Provided	Not Provided	https://files.plutof.ut.ee/public/orig/41/07/4107F883865D248472A69772A5C0A2F66B74589FC1372051CCBA7F805E81747A.jpg
BelgiumCoast	AZFPin	ARMS_BelgiumCoast_AZFPin_20180712_20180818	IMG_3800.JPG	Image	Not Provided	Not Provided	https://files.plutof.ut.ee/public/orig/8F/CD/8FCD94CAC2C63C4F1FACE5C1DA1EC25BA1EE75768BF926030AE2287D99B2E5E6.jpg
BelgiumCoast	AZFPin	ARMS_BelgiumCoast_AZFPin_20180712_20180818	IMG_3801.JPG	Image	Not Provided	Not Provided	https://files.plutof.ut.ee/public/orig/90/A8/90A858B84A8F9FB83D2E0E4077DB6E6610D874E16506328F220E6F4060EB690D.jpg
BelgiumCoast	AZFPin	ARMS_BelgiumCoast_AZFPin_20180712_20180818	IMG_3802.JPG	Image	Not Provided	Not Provided	https://files.plutof.ut.ee/public/orig/A7/37/A737AB207B173179D65F28CF61F6DFE7EAE9ED40070ACE1AD7930530C81A5861.jpg
BelgiumCoast	AZFPin	ARMS_BelgiumCoast_AZFPin_20180712_20180818	IMG_3803.JPG	Image	Not Provided	Not Provided	https://files.plutof.ut.ee/public/orig/EA/93/EA93EA47B538DD90D014D91D84D3BEE7C3CA2621CB573CEE16344D750DD8F1C9.jpg
BelgiumCoast	AZFPin	ARMS_BelgiumCoast_AZFPin_20180712_20180818	IMG_3804.JPG	Image	Not Provided	Not Provided	https://files.plutof.ut.ee/public/orig/5A/24/5A2445800E883AF405E5ACFF2C243622538FC643F0AC9F032272CFD9B5F3A41B.jpg
BelgiumCoast	AZFPin	ARMS_BelgiumCoast_AZFPin_20180712_20180818	IMG_3805.JPG	Image	Not Provided	Not Provided	https://files.plutof.ut.ee/public/orig/B7/67/B7679314A328A42D4C3DAE0D1A7F8C946E9BB1586A5FAFE18E3F26E24913B38E.jpg
BelgiumCoast	AZFPin	ARMS_BelgiumCoast_AZFPin_20180712_20180818	IMG_3806.JPG	Image	Not Provided	Not Provided	https://files.plutof.ut.ee/public/orig/EC/CE/ECCE477185686EC0CEEA7060374DFE28CC8EBADFC25CEC0BEB77D8F3B07AF425.jpg
BelgiumCoast	AZFPin	ARMS_BelgiumCoast_AZFPin_20180712_20180818	IMG_3807.JPG	Image	Not Provided	Not Provided	https://files.plutof.ut.ee/public/orig/C8/01/C8015F2DF9B3A0A54765661F66A0ED6E7AFA624EF5E4208570A0C0A7D5EABE77.jpg
BelgiumCoast	AZFPin	ARMS_BelgiumCoast_AZFPin_20180712_20180818	IMG_3808.JPG	Image	Not Provided	Not Provided	https://files.plutof.ut.ee/public/orig/1F/D4/1FD4F605CDAF6925F53E7B4F179EED76CF0EB204BB8D1779B952ACAFDD479B35.jpg
BelgiumCoast	AZFPin	ARMS_BelgiumCoast_AZFPin_20180712_20180818	IMG_3809.JPG	Image	Not Provided	Not Provided	https://files.plutof.ut.ee/public/orig/82/C5/82C513DAA3C2083ABB69C51D8B434F3F9AAF715746A58A21BF355E0635D4B0EB.jpg
BelgiumCoast	AZFPin	ARMS_BelgiumCoast_AZFPin_20180712_20180818	IMG_3810.JPG	Image	Not Provided	Not Provided	https://files.plutof.ut.ee/public/orig/37/3A/373AD9F936A839BBA038417BBD7F11C9E96B9EAE119F3AFEA8A32CD001FA0540.jpg
BelgiumCoast	AZFPin	ARMS_BelgiumCoast_AZFPin_20180712_20180818	IMG_3811.JPG	Image	Not Provided	Not Provided	https://files.plutof.ut.ee/public/orig/65/C1/65C190FCC244E9F38546671281C7770F58C9A8E5ACD91BD08CB9CB267DB8B40A.jpg
BelgiumCoast	AZFPin	ARMS_BelgiumCoast_AZFPin_20180712_20180818	IMG_3812.JPG	Image	Not Provided	Not Provided	https://files.plutof.ut.ee/public/orig/EC/A6/ECA6EDE81A8240ABF5E5ABC5C519CE94D20D3C8FBA3C74ECB166129530B63623.jpg
BelgiumCoast	AZFPin	ARMS_BelgiumCoast_AZFPin_20180712_20180818	IMG_3813.JPG	Image	Not Provided	Not Provided	https://files.plutof.ut.ee/public/orig/AE/B4/AEB4D1F02DC9E0EA3C26B2967B74593991875FCB78511E02AA6FBE5DE3E4EC2E.jpg
BelgiumCoast	AZFPin	ARMS_BelgiumCoast_AZFPin_20180712_20180818	IMG_3814.JPG	Image	Not Provided	Not Provided	https://files.plutof.ut.ee/public/orig/71/2A/712A4208428225ADD93E6F0C31F79C7023BE32DC7E5DF7F51A8C52430967ACC9.jpg
BelgiumCoast	AZFPin	ARMS_BelgiumCoast_AZFPin_20180712_20180818	IMG_3815.JPG	Image	Not Provided	Not Provided	https://files.plutof.ut.ee/public/orig/AB/83/AB83101908CF4E38A4888007574656C353A51735112FDEE1C95FCF613ABAFD9F.jpg
BelgiumCoast	AZFPin	ARMS_BelgiumCoast_AZFPin_20180712_20180818	IMG_3816.JPG	Image	Not Provided	Not Provided	https://files.plutof.ut.ee/public/orig/CD/0F/CD0F4F9989C89C199FAF2987D028314B38336981EB9659EACE9DADB777113477.jpg
BelgiumCoast	AZFPin	ARMS_BelgiumCoast_AZFPin_20180712_20180818	IMG_3817.JPG	Image	Not Provided	Not Provided	https://files.plutof.ut.ee/public/orig/9A/98/9A985814B64E17926CD01A9799EC10F0943525F0F31600E9E97285C9417E5A7C.jpg
BelgiumCoast	AZFPin	ARMS_BelgiumCoast_AZFPin_20180712_20180818	IMG_3818.JPG	Image	Not Provided	Not Provided	https://files.plutof.ut.ee/public/orig/EC/B9/ECB9DA1BE764560CA56EECE5FE87CF8E0C03D877FBE4B789CAC0A544827C3A4E.jpg
BelgiumCoast	AZFPin	ARMS_BelgiumCoast_AZFPin_20180712_20180818	IMG_3819.JPG	Image	Not Provided	Not Provided	https://files.plutof.ut.ee/public/orig/C4/9B/C49B7E16DFA41C422CB23BD59FA3737F138A281DAF47A5D8245A9BE658D49F00.jpg
BelgiumCoast	AZFPin	ARMS_BelgiumCoast_AZFPin_20180712_20180818	IMG_3820.JPG	Image	Not Provided	Not Provided	https://files.plutof.ut.ee/public/orig/FD/91/FD91476C39CE0E9943A934001B252670F4D9E192C5B84E6E09C14EB5F206EA03.jpg
BelgiumCoast	AZFPin	ARMS_BelgiumCoast_AZFPin_20180712_20180818	IMG_3821.JPG	Image	Not Provided	Not Provided	https://files.plutof.ut.ee/public/orig/FF/9D/FF9D1E7BDFCDA422BA2EC696EB0F136167574CB36460B0AFAF82BD1E5B4544EA.jpg
BelgiumCoast	AZFPin	ARMS_BelgiumCoast_AZFPin_20180712_20180818	IMG_3822.JPG	Image	Not Provided	Not Provided	https://files.plutof.ut.ee/public/orig/6D/60/6D60B66D3184A5C891B89A4F83B5D0DE4320DFA4CFFB8D1E5D35FBD186617802.jpg
BelgiumCoast	AZFPin	ARMS_BelgiumCoast_AZFPin_20180712_20180818	IMG_3823.JPG	Image	Not Provided	Not Provided	https://files.plutof.ut.ee/public/orig/73/93/7393DC7ABF46214C56CD76356DD83D9BD1E4DB36AB6D2B7EAD2406CD5F2A4F87.jpg
BelgiumCoast	AZFPin	ARMS_BelgiumCoast_AZFPin_20180712_20180818	IMG_3824.JPG	Image	Not Provided	Not Provided	https://files.plutof.ut.ee/public/orig/7F/D5/7FD5B6682273F570B1F8B61A462F09D702ED89FCA02CBBF1041BA517F4800E4A.jpg
BelgiumCoast	AZFPin	ARMS_BelgiumCoast_AZFPin_20180712_20180818	IMG_3825.JPG	Image	Not Provided	Not Provided	https://files.plutof.ut.ee/public/orig/92/41/9241510D5DE39DF9A8995E46C515927C51538C4646DA42106C236140035A753F.jpg
BelgiumCoast	AZFPin	ARMS_BelgiumCoast_AZFPin_20180712_20180818	IMG_3826.JPG	Image	Not Provided	Not Provided	https://files.plutof.ut.ee/public/orig/50/A4/50A47E2B72D68DDCA183AFC178A6AD750966FB2F2756D6849A5000302EF8AEAE.jpg
BelgiumCoast	AZFPin	ARMS_BelgiumCoast_AZFPin_20180712_20180818	IMG_3827.JPG	Image	Not Provided	Not Provided	https://files.plutof.ut.ee/public/orig/FB/06/FB06F63606953DAB63F094CB6FD509DBAB1589F09114468C7B0A73863A8671C8.jpg
BelgiumCoast	AZFPin	ARMS_BelgiumCoast_AZFPin_20180712_20180818	IMG_3828.JPG	Image	Not Provided	Not Provided	https://files.plutof.ut.ee/public/orig/E7/08/E7086ED1248E3BEA41999D0477D74B453AED486E6D4233E45A68DE3FFD1360A8.jpg
BelgiumCoast	AZFPin	ARMS_BelgiumCoast_AZFPin_20180712_20180818	IMG_3829.JPG	Image	Not Provided	Not Provided	https://files.plutof.ut.ee/public/orig/0A/F4/0AF4FCD73E2BAB9E2CC1267F7902A8AAFE85928FE805B88E440C1CEB89270E01.jpg
BelgiumCoast	AZFPin	ARMS_BelgiumCoast_AZFPin_20180712_20180818	IMG_3830.JPG	Image	Not Provided	Not Provided	https://files.plutof.ut.ee/public/orig/F9/B9/F9B96F35943E1B242D1055C2902D3CB68D1A96D9E4E43590B4B84651A674D56D.jpg
BelgiumCoast	AZFPin	ARMS_BelgiumCoast_AZFPin_20180712_20180818	IMG_3831.JPG	Image	Not Provided	Not Provided	https://files.plutof.ut.ee/public/orig/C6/15/C615060852C0259103CEF44536EDAC0A153609471070E89836017CE701AA826B.jpg
BelgiumCoast	AZFPin	ARMS_BelgiumCoast_AZFPin_20180712_20180818	IMG_3832.JPG	Image	Not Provided	Not Provided	https://files.plutof.ut.ee/public/orig/3B/8B/3B8BEFC55224B4E7E8855B32E2E29D85D5087D38738DE31FD1FE79708E9F516F.jpg
BelgiumCoast	AZFPin	ARMS_BelgiumCoast_AZFPin_20180712_20180818	IMG_3833.JPG	Image	Not Provided	Not Provided	https://files.plutof.ut.ee/public/orig/DE/D2/DED2E444280D70297A32FB900320846F68D888B2E7EBE11C5050E599E02918B2.jpg
BelgiumCoast	AZFPin	ARMS_BelgiumCoast_AZFPin_20180712_20180818	IMG_3834.JPG	Image	Not Provided	Not Provided	https://files.plutof.ut.ee/public/orig/AE/F4/AEF47CF1405C554FB69560B02F8EF979895A42B3A63931A82F8FFCC58DE81C44.jpg
BelgiumCoast	AZFPin	ARMS_BelgiumCoast_AZFPin_20180712_20180818	IMG_3835.JPG	Image	Not Provided	Not Provided	https://files.plutof.ut.ee/public/orig/2C/18/2C187383BBEA5FC2860B0EFB6CFE51F530978DEDF87CB58C3AC719D74B317A83.jpg
BelgiumCoast	AZFPin	ARMS_BelgiumCoast_AZFPin_20180712_20180818	IMG_3836.JPG	Image	Not Provided	Not Provided	https://files.plutof.ut.ee/public/orig/56/75/5675D8AB275298D36E817EF33994D961C91B35A0C0DCE09C404A6A7A81C7A6C6.jpg
BelgiumCoast	AZFPin	ARMS_BelgiumCoast_AZFPin_20180712_20180818	IMG_3837.JPG	Image	Not Provided	Not Provided	https://files.plutof.ut.ee/public/orig/87/18/8718DDE353CDF4AC1E157C8C25F9830E0E286D36A9CF816FF9B4B4277F7ACB0E.jpg
BelgiumCoast	AZFPin	ARMS_BelgiumCoast_AZFPin_20180712_20180818	IMG_3838.JPG	Image	Not Provided	Not Provided	https://files.plutof.ut.ee/public/orig/67/DF/67DF859ED6942BCD515B0697CBD252E0771853B12A98EA72491ACF1C4EE06EDF.jpg
BelgiumCoast	AZFPin	ARMS_BelgiumCoast_AZFPin_20180712_20180818	IMG_3839.JPG	Image	Not Provided	Not Provided	https://files.plutof.ut.ee/public/orig/50/83/5083DDEBCB8FCBDB115A1DAB057B21F8D49DF89DE093711C4C4C5C1BC29E8EC6.jpg
BelgiumCoast	AZFPin	ARMS_BelgiumCoast_AZFPin_20180712_20180818	IMG_3840.JPG	Image	Not Provided	Not Provided	https://files.plutof.ut.ee/public/orig/3B/03/3B0384DB7B898114F22C32696591B794D61ED16A9BD4D83341E1F5581D69B9E1.jpg
BelgiumCoast	AZFPin	ARMS_BelgiumCoast_AZFPin_20180712_20180818	IMG_3841.JPG	Image	Not Provided	Not Provided	https://files.plutof.ut.ee/public/orig/33/54/3354EE128D137D0D89B17AE40DF1831CEFBF264819D8E0D9D8DDB8CE6164A781.jpg
BelgiumCoast	AZFPin	ARMS_BelgiumCoast_AZFPin_20180712_20180818	IMG_3843.JPG	Image	Not Provided	Not Provided	https://files.plutof.ut.ee/public/orig/55/19/5519E4C63F32C1959DF3AC9398912DFEEB5EB98A96CC176E3C6E6FD39CF59A5E.jpg
BelgiumCoast	AZFPin	ARMS_BelgiumCoast_AZFPin_20180712_20180818	IMG_3844.JPG	Image	Not Provided	Not Provided	https://files.plutof.ut.ee/public/orig/C6/2F/C62FC0019EC9745B956363C726A3F4247B3FCBDEECBC5EEC55046B41C6F5D41F.jpg
BelgiumCoast	AZFPin	ARMS_BelgiumCoast_AZFPin_20180712_20180818	IMG_3845.JPG	Image	Not Provided	Not Provided	https://files.plutof.ut.ee/public/orig/28/EE/28EE012AA5C6E31C647ED7E22728A22DEB1DC4E612AA551C10512E56C6DAF76A.jpg
BelgiumCoast	AZFPin	ARMS_BelgiumCoast_AZFPin_20180712_20180818	IMG_3846.JPG	Image	Not Provided	Not Provided	https://files.plutof.ut.ee/public/orig/0D/0C/0D0CD2867C480DCA7C86B5F9FF6D016D8B9E95631357894604A8678D0CD36BBF.jpg
BelgiumCoast	AZFPin	ARMS_BelgiumCoast_AZFPin_20180712_20180818	IMG_3847.JPG	Image	Not Provided	Not Provided	https://files.plutof.ut.ee/public/orig/43/30/4330868645A89DD978CDA4818B4294BA06A62CF3762AA9C90DF90D6702808A4B.jpg
BelgiumCoast	AZFPin	ARMS_BelgiumCoast_AZFPin_20180712_20180818	IMG_3849.JPG	Image	Not Provided	Not Provided	https://files.plutof.ut.ee/public/orig/C1/12/C11279C0FAAC5F9814D72042CD36D9E87ACBC99995A58C799C210B01813541B8.jpg
BelgiumCoast	AZFPin	ARMS_BelgiumCoast_AZFPin_20180712_20180818	IMG_3851.JPG	Image	Not Provided	Not Provided	https://files.plutof.ut.ee/public/orig/58/02/5802E391BA1EBE18BB3FB012975D932A0A8220DE50964E6D6083C1CBD9E7285B.jpg
BelgiumCoast	AZFPin	ARMS_BelgiumCoast_AZFPin_20180712_20180818	IMG_3853.JPG	Image	Not Provided	Not Provided	https://files.plutof.ut.ee/public/orig/E0/D5/E0D53761C2A18AC990A16B5334A981E25107A15FC910F07D3B7ADFAFF075422E.jpg
BelgiumCoast	AZFPin	ARMS_BelgiumCoast_AZFPin_20180712_20180818	IMG_3854.JPG	Image	Not Provided	Not Provided	https://files.plutof.ut.ee/public/orig/E5/4A/E54A5903E2F5E3282429AA39750029B061CEB4EB0ABC27A4E4C10F892952B534.jpg
BelgiumCoast	AZFPin	ARMS_BelgiumCoast_AZFPin_20180712_20180818	IMG_3855.JPG	Image	Not Provided	Not Provided	https://files.plutof.ut.ee/public/orig/C8/45/C84547DE06FED9BF514175BA1B68E079BF5ED72845233A5480447E2BFBB73174.jpg
BelgiumCoast	AZFPin	ARMS_BelgiumCoast_AZFPin_20180712_20180818	IMG_3856.JPG	Image	Not Provided	Not Provided	https://files.plutof.ut.ee/public/orig/E7/F2/E7F2A2F216C1A6B0A064E79B7FEC3A6752E0AFB2502EEBDB6FE3804D872D0E60.jpg
BelgiumCoast	AZFPin	ARMS_BelgiumCoast_AZFPin_20180712_20180818	IMG_3857.JPG	Image	Not Provided	Not Provided	https://files.plutof.ut.ee/public/orig/C0/98/C0984BBC895BF440B26E975AF6E16688EA4E3EB12E0D10E1CB527FB11BDAC448.jpg
BelgiumCoast	AZFPin	ARMS_BelgiumCoast_AZFPin_20180712_20180818	IMG_3858.JPG	Image	Not Provided	Not Provided	https://files.plutof.ut.ee/public/orig/02/C7/02C79998C015A740CC03C937D23ED716DAAC38271B3052CB27B1C7FD2C8AFAD8.jpg
BelgiumCoast	AZFPin	ARMS_BelgiumCoast_AZFPin_20180712_20180818	IMG_3860.JPG	Image	Not Provided	Not Provided	https://files.plutof.ut.ee/public/orig/32/50/325048DB17F3642AC0E1CBA94FB08A3E2EA56F248F74B5E2E15CC25FB586DCE3.jpg
BelgiumCoast	AZFPin	ARMS_BelgiumCoast_AZFPin_20180712_20180818	IMG_3861.JPG	Image	Not Provided	Not Provided	https://files.plutof.ut.ee/public/orig/3A/73/3A73BA2BB44FBC1E308BBDFCFBB8635F7C03F88E8122E91C4B612C034EF8E800.jpg
BelgiumCoast	AZFPin	ARMS_BelgiumCoast_AZFPin_20180712_20180818	IMG_3862.JPG	Image	Not Provided	Not Provided	https://files.plutof.ut.ee/public/orig/55/CC/55CCC989BF2DA9A2B4BF0531AB0F1EB6C400675530B1D1D60A1C42F144C76927.jpg
BelgiumCoast	AZFPin	ARMS_BelgiumCoast_AZFPin_20180712_20180818	IMG_3864.JPG	Image	Not Provided	Not Provided	https://files.plutof.ut.ee/public/orig/F4/14/F41497DAF7B3FBF8BE6EF13CB4468AA32CBE80073EE5F527223CE83A88F5D4D5.jpg
BelgiumCoast	AZFPin	ARMS_BelgiumCoast_AZFPin_20180712_20180818	IMG_3865.JPG	Image	Not Provided	Not Provided	https://files.plutof.ut.ee/public/orig/15/AA/15AA7275F78175BD1D252EB5022610D0FA6BF6D7969A45ED359CF41424B614A0.jpg
BelgiumCoast	AZFPin	ARMS_BelgiumCoast_AZFPin_20180712_20180818	IMG_3866.JPG	Image	Not Provided	Not Provided	https://files.plutof.ut.ee/public/orig/F3/74/F374BE71BDBA8FE635D532495D5FCFCE6AE86F2BDC93D43331969EBB9ECFBD64.jpg
BelgiumCoast	AZFPin	ARMS_BelgiumCoast_AZFPin_20180712_20180818	IMG_3867.JPG	Image	Not Provided	Not Provided	https://files.plutof.ut.ee/public/orig/82/FE/82FEB41444B1BDA86A5C12B5D4869DFBAF54F344C295755B9EC2FBA193613046.jpg
BelgiumCoast	AZFPin	ARMS_BelgiumCoast_AZFPin_20180712_20180818	IMG_3868.JPG	Image	Not Provided	Not Provided	https://files.plutof.ut.ee/public/orig/78/C7/78C7F2CDCF40BDA4D6580B3943FBDE2B726C7BB1E9B5989DE2678457A42EEBFF.jpg
BelgiumCoast	AZFPin	ARMS_BelgiumCoast_AZFPin_20180712_20180818	IMG_3869.JPG	Image	Not Provided	Not Provided	https://files.plutof.ut.ee/public/orig/11/54/115475026FD9C2ABC4F5689A2BF9352B33F65A30633573BB2617B93D0709CF15.jpg
BelgiumCoast	AZFPin	ARMS_BelgiumCoast_AZFPin_20180712_20180818	IMG_3870.JPG	Image	Not Provided	Not Provided	https://files.plutof.ut.ee/public/orig/DB/AF/DBAF5651EEDED1FE1DA6AB949E3CF58DC8F95829FFF94DC2A7CE0A9913ED9C0A.jpg
BelgiumCoast	AZFPin	ARMS_BelgiumCoast_AZFPin_20180712_20180818	IMG_3872.JPG	Image	Not Provided	Not Provided	https://files.plutof.ut.ee/public/orig/61/56/6156EAB541B00D19169ABB27B9BB1943E29E5EAF19E6A58D39100763307F86AA.jpg
BelgiumCoast	AZFPin	ARMS_BelgiumCoast_AZFPin_20180712_20180818	IMG_3873.JPG	Image	Not Provided	Not Provided	https://files.plutof.ut.ee/public/orig/A8/87/A8878465E7F1DCE4AC83E0B57F07B555069509ADACDBFFA2818DCDA786F7BC8F.jpg
BelgiumCoast	AZFPin	ARMS_BelgiumCoast_AZFPin_20180712_20180818	IMG_3874.JPG	Image	Not Provided	Not Provided	https://files.plutof.ut.ee/public/orig/E6/89/E68982D9A2D1D5975031A1FF4886D95F0C881A309AF3400EAECCB78B5F4FC5C5.jpg
BelgiumCoast	AZFPin	ARMS_BelgiumCoast_AZFPin_20180712_20180818	IMG_3875.JPG	Image	Not Provided	Not Provided	https://files.plutof.ut.ee/public/orig/06/DB/06DBB8CA31546A706E1EAE6D970DB63AB84291EE9C118FABEC984619C3DEAE51.jpg
BelgiumCoast	AZFPin	ARMS_BelgiumCoast_AZFPin_20180712_20180818	IMG_3876.JPG	Image	Not Provided	Not Provided	https://files.plutof.ut.ee/public/orig/B9/EA/B9EAB824A70E533584443D41048C227A640EA31B23DF78C09E365FA95F915AC6.jpg
BelgiumCoast	AZFPin	ARMS_BelgiumCoast_AZFPin_20180712_20180818	IMG_3878.JPG	Image	Not Provided	Not Provided	https://files.plutof.ut.ee/public/orig/05/41/0541601F85887106C42AECCDC8E8767D8233761C7DF600559EFC8546BE0DC71B.jpg
BelgiumCoast	AZFPin	ARMS_BelgiumCoast_AZFPin_20180712_20180818	IMG_3879.JPG	Image	Not Provided	Not Provided	https://files.plutof.ut.ee/public/orig/A7/61/A7610396CCBE10D51B49E22DF79ADBB377E710E1D2E0A43D72607DE97ED65289.jpg
BelgiumCoast	AZFPin	ARMS_BelgiumCoast_AZFPin_20180712_20180818	IMG_3880.JPG	Image	Not Provided	Not Provided	https://files.plutof.ut.ee/public/orig/CB/3C/CB3C11B65B4D62252239E59D9B75BFB3FCA09C7033B219C822DDFE23D227E5BC.jpg
BelgiumCoast	AZFPin	ARMS_BelgiumCoast_AZFPin_20180712_20180818	IMG_3882.JPG	Image	Not Provided	Not Provided	https://files.plutof.ut.ee/public/orig/CF/75/CF752D54880BC7D8E131277185F324D5FA4B6B4DA858110405E2B4A413B40403.jpg
BelgiumCoast	AZFPin	ARMS_BelgiumCoast_AZFPin_20180712_20180818	IMG_3883.JPG	Image	Not Provided	Not Provided	https://files.plutof.ut.ee/public/orig/85/EF/85EF01450C51EB672220C15E75983CD5A5D113E4B9468FC2BE2ED10ABF0EBB27.jpg
BelgiumCoast	AZFPin	ARMS_BelgiumCoast_AZFPin_20180712_20180818	IMG_3884.JPG	Image	Not Provided	Not Provided	https://files.plutof.ut.ee/public/orig/29/31/29310ED680C0CBE3E5308681D2F68D7868EF3BD64786D2AB0890397F17B9FFC8.jpg
BelgiumCoast	AZFPin	ARMS_BelgiumCoast_AZFPin_20180712_20180818	IMG_3885.JPG	Image	Not Provided	Not Provided	https://files.plutof.ut.ee/public/orig/C5/D8/C5D8DACBB01DBB0D4B0F9CA17D6523653611CD078C876146BEEF283CB4D6A5A5.jpg
BelgiumCoast	AZFPin	ARMS_BelgiumCoast_AZFPin_20180712_20180818	IMG_3886.JPG	Image	Not Provided	Not Provided	https://files.plutof.ut.ee/public/orig/29/3F/293F4969148AB0DB6E232C248D03307EEA23B4D5483593EA6E0D15B4114858BE.jpg
BelgiumCoast	AZFPin	ARMS_BelgiumCoast_AZFPin_20180712_20180818	IMG_3887.JPG	Image	Not Provided	Not Provided	https://files.plutof.ut.ee/public/orig/2D/44/2D446BC2065438E1B10A966E7C1B21148DD8A0E386D48B6B15504703F04166FC.jpg
BelgiumCoast	AZFPin	ARMS_BelgiumCoast_AZFPin_20180712_20180818	IMG_3888.JPG	Image	Not Provided	Not Provided	https://files.plutof.ut.ee/public/orig/14/ED/14ED38340AD290148646F5D9E1F1C07FBB4E74AC477F8DFEE71FBEBB193292FE.jpg
BelgiumCoast	AZFPin	ARMS_BelgiumCoast_AZFPin_20180712_20180818	IMG_3889.JPG	Image	Not Provided	Not Provided	https://files.plutof.ut.ee/public/orig/31/D6/31D6FC95A1DF570121DA541EFB45F21E13C250F5BDE708AC1C3D2C0DBC575C07.jpg
BelgiumCoast	AZFPin	ARMS_BelgiumCoast_AZFPin_20180712_20180818	IMG_3890.JPG	Image	Not Provided	Not Provided	https://files.plutof.ut.ee/public/orig/5A/89/5A89F62F8A3C04BA6B661DCD14699449B2D3277DEB1BA1E949AA7C7CC74ED66B.jpg
BelgiumCoast	AZFPin	ARMS_BelgiumCoast_AZFPin_20180712_20180818	IMG_3891.JPG	Image	Not Provided	Not Provided	https://files.plutof.ut.ee/public/orig/70/A0/70A0DE9A9248A378A70A2D3D00C85E10FE53413203A3B94C9F7043DA2431B251.jpg
BelgiumCoast	AZFPin	ARMS_BelgiumCoast_AZFPin_20180712_20180818	IMG_3892.JPG	Image	Not Provided	Not Provided	https://files.plutof.ut.ee/public/orig/B7/06/B706668DF6CF3022542CDA84263D276998C3339CE9329325CB2097A0D823D430.jpg
BelgiumCoast	AZFPin	ARMS_BelgiumCoast_AZFPin_20180712_20180818	IMG_3893.JPG	Image	Not Provided	Not Provided	https://files.plutof.ut.ee/public/orig/3D/CE/3DCE48B561547788F47AC647178B6325DA5BF8EDD0BB595AD89372BFFD6A9CAF.jpg
BelgiumCoast	AZFPin	ARMS_BelgiumCoast_AZFPin_20180712_20180818	IMG_3894.JPG	Image	Not Provided	Not Provided	https://files.plutof.ut.ee/public/orig/AE/B5/AEB5A790498629EF2FDBB7CB8424DE8C0CAAF802D478741D730BBE0CC0A51C01.jpg
BelgiumCoast	AZFPin	ARMS_BelgiumCoast_AZFPin_20180712_20180818	IMG_3895.JPG	Image	Not Provided	Not Provided	https://files.plutof.ut.ee/public/orig/0F/8B/0F8B3BCF22858C444816C9AFFB5F441A00474E7DC2B057354444060E0ED0B6ED.jpg
BelgiumCoast	AZFPin	ARMS_BelgiumCoast_AZFPin_20180712_20180818	IMG_3896.JPG	Image	Not Provided	Not Provided	https://files.plutof.ut.ee/public/orig/80/6A/806AD657E57B9203A0A1C268C36166C7B84E82A0CD53A7441225B52ECE27A2E6.jpg
BelgiumCoast	AZFPin	ARMS_BelgiumCoast_AZFPin_20180712_20180818	IMG_3898.JPG	Image	Not Provided	Not Provided	https://files.plutof.ut.ee/public/orig/DA/0A/DA0A1A4D9F9FB971D4E83752470AB53D23BC6133295600B61C5DCA81B68386D3.jpg
BelgiumCoast	AZFPin	ARMS_BelgiumCoast_AZFPin_20180712_20180818	IMG_3899.JPG	Image	Not Provided	Not Provided	https://files.plutof.ut.ee/public/orig/EB/B2/EBB27D1017A863863694452364666039743F25DC13E7115990CE6D0902C8A5B3.jpg
BelgiumCoast	AZFPin	ARMS_BelgiumCoast_AZFPin_20180712_20180818	IMG_3900.JPG	Image	Not Provided	Not Provided	https://files.plutof.ut.ee/public/orig/B9/D4/B9D4632ECF27716F32F35F1065656E768D5961BEA1B2F35B749E1E5FD4F7BD4C.jpg
BelgiumCoast	AZFPin	ARMS_BelgiumCoast_AZFPin_20180712_20180818	IMG_3901.JPG	Image	Not Provided	Not Provided	https://files.plutof.ut.ee/public/orig/3D/2F/3D2FF2C25F727EF543F0662657E662608588C67D14A6D828188C58BE51176CF9.jpg
BelgiumCoast	AZFPin	ARMS_BelgiumCoast_AZFPin_20180712_20180818	IMG_3902.JPG	Image	Not Provided	Not Provided	https://files.plutof.ut.ee/public/orig/3C/E6/3CE6BDA1A710001D32CC7E6BCCB06D4514EFFFDA4BD08A8A5BCBE1E1D1C664ED.jpg
BelgiumCoast	AZFPin	ARMS_BelgiumCoast_AZFPin_20180712_20180818	IMG_3903.JPG	Image	Not Provided	Not Provided	https://files.plutof.ut.ee/public/orig/23/3E/233E9B046F8ECD9C119DCBB8258A061DF367F8033C9697F82B8DC0D7810D1D1C.jpg
BelgiumCoast	AZFPin	ARMS_BelgiumCoast_AZFPin_20180712_20180818	IMG_3904.JPG	Image	Not Provided	Not Provided	https://files.plutof.ut.ee/public/orig/67/74/67745ED9B9C69694A3B93D08BF1D61DD54D6D21D01BA685F196C0D4BBE152AE6.jpg
BelgiumCoast	AZFPin	ARMS_BelgiumCoast_AZFPin_20180712_20180818	IMG_3905.JPG	Image	Not Provided	Not Provided	https://files.plutof.ut.ee/public/orig/18/78/18788F2FBA814DC1A9F649C9B23717C98C16FDDDF5421684949BEB6DEC51E690.jpg
BelgiumCoast	AZFPin	ARMS_BelgiumCoast_AZFPin_20180712_20180818	IMG_3906.JPG	Image	Not Provided	Not Provided	https://files.plutof.ut.ee/public/orig/3B/F7/3BF7576AB3FD40572447604D7762BD91F2C6E22ED59080820097A6C23A395F0C.jpg
BelgiumCoast	AZFPin	ARMS_BelgiumCoast_AZFPin_20180712_20180818	IMG_3907.JPG	Image	Not Provided	Not Provided	https://files.plutof.ut.ee/public/orig/5F/CE/5FCE5DB775B1BE5B22AE7FAE19E5D031BF9BE95C0C4E1A22CAD9C250269D46CB.jpg
BelgiumCoast	AZFPin	ARMS_BelgiumCoast_AZFPin_20180712_20180818	IMG_3908_1.JPG	Image	Not Provided	Not Provided	https://files.plutof.ut.ee/public/orig/81/CA/81CAF4B2080E45E66305990F64CD25D5FCB5F20E276D5B2084D4678AA8FA6FEA.jpg
BelgiumCoast	AZFPin	ARMS_BelgiumCoast_AZFPin_20180712_20180818	IMG_3909.JPG	Image	Not Provided	Not Provided	https://files.plutof.ut.ee/public/orig/A1/4C/A14C35291C7AA31C5E0DCD6DFCD21CE4C70FFADCF22B32881F053BDF1C79ED05.jpg
BelgiumCoast	AZFPin	ARMS_BelgiumCoast_AZFPin_20180712_20180818	IMG_3910.JPG	Image	Not Provided	Not Provided	https://files.plutof.ut.ee/public/orig/FA/B0/FAB0413B5364945F073B0DCF67D05CD22534CAA4BEE39387C90304EC67168B0E.jpg
BelgiumCoast	AZFPin	ARMS_BelgiumCoast_AZFPin_20180712_20180818	IMG_3911.JPG	Image	Not Provided	Not Provided	https://files.plutof.ut.ee/public/orig/C7/A8/C7A8079829ED3187152E6FBF83211AF729F7139E333348F2ABEDFC2CF302670A.jpg
BelgiumCoast	AZFPin	ARMS_BelgiumCoast_AZFPin_20180712_20180818	IMG_3912.JPG	Image	Not Provided	Not Provided	https://files.plutof.ut.ee/public/orig/70/6C/706C079DB4A07FC9255B6A5B1F71AEF3FCE1FFA1D397E0C6CBD1FF92B6F8F16A.jpg
BelgiumCoast	AZFPin	ARMS_BelgiumCoast_AZFPin_20180712_20180818	IMG_3914.JPG	Image	Not Provided	Not Provided	https://files.plutof.ut.ee/public/orig/43/42/43423A2DDE72D154CF825E174E32D1364139255934C09FBEFE267626DA8BB9E3.jpg
BelgiumCoast	AZFPin	ARMS_BelgiumCoast_AZFPin_20180712_20180818	IMG_3915.JPG	Image	Not Provided	Not Provided	https://files.plutof.ut.ee/public/orig/3D/3E/3D3E02DD9ED38CA3F850269C396C1FE582EC904A60E0B70CE50915DFB439DE50.jpg
BelgiumCoast	AZFPin	ARMS_BelgiumCoast_AZFPin_20180712_20180818	IMG_3916.JPG	Image	Not Provided	Not Provided	https://files.plutof.ut.ee/public/orig/B9/86/B986E7CA888529CD70C17BE9CDBB71FD332B3FAC4473D35323F5968122036A7F.jpg
BelgiumCoast	AZFPin	ARMS_BelgiumCoast_AZFPin_20180712_20180818	IMG_3917.JPG	Image	Not Provided	Not Provided	https://files.plutof.ut.ee/public/orig/2B/97/2B976D335EF57B29233D9347A96072DA6CDCE87F2E403ABBBAF7F531BC09012C.jpg
BelgiumCoast	AZFPin	ARMS_BelgiumCoast_AZFPin_20180712_20180818	IMG_3918.JPG	Image	Not Provided	Not Provided	https://files.plutof.ut.ee/public/orig/64/12/6412A45B0C582E07BCCDB8D4B03D15EEB920567DCD721134055A16A95CE4D940.jpg
BelgiumCoast	AZFPin	ARMS_BelgiumCoast_AZFPin_20180712_20180818	IMG_3922.JPG	Image	Not Provided	Not Provided	https://files.plutof.ut.ee/public/orig/7D/91/7D9114555661CCB8588927067489CD3FD73671D188C1191BFC1FA77317C131DA.jpg
BelgiumCoast	AZFPin	ARMS_BelgiumCoast_AZFPin_20180712_20180818	IMG_3923.JPG	Image	Not Provided	Not Provided	https://files.plutof.ut.ee/public/orig/1F/F7/1FF71979C7D76E480B0649755A3281D8EDCA18076974CF074A0802B10A092ABF.jpg
BelgiumCoast	AZFPin	ARMS_BelgiumCoast_AZFPin_20180712_20180818	IMG_3924.JPG	Image	Not Provided	Not Provided	https://files.plutof.ut.ee/public/orig/2B/72/2B724C87624D8B1BEDCEBBC607722B76E1B0F13163BE8CBFC7A23C875A82D5FE.jpg
BelgiumCoast	AZFPin	ARMS_BelgiumCoast_AZFPin_20180712_20180818	IMG_3925.JPG	Image	Not Provided	Not Provided	https://files.plutof.ut.ee/public/orig/D0/A4/D0A45D0E7514E08C571369CF717F9D4274A2AB15289BA5845B628B189A6C66A9.jpg
BelgiumCoast	AZFPin	ARMS_BelgiumCoast_AZFPin_20180712_20180818	IMG_3927.JPG	Image	Not Provided	Not Provided	https://files.plutof.ut.ee/public/orig/2B/CD/2BCD6D52694F151296AF71E06A8A21E4EBE09693B02DA86D0F5E5716305276D0.jpg
BelgiumCoast	AZFPin	ARMS_BelgiumCoast_AZFPin_20180712_20180818	IMG_3928.JPG	Image	Not Provided	Not Provided	https://files.plutof.ut.ee/public/orig/A3/38/A338C3C2BFE24E352440701120F39A3394BAC423ACC91F663A0497BD8C38FB4C.jpg
BelgiumCoast	AZFPin	ARMS_BelgiumCoast_AZFPin_20180712_20180818	IMG_3929.JPG	Image	Not Provided	Not Provided	https://files.plutof.ut.ee/public/orig/FC/40/FC4074D9ADE74E74D2C67092FDBB27D8F43E7FC67C36ACBC2B87686D0B5F66EE.jpg
BelgiumCoast	AZFPin	ARMS_BelgiumCoast_AZFPin_20180712_20180818	IMG_3930.JPG	Image	Not Provided	Not Provided	https://files.plutof.ut.ee/public/orig/00/9F/009F3810904934B0EF07A48C8856925C11D059865BA778633BA62EBF674ED8A4.jpg
BelgiumCoast	AZFPin	ARMS_BelgiumCoast_AZFPin_20180712_20180818	IMG_3932.JPG	Image	Not Provided	Not Provided	https://files.plutof.ut.ee/public/orig/B9/11/B9114A8A1FBAEDB081689CB415E124895518514130C73026A8D0792DA2393D56.jpg
BelgiumCoast	AZFPin	ARMS_BelgiumCoast_AZFPin_20180712_20180818	IMG_3933.JPG	Image	Not Provided	Not Provided	https://files.plutof.ut.ee/public/orig/8A/DC/8ADC8804D2B75DA926C691E7E2A4A331C48F9BF007C6BAD35A4DC5A2FA5058E2.jpg
BelgiumCoast	AZFPin	ARMS_BelgiumCoast_AZFPin_20180712_20180818	IMG_3934.JPG	Image	Not Provided	Not Provided	https://files.plutof.ut.ee/public/orig/E9/21/E921319739AE13347794904CC30D0FB7ABA2F137034DADC4E37C2C50E5348F38.jpg
BelgiumCoast	AZFPin	ARMS_BelgiumCoast_AZFPin_20180712_20180818	IMG_3935.JPG	Image	Not Provided	Not Provided	https://files.plutof.ut.ee/public/orig/D2/45/D245563B602ABF86E45452126F2B068407F51845179754E84E6453910F4DD254.jpg
BelgiumCoast	AZFPin	ARMS_BelgiumCoast_AZFPin_20180712_20180818	IMG_3936.JPG	Image	Not Provided	Not Provided	https://files.plutof.ut.ee/public/orig/90/90/90902E48B58F765DDF4D03AD73AA824409EFB80D884CAE17E42C890547187799.jpg
BelgiumCoast	AZFPin	ARMS_BelgiumCoast_AZFPin_20180712_20180818	IMG_3937.JPG	Image	Not Provided	Not Provided	https://files.plutof.ut.ee/public/orig/1D/AE/1DAEF0558622B277937C9727FB987B0BD9E4C09EF16D26AA3B59B93D9E8D02F2.jpg
BelgiumCoast	AZFPin	ARMS_BelgiumCoast_AZFPin_20180712_20180818	IMG_3939.JPG	Image	Not Provided	Not Provided	https://files.plutof.ut.ee/public/orig/87/E5/87E5B45DA3782C3A4812A5B28ACCEA03365CF2DAC97D9CA8A3AE0FACACCED455.jpg
BelgiumCoast	AZFPin	ARMS_BelgiumCoast_AZFPin_20180712_20180818	IMG_3940.JPG	Image	Not Provided	Not Provided	https://files.plutof.ut.ee/public/orig/00/CB/00CBFC1487274AD15EE8F205287307648DB79198226D32C09BB7CAA1E008D5F8.jpg
BelgiumCoast	AZFPin	ARMS_BelgiumCoast_AZFPin_20180712_20180818	IMG_3941.JPG	Image	Not Provided	Not Provided	https://files.plutof.ut.ee/public/orig/BF/CA/BFCAB1E8A3E92B1BC72148D832C7B7EF0488C7FD8779DABFCE9AE3388D3C3C5B.jpg
BelgiumCoast	AZFPin	ARMS_BelgiumCoast_AZFPin_20180712_20180818	IMG_3942.JPG	Image	Not Provided	Not Provided	https://files.plutof.ut.ee/public/orig/15/90/1590AC0B633AD9F1B88E1CE6414153B63AFD33DF2D67DB424D1D74C7C32FD038.jpg
BelgiumCoast	AZFPin	ARMS_BelgiumCoast_AZFPin_20180712_20180818	IMG_3943.JPG	Image	Not Provided	Not Provided	https://files.plutof.ut.ee/public/orig/78/AC/78ACD3CED0D95154380ECAE3220956927635ECFE4C6115FA83D42C15B75E1CEA.jpg
BelgiumCoast	AZFPin	ARMS_BelgiumCoast_AZFPin_20180712_20180818	IMG_3944.JPG	Image	Not Provided	Not Provided	https://files.plutof.ut.ee/public/orig/D1/F8/D1F87F0D7235074C3FCAA9D89239AD8181D6659CA8898B70FE2A4E64A988B1D4.jpg
BelgiumCoast	AZFPin	ARMS_BelgiumCoast_AZFPin_20180712_20180818	IMG_3945.JPG	Image	Not Provided	Not Provided	https://files.plutof.ut.ee/public/orig/AC/99/AC999135658B2FB22562564485A57F01924B05EE14C578A3A600C054A91C4F52.jpg
BelgiumCoast	AZFPin	ARMS_BelgiumCoast_AZFPin_20180712_20180818	IMG_3946.JPG	Image	Not Provided	Not Provided	https://files.plutof.ut.ee/public/orig/92/88/92882BE08BA82124BCF28113ADF49B62D3A7E51BFE81C19DBED4AB44F56CF97F.jpg
BelgiumCoast	AZFPin	ARMS_BelgiumCoast_AZFPin_20180712_20180818	IMG_3947.JPG	Image	Not Provided	Not Provided	https://files.plutof.ut.ee/public/orig/63/92/639238A35214BF80AACC556BA6F63DBE5E6FAF9D1F52DFEE52393B27C239FA1E.jpg
BelgiumCoast	AZFPin	ARMS_BelgiumCoast_AZFPin_20180712_20180818	IMG_3948.JPG	Image	Not Provided	Not Provided	https://files.plutof.ut.ee/public/orig/F2/88/F288EA69968A0A6B83A9D65EEC16AD5A61D78F6CE3C3FE05D5633406FDD36EE6.jpg
BelgiumCoast	AZFPin	ARMS_BelgiumCoast_AZFPin_20180712_20180818	IMG_3949.JPG	Image	Not Provided	Not Provided	https://files.plutof.ut.ee/public/orig/6B/1D/6B1D8889F79210490549BE17B16FFA60F1E21AA55C3FC0766D55E1876A08DC4F.jpg
BelgiumCoast	AZFPin	ARMS_BelgiumCoast_AZFPin_20180712_20180818	IMG_3950.JPG	Image	Not Provided	Not Provided	https://files.plutof.ut.ee/public/orig/96/7A/967AEDA3C86CB54985B854A995EE1D75A3C4053382B70103D88224589EAA8833.jpg
BelgiumCoast	AZFPin	ARMS_BelgiumCoast_AZFPin_20180712_20180818	IMG_3952.JPG	Image	Not Provided	Not Provided	https://files.plutof.ut.ee/public/orig/EE/92/EE92D0439C5436440ABC261374BBDC4C8D9BFB283A7E838BF6850BF6398F0AF2.jpg
BelgiumCoast	AZFPin	ARMS_BelgiumCoast_AZFPin_20180712_20180818	IMG_3953.JPG	Image	Not Provided	Not Provided	https://files.plutof.ut.ee/public/orig/73/B6/73B60DBAC08BF62FB35873B41562A7243592FBB0CC334325378B61ADCBD32A60.jpg
BelgiumCoast	AZFPin	ARMS_BelgiumCoast_AZFPin_20180712_20180818	IMG_3954.JPG	Image	Not Provided	Not Provided	https://files.plutof.ut.ee/public/orig/EE/FC/EEFCDD04C743020C07F9FBB4B944C7550331C6D05491AE185E2904E25C0B04B6.jpg
BelgiumCoast	AZFPin	ARMS_BelgiumCoast_AZFPin_20180712_20180818	IMG_3956.JPG	Image	Not Provided	Not Provided	https://files.plutof.ut.ee/public/orig/98/D6/98D60CDD5FAA51774577341D9C8A61EBDD3ED580F62F8C7B5944747D2342D120.jpg
BelgiumCoast	AZFPin	ARMS_BelgiumCoast_AZFPin_20180712_20180818	IMG_3957.JPG	Image	Not Provided	Not Provided	https://files.plutof.ut.ee/public/orig/E3/E6/E3E6247BF3A1744EB090442A292BEC233E7D9B6C2089C80A4DFE93C078F60EF6.jpg
BelgiumCoast	AZFPin	ARMS_BelgiumCoast_AZFPin_20180712_20180818	IMG_3958.JPG	Image	Not Provided	Not Provided	https://files.plutof.ut.ee/public/orig/00/87/0087021C274B45595FE99B3C2DE0B53DCEC248FDB86AC851633D52F834314658.jpg
BelgiumCoast	AZFPin	ARMS_BelgiumCoast_AZFPin_20180712_20180818	IMG_3959.JPG	Image	Not Provided	Not Provided	https://files.plutof.ut.ee/public/orig/3C/6F/3C6FDDA901C49C5A18C09A926914B9AB53762BF743F317F6BAB27ECD80CF707F.jpg
BelgiumCoast	AZFPin	ARMS_BelgiumCoast_AZFPin_20180712_20180818	IMG_3960.JPG	Image	Not Provided	Not Provided	https://files.plutof.ut.ee/public/orig/B0/BB/B0BB8DED05F2B257F092614D3D4D0687DC0663268F9614454083EFB00DE8D900.jpg
BelgiumCoast	AZFPin	ARMS_BelgiumCoast_AZFPin_20180712_20180818	IMG_3961.JPG	Image	Not Provided	Not Provided	https://files.plutof.ut.ee/public/orig/F2/E2/F2E22A9B80F44E327CC7EC327C72CCB98AFAE5462723A5ED9067899FC6DA8131.jpg
BelgiumCoast	AZFPin	ARMS_BelgiumCoast_AZFPin_20180712_20180818	IMG_3962.JPG	Image	Not Provided	Not Provided	https://files.plutof.ut.ee/public/orig/3D/8F/3D8F382252348366A93F5A4C338039C156D169CF5AD41AE4801EE68F4AAC4DF3.jpg
BelgiumCoast	AZFPin	ARMS_BelgiumCoast_AZFPin_20180712_20180818	IMG_3963.JPG	Image	Not Provided	Not Provided	https://files.plutof.ut.ee/public/orig/D7/58/D75850498A2544EA0FA788712DDE71AB1108E42D8F4BC863438403152B68F4B8.jpg
BelgiumCoast	AZFPin	ARMS_BelgiumCoast_AZFPin_20180712_20180818	IMG_3964.JPG	Image	Not Provided	Not Provided	https://files.plutof.ut.ee/public/orig/80/3C/803CF45DCAF61B0BC3226C02A7C954AD0C918F403F2D6FFEB62D09042D8C6731.jpg
BelgiumCoast	AZFPin	ARMS_BelgiumCoast_AZFPin_20180712_20180818	IMG_3966.JPG	Image	Not Provided	Not Provided	https://files.plutof.ut.ee/public/orig/A9/1E/A91E5327091D2508A5F4EAB9E036F70062B409F579006406078407513D105D5E.jpg
BelgiumCoast	AZFPin	ARMS_BelgiumCoast_AZFPin_20180712_20180818	IMG_3967.JPG	Image	Not Provided	Not Provided	https://files.plutof.ut.ee/public/orig/C6/06/C60676AEDC1B2A16AE9D9CA3FF07B2D6EA5B573FBCC20AA05CAB705A0CB32033.jpg
BelgiumCoast	AZFPin	ARMS_BelgiumCoast_AZFPin_20180712_20180818	IMG_3968.JPG	Image	Not Provided	Not Provided	https://files.plutof.ut.ee/public/orig/F9/06/F90675034E76B8F751EE67F0050F9F3D08AD42944DC9A0429E3A7F26B0D47F5D.jpg
BelgiumCoast	AZFPin	ARMS_BelgiumCoast_AZFPin_20180712_20180818	IMG_3969.JPG	Image	Not Provided	Not Provided	https://files.plutof.ut.ee/public/orig/FF/54/FF54EA8F0464151AE1C92258C8574F27C687800BB54D5C6B82C85F27662D7D8D.jpg
BelgiumCoast	AZFPin	ARMS_BelgiumCoast_AZFPin_20180712_20180818	IMG_3970.JPG	Image	Not Provided	Not Provided	https://files.plutof.ut.ee/public/orig/03/15/0315277E4C478DF7CC801BA889E52A2D0FE2F59EE858E679F46BBC2E9A5A4780.jpg
BelgiumCoast	AZFPin	ARMS_BelgiumCoast_AZFPin_20180712_20180818	IMG_3971.JPG	Image	Not Provided	Not Provided	https://files.plutof.ut.ee/public/orig/8A/6F/8A6F04FFE52C7FC5E103889C7F2F2CBC1644418ED50E53A91694C48DEED80463.jpg
BelgiumCoast	AZFPin	ARMS_BelgiumCoast_AZFPin_20180712_20180818	IMG_3972.JPG	Image	Not Provided	Not Provided	https://files.plutof.ut.ee/public/orig/E2/E6/E2E6B8AD0A4BC8F9CDDB525F3CBB265F9121ABA95DE82517666ED90892B31201.jpg
BelgiumCoast	AZFPin	ARMS_BelgiumCoast_AZFPin_20180712_20180818	IMG_3973.JPG	Image	Not Provided	Not Provided	https://files.plutof.ut.ee/public/orig/4A/4C/4A4C859DA2F9371062A5B57FDD0755B30096FF825E8C00972A315855C9E13DA9.jpg
BelgiumCoast	AZFPin	ARMS_BelgiumCoast_AZFPin_20180712_20180818	IMG_3974.JPG	Image	Not Provided	Not Provided	https://files.plutof.ut.ee/public/orig/10/B0/10B0E19CE945A75B06980D00A93C13C7DDAED4B40307CF176E9E01836FA0B752.jpg
BelgiumCoast	AZFPin	ARMS_BelgiumCoast_AZFPin_20180712_20180818	IMG_3975.JPG	Image	Not Provided	Not Provided	https://files.plutof.ut.ee/public/orig/E7/E6/E7E6BA5DCFC95351DA259E85D2362641B87912B689A57148A0FE56F6A0738059.jpg
BelgiumCoast	AZFPin	ARMS_BelgiumCoast_AZFPin_20180712_20180818	IMG_3976.JPG	Image	Not Provided	Not Provided	https://files.plutof.ut.ee/public/orig/7F/7C/7F7C203EB5BF80D5BD3BDC7DDA1615F8636212627479590EF918B2B83E609365.jpg
BelgiumCoast	AZFPin	ARMS_BelgiumCoast_AZFPin_20180712_20180818	IMG_3977.JPG	Image	Not Provided	Not Provided	https://files.plutof.ut.ee/public/orig/8F/6E/8F6E0F53BD2FA469FF94E438A7F83D43BF7D5922951C904BF8B1094027D9287B.jpg
BelgiumCoast	AZFPin	ARMS_BelgiumCoast_AZFPin_20180712_20180818	IMG_3978.JPG	Image	Not Provided	Not Provided	https://files.plutof.ut.ee/public/orig/20/93/2093FBF52FE91121671536F6DC98A90C495D8C262110B5A0B334D258CB6B3387.jpg
BelgiumCoast	AZFPin	ARMS_BelgiumCoast_AZFPin_20180712_20180818	IMG_3979.JPG	Image	Not Provided	Not Provided	https://files.plutof.ut.ee/public/orig/64/FB/64FB5AE182E3E62BB37DA98D386BE7A5720791479ED7E4C23719F68F01F7C83B.jpg
BelgiumCoast	AZFPin	ARMS_BelgiumCoast_AZFPin_20180712_20180818	IMG_3980.JPG	Image	Not Provided	Not Provided	https://files.plutof.ut.ee/public/orig/3E/D9/3ED9580AA59DF3692F91027487FB27842237F559EEE3F4441A9EBE654A73BB31.jpg
BelgiumCoast	AZFPin	ARMS_BelgiumCoast_AZFPin_20180712_20180818	IMG_3981.JPG	Image	Not Provided	Not Provided	https://files.plutof.ut.ee/public/orig/83/62/83627FF454A58AA85EEB20ECE37328BE60358BF469E856CA901AC71820C19DD3.jpg
Bodo	GStraB	ARMS_Bodo_GStraB_20190621_20201207	BodÃ¸_GStraB_190621-201207_IMG_1B.jpg	Image	1	Bottom	https://files.plutof.ut.ee/public/orig/8D/75/8D756D30D88C5F3C14D1F096F6533CEB4CE16AD61319D7A37546471A9D230954.jpg
Bodo	GStraB	ARMS_Bodo_GStraB_20190621_20201207	BodÃ¸_GStraB_190621-201207_IMG_1T.jpg	Image	1	Top	https://files.plutof.ut.ee/public/orig/AA/FD/AAFD5CABEEB3E869867B7EB2F484BBFF01268FB2490A968C9F0E1D8FFF412136.jpg
Bodo	GStraB	ARMS_Bodo_GStraB_20190621_20201207	BodÃ¸_GStraB_190621-201207_IMG_2B.jpg	Image	2	Bottom	https://files.plutof.ut.ee/public/orig/D5/51/D55169D8DD59073887AD42F26EF1361E0694B7BB98C3EA2959B80A3B27EE167E.jpg
Bodo	GStraB	ARMS_Bodo_GStraB_20190621_20201207	BodÃ¸_GStraB_190621-201207_IMG_2T.jpg	Image	2	Top	https://files.plutof.ut.ee/public/orig/A8/1B/A81BF4392E12DE72225A7DCEC59B133BD9610CBCE1B8808D1022425A835F9CA2.jpg
Bodo	GStraB	ARMS_Bodo_GStraB_20190621_20201207	BodÃ¸_GStraB_190621-201207_IMG_3B.jpg	Image	3	Bottom	https://files.plutof.ut.ee/public/orig/5F/F1/5FF18C42911B2A65DB2BF2D16FE51F5CE431CE1CDA6F90866AF7084E4EB79573.jpg
Bodo	GStraB	ARMS_Bodo_GStraB_20190621_20201207	BodÃ¸_GStraB_190621-201207_IMG_3T.jpg	Image	3	Top	https://files.plutof.ut.ee/public/orig/DC/99/DC99EE7391DDD0F4B197ED82DE11D1C7A2C108E5F79FB982C8CA44ED2BF23084.jpg
Bodo	GStraB	ARMS_Bodo_GStraB_20190621_20201207	BodÃ¸_GStraB_190621-201207_IMG_4B.jpg	Image	4	Bottom	https://files.plutof.ut.ee/public/orig/EB/B3/EBB3DEAD93DFC3091E369602C0B2F55A1A79456A0D97D374E2784702BCCACB2C.jpg
Bodo	GStraB	ARMS_Bodo_GStraB_20190621_20201207	BodÃ¸_GStraB_190621-201207_IMG_4T.jpg	Image	4	Top	https://files.plutof.ut.ee/public/orig/FD/16/FD16EC40D3C9C5BF0E735C153E349D0B13938087A70E0C4224614A4E18F674BA.jpg
Bodo	GStraB	ARMS_Bodo_GStraB_20190621_20201207	BodÃ¸_GStraB_190621-201207_IMG_5B.jpg	Image	5	Bottom	https://files.plutof.ut.ee/public/orig/A3/B3/A3B3D1C0EE822BE2F6E25B939ACE2BD0CD7AF6720BA9BBB2BFBFBCC31468219B.jpg
Bodo	GStraB	ARMS_Bodo_GStraB_20190621_20201207	BodÃ¸_GStraB_190621-201207_IMG_5T.jpg	Image	5	Top	https://files.plutof.ut.ee/public/orig/D5/D1/D5D18806022590C6EC6E1C9281EDCEE2B42B2CDD62C609C1DDA08F28892186D7.jpg
Bodo	GStraB	ARMS_Bodo_GStraB_20190621_20201207	BodÃ¸_GStraB_190621-201207_IMG_6B.jpg	Image	6	Bottom	https://files.plutof.ut.ee/public/orig/82/E7/82E7FB60FBD9E93F61322AA1C79F52DF996E159AF32FD1D499BC266A54352E13.jpg
Bodo	GStraB	ARMS_Bodo_GStraB_20190621_20201207	BodÃ¸_GStraB_190621-201207_IMG_6T.jpg	Image	6	Top	https://files.plutof.ut.ee/public/orig/44/6D/446DA0CD98186D691573D0274621D47C4B17FF5C8E5A6CE0D95291C4BA5022FB.jpg
Bodo	GStraB	ARMS_Bodo_GStraB_20190621_20201207	BodÃ¸_GStraB_190621-201207_IMG_7B.jpg	Image	7	Bottom	https://files.plutof.ut.ee/public/orig/9C/82/9C827F9D746AB0192116CAB0DA6755C3D545148A6AB855BAF817333D2F3CB854.jpg
Bodo	GStraB	ARMS_Bodo_GStraB_20190621_20201207	BodÃ¸_GStraB_190621-201207_IMG_7T.jpg	Image	7	Top	https://files.plutof.ut.ee/public/orig/B7/F3/B7F357E5055048D2D375CFEAB8EDD465F901FE38E2AFF1724ED52F34A0B5A442.jpg
Bodo	GStraB	ARMS_Bodo_GStraB_20190621_20201207	BodÃ¸_GStraB_190621-201207_IMG_8B.jpg	Image	8	Bottom	https://files.plutof.ut.ee/public/orig/23/20/23202FF8366A82694DB53829A5D1F4FEE2A8A66FF3B9312B0411F84507BD730C.jpg
Bodo	GStraB	ARMS_Bodo_GStraB_20190621_20201207	BodÃ¸_GStraB_190621-201207_IMG_8T.jpg	Image	8	Top	https://files.plutof.ut.ee/public/orig/B5/26/B5262E5E6604520CAD7217295356B854BB781D9EDE5F3BD8823490168BD6DA1A.jpg
Bodo	GStraB	ARMS_Bodo_GStraB_20190621_20201207	BodÃ¸_GStraB_190621-201207_IMG_9B.jpg	Image	9	Bottom	https://files.plutof.ut.ee/public/orig/9A/8F/9A8FB7395C2771EC1D2C2082B67BE665E45705D97618C364345BB4A1037C5222.jpg
Bodo	GStraB	ARMS_Bodo_GStraB_20190621_20201207	BodÃ¸_GStraB_190621-201207_IMG_9T.jpg	Image	9	Top	https://files.plutof.ut.ee/public/orig/99/74/99742538CB298C36A6277F078109A48974132A34D1C2B87E975ECB9B87FE05DA.jpg
Bodo	GStraB	ARMS_Bodo_GStraB_20190621_20201207	BodÃ¸_GStraB_190621-201207_IMG_Field1.JPG	Image	Not Provided	Not Provided	https://files.plutof.ut.ee/public/orig/34/3F/343FCC0E52480B073A20DDB3D94D0385F393ED4E2D50419FEE0F947C9236B46C.jpg
Bodo	GStraB	ARMS_Bodo_GStraB_20190621_20201207	BodÃ¸_GStraB_190621-201207_IMG_Field2.JPG	Image	Not Provided	Not Provided	https://files.plutof.ut.ee/public/orig/1C/6B/1C6BEF04A234E43D1074C3BFD7D37C00E5668EA6D682E66AC4EEC010983412EA.jpg
Bodo	GStraB	ARMS_Bodo_GStraB_20190621_20201207	BodÃ¸_GStraB_190621-201207_IMG_Field3.JPG	Image	Not Provided	Not Provided	https://files.plutof.ut.ee/public/orig/E0/13/E01321B01523E535046CF671BE64E2F1BCAD2E4B5833DE55F4FA1E7C033B26EB.jpg
Bodo	GStraM	ARMS_Bodo_GStraM_20190621_20201207	BodÃ¸_GStraM_190621-201207_IMG_1B.jpg	Image	1	Bottom	https://files.plutof.ut.ee/public/orig/F3/18/F318524FA737ED982DD13E4D12F77B7D17895881D8E26B043AC176FEF65C60B8.jpg
Bodo	GStraM	ARMS_Bodo_GStraM_20190621_20201207	BodÃ¸_GStraM_190621-201207_IMG_1T.jpg	Image	1	Top	https://files.plutof.ut.ee/public/orig/11/5B/115B91359D5C1575E8EEAC7EA80DBC6C96F2964381918F7F54D89FB29168FD7C.jpg
Bodo	GStraM	ARMS_Bodo_GStraM_20190621_20201207	BodÃ¸_GStraM_190621-201207_IMG_2B.jpg	Image	2	Bottom	https://files.plutof.ut.ee/public/orig/5B/94/5B9455B8FB5B616624C5EE06A689753F11EA6EAB723DBCECC4827520A400801F.jpg
Bodo	GStraM	ARMS_Bodo_GStraM_20190621_20201207	BodÃ¸_GStraM_190621-201207_IMG_2T.jpg	Image	2	Top	https://files.plutof.ut.ee/public/orig/31/2F/312F94FBA21CF8E6516EFFCC32BE676DB70B75A51413727FD18A21C7F798C92D.jpg
Bodo	GStraM	ARMS_Bodo_GStraM_20190621_20201207	BodÃ¸_GStraM_190621-201207_IMG_3B.jpg	Image	3	Bottom	https://files.plutof.ut.ee/public/orig/7E/D6/7ED60897114AD470E0C595DA9F58E9631580FDA866CBE5C7BAD09E5E3280C938.jpg
Bodo	GStraM	ARMS_Bodo_GStraM_20190621_20201207	BodÃ¸_GStraM_190621-201207_IMG_3T.jpg	Image	3	Top	https://files.plutof.ut.ee/public/orig/ED/1B/ED1BD4293519F901B332292734F659B7B2543FC20B1A8CA472295DEB635CE3DD.jpg
Bodo	GStraM	ARMS_Bodo_GStraM_20190621_20201207	BodÃ¸_GStraM_190621-201207_IMG_4B.jpg	Image	4	Bottom	https://files.plutof.ut.ee/public/orig/D7/2D/D72D1A141174D929721522F1B7BFF49F983E26223CED3C997D07DCEF5BCB2111.jpg
Bodo	GStraM	ARMS_Bodo_GStraM_20190621_20201207	BodÃ¸_GStraM_190621-201207_IMG_4T.jpg	Image	4	Top	https://files.plutof.ut.ee/public/orig/93/39/93395CD9BF1C22B5426180F2CB0970548A37F57E110CFB63558DFDFAEF586618.jpg
Bodo	GStraM	ARMS_Bodo_GStraM_20190621_20201207	BodÃ¸_GStraM_190621-201207_IMG_5B.jpg	Image	5	Bottom	https://files.plutof.ut.ee/public/orig/D1/F0/D1F0BD53CF915C998517E4D5334FD919363C4577FF69C19545C8F06F065FBBDD.jpg
Bodo	GStraM	ARMS_Bodo_GStraM_20190621_20201207	BodÃ¸_GStraM_190621-201207_IMG_5T.jpg	Image	5	Top	https://files.plutof.ut.ee/public/orig/72/D9/72D93F41D4CE8B6C2F9D345C2B6B52FEC1E0E32A6270417E46DCD166E3ABF9E3.jpg
Bodo	GStraM	ARMS_Bodo_GStraM_20190621_20201207	BodÃ¸_GStraM_190621-201207_IMG_6B.jpg	Image	6	Bottom	https://files.plutof.ut.ee/public/orig/CA/64/CA6488971D54E0DF0695F8B3E91D90049B2A1F8D9DBE8378BE042D5A09BD0252.jpg
Bodo	GStraM	ARMS_Bodo_GStraM_20190621_20201207	BodÃ¸_GStraM_190621-201207_IMG_6T.jpg	Image	6	Top	https://files.plutof.ut.ee/public/orig/49/1F/491FBB434FBC2FEAB07AB8314B8B8A13504963BD47755049B2CF7C12CC297A24.jpg
Bodo	GStraM	ARMS_Bodo_GStraM_20190621_20201207	BodÃ¸_GStraM_190621-201207_IMG_7B.jpg	Image	7	Bottom	https://files.plutof.ut.ee/public/orig/3E/6F/3E6F16F30B04E57652465951B5D5230E965A86F7E972485B129968DA8523CF2B.jpg
Bodo	GStraM	ARMS_Bodo_GStraM_20190621_20201207	BodÃ¸_GStraM_190621-201207_IMG_7T.jpg	Image	7	Top	https://files.plutof.ut.ee/public/orig/63/48/634815094447D13C86C465F75E0F32BAFD9914EDED0936D8A3ABEB154E769207.jpg
Bodo	GStraM	ARMS_Bodo_GStraM_20190621_20201207	BodÃ¸_GStraM_190621-201207_IMG_8B.jpg	Image	8	Bottom	https://files.plutof.ut.ee/public/orig/EE/26/EE26A42012CD0CBD5F6913D8B4F585F7EBC5CE8796B1339EF324E9FC6FF4B7B5.jpg
Bodo	GStraM	ARMS_Bodo_GStraM_20190621_20201207	BodÃ¸_GStraM_190621-201207_IMG_8T.jpg	Image	8	Top	https://files.plutof.ut.ee/public/orig/94/B6/94B693EC871955C3E7C9E2BE09058D3E65197DE8733AE4377C310E42346FAA71.jpg
Bodo	GStraM	ARMS_Bodo_GStraM_20190621_20201207	BodÃ¸_GStraM_190621-201207_IMG_9B.jpg	Image	9	Bottom	https://files.plutof.ut.ee/public/orig/99/C2/99C252AEC0D34A6BBF1A8006CE0EAD083C74F26FB64F3EE355C7BECB4F853F8F.jpg
Bodo	GStraM	ARMS_Bodo_GStraM_20190621_20201207	BodÃ¸_GStraM_190621-201207_IMG_9T.jpg	Image	9	Top	https://files.plutof.ut.ee/public/orig/45/25/4525AEFBDE81F864B7C9F3DD809BC413B55A51452CDFCF53A33B682D9C4D6C9C.jpg
Bodo	GStraM	ARMS_Bodo_GStraM_20190621_20201207	BodÃ¸_GStraM_190621-201207_IMG_Field1.jpg	Image	Not Provided	Not Provided	https://files.plutof.ut.ee/public/orig/B9/F8/B9F8C4228AC54A2A1F380DDA538447391E00A958AD7A155418429706BF2EA33C.jpg
Bodo	GStraM	ARMS_Bodo_GStraM_20190621_20201207	BodÃ¸_GStraM_190621-201207_IMG_Field2.JPG	Image	Not Provided	Not Provided	https://files.plutof.ut.ee/public/orig/86/53/8653818F772AA758C06A021887402D78C5785C607D5585F8F46A4413D7D1B41C.jpg
Bodo	GStraM	ARMS_Bodo_GStraM_20190621_20201207	BodÃ¸_GStraM_190621-201207_IMG_Field3.JPG	Image	Not Provided	Not Provided	https://files.plutof.ut.ee/public/orig/A4/51/A451F52CB5593F7D809AC1898117E05E28E76ED53A44C180FEE14AE78D1E8390.jpg
Crete	1HERP	ARMS_Crete_1HERP_20180928_20190128	2018_1HERP_280119_ARMS1_THD_1276.jpg	Image	Not Provided	Not Provided	https://files.plutof.ut.ee/public/orig/A4/DB/A4DBDC1EA97EAE0AC523048621F617A7D76A6E9C23E487F152D2C3C639E1F512.jpg
Crete	1HERP	ARMS_Crete_1HERP_20180928_20190128	2018_1HERP_280119_ARMS1_THD_1277.jpg	Image	Not Provided	Not Provided	https://files.plutof.ut.ee/public/orig/CA/29/CA29EDBE40556903EC144A97541CBC26533CC5164157F4BFF25FFD50A036366E.jpg
Crete	1HERP	ARMS_Crete_1HERP_20180928_20190128	2018_1HERP_280119_ARMS1_THD_1278.jpg	Image	Not Provided	Not Provided	https://files.plutof.ut.ee/public/orig/CB/AD/CBADFD3E7413DE9ABAD7C1B29D9A6A3B5A1F5038FE45A51568C211B079DD55C6.jpg
Crete	1HERP	ARMS_Crete_1HERP_20180928_20190128	2018_1HERP_280119_ARMS1_THD_1279.jpg	Image	Not Provided	Not Provided	https://files.plutof.ut.ee/public/orig/60/2E/602E1D45EF3DA232C523078FD0F1C4CB5FD20174EDDDD89E0DEA643DB3A6C1DB.jpg
Crete	1HERP	ARMS_Crete_1HERP_20180928_20190128	2018_1HERP_280119_ARMS1_THD_1281.jpg	Image	Not Provided	Not Provided	https://files.plutof.ut.ee/public/orig/23/4D/234DE769E1C1BA9C8A987FB54A4BE24D1659EE47404FF1AC6E05877DF2EA6D42.jpg
Crete	1HERP	ARMS_Crete_1HERP_20180928_20190128	2018_1HERP_280119_ARMS1_THD_1284.jpg	Image	Not Provided	Not Provided	https://files.plutof.ut.ee/public/orig/61/3A/613A878A71CA5C479E02F8684EA9B6AE21593FEA22291D6BE38589AE4EC70F4B.jpg
Crete	1HERP	ARMS_Crete_1HERP_20180928_20190128	2018_1HERP_280119_ARMS1_THD_1285.jpg	Image	Not Provided	Not Provided	https://files.plutof.ut.ee/public/orig/BA/64/BA64DD30061016ECBEC00E7FE9E8503D2F9C904A49B64E47776C0382B6363973.jpg
Crete	1HERP	ARMS_Crete_1HERP_20180928_20190128	2018_1HERP_280119_ARMS1_THD_1286.jpg	Image	Not Provided	Not Provided	https://files.plutof.ut.ee/public/orig/B1/93/B1931C75868FFEB3CA9ADB57C0DFB8B85BFC27D8C303E84A48C0A60C447302F6.jpg
Crete	1HERP	ARMS_Crete_1HERP_20180928_20190128	2018_1HERP_280119_ARMS1_THD_1287.jpg	Image	Not Provided	Not Provided	https://files.plutof.ut.ee/public/orig/11/B1/11B11976EE06B31995AB87DBCC854DEA38A9B32C963681A8621CF02608032FEE.jpg
Crete	1HERP	ARMS_Crete_1HERP_20180928_20190128	2018_1HERP_280119_ARMS1_THD_1288.jpg	Image	Not Provided	Not Provided	https://files.plutof.ut.ee/public/orig/16/3B/163B67D497A70C8DB0795FD7C1010FD47F7AF114DEF85612C18811EB11341483.jpg
Crete	1HERP	ARMS_Crete_1HERP_20180928_20190128	2018_1HERP_280119_ARMS1_THD_1289.jpg	Image	Not Provided	Not Provided	https://files.plutof.ut.ee/public/orig/A0/32/A032860F7AF9C339EC878E11ED44C136DED7FE20F4FFD30A4E23140C216C18DA.jpg
Crete	1HERP	ARMS_Crete_1HERP_20180928_20190128	2018_1HERP_280119_ARMS1_THD_1290.jpg	Image	Not Provided	Not Provided	https://files.plutof.ut.ee/public/orig/00/E5/00E5F86A8F22750AFAC0661EFA033C088B827A1182832F82E487DE81CBE5D824.jpg
Crete	1HERP	ARMS_Crete_1HERP_20180928_20190128	2018_1HERP_280119_ARMS1_THD_1291.jpg	Image	Not Provided	Not Provided	https://files.plutof.ut.ee/public/orig/49/7C/497C75D6AE727D3AFA95CB73FA2F2A0B1655C13361FE86773E59ACE782EA8446.jpg
Crete	1HERP	ARMS_Crete_1HERP_20180928_20190128	2018_1HERP_280119_ARMS1_THD_1293.jpg	Image	Not Provided	Not Provided	https://files.plutof.ut.ee/public/orig/75/A2/75A26BEA37C0A85EA49814066D2171DFC22C2F4CD60276117F1140079F0A8B3B.jpg
Crete	1HERP	ARMS_Crete_1HERP_20180928_20190128	2018_1HERP_280119_ARMS1_THD_1294.jpg	Image	Not Provided	Not Provided	https://files.plutof.ut.ee/public/orig/4C/39/4C39A13CB13AE6347808D7657208DDD1CA93B7BCDD5F16C623C8AB423B7B1763.jpg
Crete	1HERP	ARMS_Crete_1HERP_20180928_20190128	2018_1HERP_280119_ARMS1_THD_1295.jpg	Image	Not Provided	Not Provided	https://files.plutof.ut.ee/public/orig/5A/3D/5A3DB12F27DE4872B6F1A5A6846320C8208E7009360C8B429683F5F21E18BC03.jpg
Crete	1HERP	ARMS_Crete_1HERP_20180928_20190128	2018_1HERP_280119_ARMS1_THD_1296.jpg	Image	Not Provided	Not Provided	https://files.plutof.ut.ee/public/orig/D1/BD/D1BDA4508D2591FB1C0C92331FE6722E49BB0628702238C8750FC5EC14672A4F.jpg
Crete	1HERP	ARMS_Crete_1HERP_20180928_20190128	2018_1HERP_280119_ARMS1_THD_1297.jpg	Image	Not Provided	Not Provided	https://files.plutof.ut.ee/public/orig/4C/24/4C242F49D9FF4FE3364573065890368B8EDB21A892E603B6FD52472DE968B0D9.jpg
Crete	1HERP	ARMS_Crete_1HERP_20180928_20190128	2018_1HERP_280119_ARMS1_THD_1298.jpg	Image	Not Provided	Not Provided	https://files.plutof.ut.ee/public/orig/E3/7D/E37D1DA5C1B3618D14BAF96717B0F1E3D9D172AA0276F33799C5E00D818A34B1.jpg
Crete	1HERP	ARMS_Crete_1HERP_20180928_20190128	2018_1HERP_280119_ARMS1_THD_1299.jpg	Image	Not Provided	Not Provided	https://files.plutof.ut.ee/public/orig/24/24/24245BAD34BD6D3DC9A6554355C1DDBDC305A8CAD27A4CBD6C23083746CAC6CD.jpg
Crete	1HERP	ARMS_Crete_1HERP_20180928_20190128	2018_1HERP_280119_ARMS1_THD_1301.jpg	Image	Not Provided	Not Provided	https://files.plutof.ut.ee/public/orig/7A/73/7A730F3D92CA8CDE3752F991AB2B8B8982F3164BDFA057B6F59AF56D115EAD3F.jpg
Crete	1HERP	ARMS_Crete_1HERP_20180928_20190128	2018_1HERP_280119_ARMS1_THD_1302.jpg	Image	Not Provided	Not Provided	https://files.plutof.ut.ee/public/orig/2D/E6/2DE67ACCC64EBF4837015AD19202EA97C4BBCEC30A74DB2E56157DB675DBF959.jpg
Crete	1HERP	ARMS_Crete_1HERP_20180928_20190128	2018_1HERP_280119_ARMS1_THD_1303.jpg	Image	Not Provided	Not Provided	https://files.plutof.ut.ee/public/orig/7C/0A/7C0A62A7C23F25302C63BCE90DFE1C1241A447DB61C262671A58F579044B0832.jpg
Crete	1HERP	ARMS_Crete_1HERP_20180928_20190128	2018_1HERP_280119_ARMS1_THD_1304.jpg	Image	Not Provided	Not Provided	https://files.plutof.ut.ee/public/orig/2C/D6/2CD6713CECDA561E985A7D1230506E350E42DF7592E9C015E20A98F31E0D849C.jpg
Crete	1HERP	ARMS_Crete_1HERP_20180928_20190128	2018_1HERP_280119_ARMS1_THD_1305.jpg	Image	Not Provided	Not Provided	https://files.plutof.ut.ee/public/orig/F0/B3/F0B352A16D40E7986F76116EE8BF5A2528BF5280B5C87175294286B1D983B24F.jpg
Crete	1HERP	ARMS_Crete_1HERP_20180928_20190128	2018_1HERP_280119_ARMS1_THD_1306.jpg	Image	Not Provided	Not Provided	https://files.plutof.ut.ee/public/orig/06/3A/063AFB9A686DF307F5576CE01B11FC35A3F72C618BAE920B30C95F8E5E86CC52.jpg
Crete	1HERP	ARMS_Crete_1HERP_20180928_20190128	2018_1HERP_280119_ARMS1_THD_1307.jpg	Image	Not Provided	Not Provided	https://files.plutof.ut.ee/public/orig/14/F4/14F40A947F8FF35BA4816E0C7422B7FE10ABD78867F546B60E63B21053C48F38.jpg
Crete	1HERP	ARMS_Crete_1HERP_20180928_20190128	2018_1HERP_280119_ARMS1_THD_1308.jpg	Image	Not Provided	Not Provided	https://files.plutof.ut.ee/public/orig/78/75/7875CC6F9A55C96501821E787355002CC3080AC409206482B0432CDFB36FE2A7.jpg
Crete	1HERP	ARMS_Crete_1HERP_20180928_20190128	2018_1HERP_280119_ARMS1_THD_1309.jpg	Image	Not Provided	Not Provided	https://files.plutof.ut.ee/public/orig/3D/4B/3D4BE8D32B445C9C75F601A21B96C078352E5DAD30914F5B4DA0A3125593DEE4.jpg
Crete	1HERP	ARMS_Crete_1HERP_20180928_20190128	2018_1HERP_280119_ARMS1_THD_1310.jpg	Image	Not Provided	Not Provided	https://files.plutof.ut.ee/public/orig/1E/65/1E655FC00DD87036C97804D7FEE5624A85C688CB36C49DBCDC61A05CD6737CF0.jpg
Crete	1HERP	ARMS_Crete_1HERP_20180928_20190128	2018_1HERP_280119_ARMS1_THD_1311.jpg	Image	Not Provided	Not Provided	https://files.plutof.ut.ee/public/orig/39/05/39050AFFA06D72B53FE0D3BC95B011FE1F8DA8410B267BEAD8777559AF858ED1.jpg
Crete	1HERP	ARMS_Crete_1HERP_20180928_20190128	2018_1HERP_280119_ARMS1_THD_1312.jpg	Image	Not Provided	Not Provided	https://files.plutof.ut.ee/public/orig/94/88/9488432123BA80287745B7A1977FEA2412D3A170C823D1787381FF88BD84F7A0.jpg
Crete	1HERP	ARMS_Crete_1HERP_20180928_20190128	2018_1HERP_280119_ARMS1_THD_1313.jpg	Image	Not Provided	Not Provided	https://files.plutof.ut.ee/public/orig/6A/5E/6A5E53EC43673B07FA83C5E19E545B1C700FB92EB761EFA5CA0423C7773066D7.jpg
Crete	1HERP	ARMS_Crete_1HERP_20180928_20190128	2018_1HERP_280119_ARMS1_THD_1314.jpg	Image	Not Provided	Not Provided	https://files.plutof.ut.ee/public/orig/14/79/147972314B36609B785072EFB6EEAC9FC16236C7BAC31AE7B2FABFA8EA7EB3EA.jpg
Crete	1HERP	ARMS_Crete_1HERP_20180928_20190128	2018_1HERP_280119_ARMS1_THD_1315.jpg	Image	Not Provided	Not Provided	https://files.plutof.ut.ee/public/orig/D2/7A/D27A6658164ACB331FA1BC36D603B96F57AC5AC53C224A7D2CAA29D7AF091C2C.jpg
Crete	1HERP	ARMS_Crete_1HERP_20180928_20190128	2018_1HERP_280119_ARMS1_THD_1316.jpg	Image	Not Provided	Not Provided	https://files.plutof.ut.ee/public/orig/3E/67/3E67E2A199DF20EB991198972DD9C74A0C66BDE6D682E2207337D4E1291E66C5.jpg
Crete	1HERP	ARMS_Crete_1HERP_20180928_20190128	2018_1HERP_280119_ARMS1_THD_1317.jpg	Image	Not Provided	Not Provided	https://files.plutof.ut.ee/public/orig/4F/CC/4FCC0D462FC96D7CD699EEEA01E25A705079DE4B2BAB898C70C1BA41E4B1AA7B.jpg
Crete	1HERP	ARMS_Crete_1HERP_20180928_20190128	2018_1HERP_280119_ARMS1_THD_1318.jpg	Image	Not Provided	Not Provided	https://files.plutof.ut.ee/public/orig/11/1D/111D7FABEEB6EF3D4E2DA6A4FEB03F32BE0FF9171369C7B38016A5F1C76445E2.jpg
Crete	1HERP	ARMS_Crete_1HERP_20180928_20190128	2018_1HERP_280119_ARMS1_THD_1319.jpg	Image	Not Provided	Not Provided	https://files.plutof.ut.ee/public/orig/D3/3E/D33E54D53E813F498736DD47EE20674C5F773E077D09AE32A010E1C7AFB5E37B.jpg
Crete	1HERP	ARMS_Crete_1HERP_20180928_20190128	2018_1HERP_280119_ARMS1_THD_1320.jpg	Image	Not Provided	Not Provided	https://files.plutof.ut.ee/public/orig/C1/34/C13402CF7B9A9A2741974D335849C59D4625804AF4972032499561E40FCE5E1B.jpg
Crete	1HERP	ARMS_Crete_1HERP_20180928_20190128	2018_1HERP_280119_ARMS1_THD_1321.jpg	Image	Not Provided	Not Provided	https://files.plutof.ut.ee/public/orig/36/2A/362A949E9CCEF89C4EFAD1545196E8C557360BC838B21FD8ADA9EF180A679A32.jpg
Crete	1HERP	ARMS_Crete_1HERP_20180928_20190128	2018_1HERP_280119_ARMS1_THD_1322.jpg	Image	Not Provided	Not Provided	https://files.plutof.ut.ee/public/orig/6A/BA/6ABA3E512CD6ECFD4B98366D8BE053DF940E93E27B6D4C96AFC2493777D9CBE5.jpg
Crete	1HERP	ARMS_Crete_1HERP_20180928_20190128	2018_1HERP_280119_ARMS1_THD_1323.jpg	Image	Not Provided	Not Provided	https://files.plutof.ut.ee/public/orig/A8/0D/A80D4773F75EE377722CA28874619AA1EA5F4DC61200FA91E1D6BA5B330371CC.jpg
Crete	1HERP	ARMS_Crete_1HERP_20180928_20190128	2018_1HERP_280119_ARMS1_THD_1324.jpg	Image	Not Provided	Not Provided	https://files.plutof.ut.ee/public/orig/F4/57/F4579BC2FD78DE0711ACD3C3B49E30642EA65504058FC0774EA7D387F674C139.jpg
Crete	1HERP	ARMS_Crete_1HERP_20180928_20190128	2018_1HERP_280119_ARMS1_THD_1325.jpg	Image	Not Provided	Not Provided	https://files.plutof.ut.ee/public/orig/D5/DF/D5DFEE48248C08DD1801CD8016CE423936E4F1B40F217BD03CD52A01012D7418.jpg
Crete	1HERP	ARMS_Crete_1HERP_20180928_20190128	2018_1HERP_280119_ARMS1_THD_1326.jpg	Image	Not Provided	Not Provided	https://files.plutof.ut.ee/public/orig/B0/97/B097D542CF3B0330CBE282CAEA21965E77A884B0912A1C1FCBF92958B6EC0A12.jpg
Crete	1HERP	ARMS_Crete_1HERP_20180928_20190128	2018_1HERP_280119_ARMS1_THD_1327.jpg	Image	Not Provided	Not Provided	https://files.plutof.ut.ee/public/orig/D6/AD/D6AD3804835D20BE6DCE721663C674C3E8BD036218FD2DFCB5AE2EC45466DC21.jpg
Crete	1HERP	ARMS_Crete_1HERP_20180928_20190128	2018_1HERP_280119_ARMS1_THD_1328.jpg	Image	Not Provided	Not Provided	https://files.plutof.ut.ee/public/orig/AD/EA/ADEA62B8602D59D53113D8574C815E95F7D83A4636D78DC3B9C593470ABEC9E4.jpg
Crete	1HERP	ARMS_Crete_1HERP_20180928_20190128	2018_1HERP_280119_ARMS1_THD_1329.jpg	Image	Not Provided	Not Provided	https://files.plutof.ut.ee/public/orig/EA/B1/EAB1D7D38C14E4FBC0EE241BA3C42CF2B5B15A0FB979CA627DA0B77CB8576229.jpg
Crete	1HERP	ARMS_Crete_1HERP_20180928_20190128	2018_1HERP_280119_ARMS1_THD_1330.jpg	Image	Not Provided	Not Provided	https://files.plutof.ut.ee/public/orig/12/FC/12FCE4429A694466C1CBFB38292E292742D062B65566B2224F309CC481C45A20.jpg
Crete	1HERP	ARMS_Crete_1HERP_20180928_20190128	2018_1HERP_280119_ARMS1_THD_1331.jpg	Image	Not Provided	Not Provided	https://files.plutof.ut.ee/public/orig/84/90/849000751FFCB65BDED54A0467C892B80CEA7F425DADBE96B7CC5975D11A4948.jpg
Crete	1HERP	ARMS_Crete_1HERP_20180928_20190128	2018_1HERP_280119_ARMS1_THD_1332.jpg	Image	Not Provided	Not Provided	https://files.plutof.ut.ee/public/orig/50/17/5017361BD62FF6CDE35BE785890216C1F57F7C587C651D64B50D2BAC6DFA5C78.jpg
Crete	1HERP	ARMS_Crete_1HERP_20180928_20190128	2018_1HERP_280119_ARMS1_THD_1333.jpg	Image	Not Provided	Not Provided	https://files.plutof.ut.ee/public/orig/6E/34/6E345FDDAD4E4409E1CE76E5433D8CFAAB794F90C2ECEB29D22D0B8E14382EA3.jpg
Crete	1HERP	ARMS_Crete_1HERP_20180928_20190128	2018_1HERP_280119_ARMS1_THD_1334.jpg	Image	Not Provided	Not Provided	https://files.plutof.ut.ee/public/orig/2D/59/2D59B54AB495A4A803081C4F7942B0890E3AA95D2B4CE9CB2DA2AB56FA96EC9B.jpg
Crete	1HERP	ARMS_Crete_1HERP_20180928_20190128	2018_1HERP_280119_ARMS1_THD_1335.jpg	Image	Not Provided	Not Provided	https://files.plutof.ut.ee/public/orig/8A/96/8A96EB142BC20C821E007E12751FD1A6C1B710CCB2BE0975A6048207B7D816BE.jpg
Crete	1HERP	ARMS_Crete_1HERP_20180928_20190128	2018_1HERP_280119_ARMS1_THD_1336.jpg	Image	Not Provided	Not Provided	https://files.plutof.ut.ee/public/orig/4B/1E/4B1EC44FC5A0FA2F13F23FE5641CB7B610A9E97EC8297DDEA567FFF4F0B4E77F.jpg
Crete	1HERP	ARMS_Crete_1HERP_20180928_20190128	2018_1HERP_280119_ARMS1_THD_1337.jpg	Image	Not Provided	Not Provided	https://files.plutof.ut.ee/public/orig/03/59/0359AD1D5ABF60DD848C52088559B6B80F264413BCCBEF19A2ADAC73F74B1F95.jpg
Crete	1HERP	ARMS_Crete_1HERP_20180928_20190128	2018_1HERP_280119_ARMS1_THD_1338.jpg	Image	Not Provided	Not Provided	https://files.plutof.ut.ee/public/orig/83/A5/83A51B5864A70EB2A55CCF7DA0D41814202D30A9BC6F9897AC13484F858039D7.jpg
Crete	1HERP	ARMS_Crete_1HERP_20180928_20190128	2018_1HERP_280119_ARMS1_THD_1339.jpg	Image	Not Provided	Not Provided	https://files.plutof.ut.ee/public/orig/34/B2/34B2982C47648BC36103431E213BB671A714A841B4DAB697FC0949F13C36BF73.jpg
Crete	1HERP	ARMS_Crete_1HERP_20180928_20190128	2018_1HERP_280119_ARMS1_THD_1340.jpg	Image	Not Provided	Not Provided	https://files.plutof.ut.ee/public/orig/1C/DD/1CDDCCA746542CF6FEF1DB07568FD7708A855FAD9908E9F840B81FE9204437E8.jpg
Crete	1HERP	ARMS_Crete_1HERP_20180928_20190128	2018_1HERP_280119_ARMS1_THD_1341.jpg	Image	Not Provided	Not Provided	https://files.plutof.ut.ee/public/orig/CE/49/CE49D65B7C60F653F3401B04C372A899D4BF43AB76998CE04626866E5922E4F3.jpg
Crete	1HERP	ARMS_Crete_1HERP_20180928_20190128	2018_1HERP_280119_ARMS1_THD_1342.jpg	Image	Not Provided	Not Provided	https://files.plutof.ut.ee/public/orig/58/F7/58F7F0D00AE5B122B0CD43EB992DA4F62EAD73E96F532601A8F046CB8C3BEFC6.jpg
Crete	1HERP	ARMS_Crete_1HERP_20180928_20190128	2018_1HERP_280119_ARMS1_THD_1343.jpg	Image	Not Provided	Not Provided	https://files.plutof.ut.ee/public/orig/92/AC/92ACFEE74F5AAFE47E335C51B4C0D629544EF11F19A121C29A4CF862CB50C025.jpg
Crete	1HERP	ARMS_Crete_1HERP_20180928_20190128	2018_1HERP_280119_ARMS1_THD_1344.jpg	Image	Not Provided	Not Provided	https://files.plutof.ut.ee/public/orig/15/13/15139285405DD2C39ED4414057E7F71825A5FE68EAC3864BBE734933F6081D4D.jpg
Crete	1HERP	ARMS_Crete_1HERP_20180928_20190128	2018_1HERP_280119_ARMS1_THD_1345.jpg	Image	Not Provided	Not Provided	https://files.plutof.ut.ee/public/orig/21/0E/210EDCA7DDEEE4F358CAC323061F7EA05A31CAF9F3AFFEE791E143923075B49C.jpg
Crete	1HERP	ARMS_Crete_1HERP_20180928_20190128	2018_1HERP_280119_ARMS1_THD_1346.jpg	Image	Not Provided	Not Provided	https://files.plutof.ut.ee/public/orig/69/E8/69E84643497D842C18B52769E6E62F1786D671F1B5C02ABBF514CD65ECDA577A.jpg
Crete	1HERP	ARMS_Crete_1HERP_20180928_20190128	2018_1HERP_280119_ARMS1_THD_1347.jpg	Image	Not Provided	Not Provided	https://files.plutof.ut.ee/public/orig/EC/15/EC15BA8826921D9BBAC6658DD4999AF2B4912F340453EF1F840BF69D640C7A7A.jpg
Crete	1HERP	ARMS_Crete_1HERP_20180928_20190128	2018_1HERP_280119_ARMS1_THD_1348.jpg	Image	Not Provided	Not Provided	https://files.plutof.ut.ee/public/orig/16/04/1604066E6EEA384C6C7538325EE392426ADA746C95461BC345539855DE00A2A2.jpg
Crete	1HERP	ARMS_Crete_1HERP_20180928_20190128	2018_1HERP_280119_ARMS1_THD_1349.jpg	Image	Not Provided	Not Provided	https://files.plutof.ut.ee/public/orig/26/7B/267B9212F7E3DB528808E269C98D6D8F72D2A2A13208307947A3863670946832.jpg
Crete	1HERP	ARMS_Crete_1HERP_20180928_20190128	2018_1HERP_280119_ARMS1_THD_1350.jpg	Image	Not Provided	Not Provided	https://files.plutof.ut.ee/public/orig/84/9D/849DC3E992031CF5B438FF7E1257D4772DF10B960C3971E8522A3BD81A4CAC5D.jpg
Crete	1HERP	ARMS_Crete_1HERP_20180928_20190128	2018_1HERP_280119_ARMS1_THD_1351.jpg	Image	Not Provided	Not Provided	https://files.plutof.ut.ee/public/orig/1E/88/1E882721FD9549A36B6A34EAD9D32A06DCA3E1A51A7692D07DD7985A006AFDCB.jpg
Crete	1HERP	ARMS_Crete_1HERP_20180928_20190128	2018_1HERP_280119_ARMS1_THD_1352.jpg	Image	Not Provided	Not Provided	https://files.plutof.ut.ee/public/orig/E4/E6/E4E6064ABB62F6D6088B282E34C3DDD4739D9C797681D992F50BFB56E29D2AAC.jpg
Crete	1HERP	ARMS_Crete_1HERP_20180928_20190128	2018_1HERP_280119_ARMS1_THD_1353.jpg	Image	Not Provided	Not Provided	https://files.plutof.ut.ee/public/orig/CC/87/CC8788E5900243D5C52B5C63AAB2A28A12870E08F86D4134B9E267D38FBBADAE.jpg
Crete	1HERP	ARMS_Crete_1HERP_20180928_20190128	2018_1HERP_280119_ARMS1_THD_1354.jpg	Image	Not Provided	Not Provided	https://files.plutof.ut.ee/public/orig/18/2B/182BD7963021CA0EA24CE7769C01BD55FCED6BB52854113518BCACD4ABE95642.jpg
Crete	1HERP	ARMS_Crete_1HERP_20180928_20190128	2018_1HERP_280119_ARMS1_THD_1356.jpg	Image	Not Provided	Not Provided	https://files.plutof.ut.ee/public/orig/62/47/624712958B324F29E0A848295C5F358B409CD1569D01CD6CD6CF7792EDCABDF7.jpg
Crete	1HERP	ARMS_Crete_1HERP_20180928_20190128	2018_1HERP_280119_ARMS1_THD_1357.jpg	Image	Not Provided	Not Provided	https://files.plutof.ut.ee/public/orig/65/C5/65C5858006A8CB6514C944C81F1A020FE725DD8AC561CEE2D85E210FAF97F882.jpg
Crete	1HERP	ARMS_Crete_1HERP_20180928_20190128	2018_1HERP_280119_ARMS1_THD_1358.jpg	Image	Not Provided	Not Provided	https://files.plutof.ut.ee/public/orig/D7/7C/D77C41B709AE7232D78CA627A48A895281009F80CEA5D0E2334A6A9D3ED8787E.jpg
Crete	1HERP	ARMS_Crete_1HERP_20180928_20190128	2018_1HERP_280119_ARMS1_THD_1359.jpg	Image	Not Provided	Not Provided	https://files.plutof.ut.ee/public/orig/BC/14/BC14872B62F325D089E371C802651C97F064D48ED0193B87A5C490FAB3EEE89D.jpg
Crete	1HERP	ARMS_Crete_1HERP_20180928_20190128	2018_1HERP_280119_ARMS1_THD_1360.jpg	Image	Not Provided	Not Provided	https://files.plutof.ut.ee/public/orig/6B/E5/6BE511CC71A40CA5BCB052BE71F6707DB544FE58A8D22980CDC38BA0920B4A3B.jpg
Crete	1HERP	ARMS_Crete_1HERP_20180928_20190128	2018_1HERP_280119_ARMS1_THD_1361.jpg	Image	Not Provided	Not Provided	https://files.plutof.ut.ee/public/orig/C9/71/C971C94401B6C815824584190F4454C6E6BB6B8B5CFE26D043BDD99DE4A62D80.jpg
Crete	1HERP	ARMS_Crete_1HERP_20180928_20190128	2018_1HERP_280119_ARMS1_THD_1363.jpg	Image	Not Provided	Not Provided	https://files.plutof.ut.ee/public/orig/8B/7C/8B7C154CDE2BC2423D1DF606AAB130DE3F61BA5EDC3CB7658F5CCBFFBA4487CB.jpg
Crete	1HERP	ARMS_Crete_1HERP_20180928_20190128	2018_1HERP_280119_ARMS1_THD_1364.jpg	Image	Not Provided	Not Provided	https://files.plutof.ut.ee/public/orig/89/5B/895B5C690667B1C95CB1D3A9D1D4E645D222AFA98AFA4EEA81625C987E61617B.jpg
Crete	1HERP	ARMS_Crete_1HERP_20180928_20190128	2018_1HERP_280119_ARMS1_THD_1365.jpg	Image	Not Provided	Not Provided	https://files.plutof.ut.ee/public/orig/8C/65/8C6592D4786350DEAA98ED5564B0845B168C93A8ECDD03C601E7BE2D6ECD0160.jpg
Crete	1HERP	ARMS_Crete_1HERP_20180928_20190128	2018_1HERP_280119_ARMS1_THD_1366.jpg	Image	Not Provided	Not Provided	https://files.plutof.ut.ee/public/orig/15/3F/153F6850FD4A3D9E512F86DBC875AF755630FF5223AF4D726F27311612857A4A.jpg
Crete	1HERP	ARMS_Crete_1HERP_20180928_20190128	2018_1HERP_280119_ARMS1_THD_1367.jpg	Image	Not Provided	Not Provided	https://files.plutof.ut.ee/public/orig/23/15/231525A26543A4ED6D5CD29339F2BB636C5D3D1BDA26B48EA3366CBD03F52D5F.jpg
Crete	1HERP	ARMS_Crete_1HERP_20180928_20190128	2018_1HERP_280119_ARMS1_THD_1368.jpg	Image	Not Provided	Not Provided	https://files.plutof.ut.ee/public/orig/1C/57/1C57654387BAA34D2A138275221EA74BCE9DFCF25D74257F9B062E4D45FF2D44.jpg
Crete	1HERP	ARMS_Crete_1HERP_20180928_20190128	2018_1HERP_280119_ARMS1_THD_1369.jpg	Image	Not Provided	Not Provided	https://files.plutof.ut.ee/public/orig/E1/99/E199F5FC3B77E454A0D09ED911FAA27A01C04945855A5B41B8E315E443C01997.jpg
Crete	1HERP	ARMS_Crete_1HERP_20180928_20190128	2018_1HERP_280119_ARMS1_THD_1370.jpg	Image	Not Provided	Not Provided	https://files.plutof.ut.ee/public/orig/43/96/43961D9D5F4F65A5BF9B518DDD0A3978B3F7C1D3A41A2C9A8C43FC064CF718C6.jpg
Crete	1HERP	ARMS_Crete_1HERP_20180928_20190128	2018_1HERP_280119_ARMS1_THD_1371.jpg	Image	Not Provided	Not Provided	https://files.plutof.ut.ee/public/orig/8C/07/8C071105FA03816887E0021406EE902B31A24964075D085EF047E0134AF0BA8A.jpg
Crete	1HERP	ARMS_Crete_1HERP_20180928_20190128	2018_1HERP_280119_ARMS1_THD_1372.jpg	Image	Not Provided	Not Provided	https://files.plutof.ut.ee/public/orig/F6/2D/F62D00E65E308077EBC8C3F0EB4ABF36BC0A8E5AF5BC26267C5DC7EA4D93B51F.jpg
Crete	1HERP	ARMS_Crete_1HERP_20180928_20190128	2018_1HERP_280119_ARMS1_THD_1373.jpg	Image	Not Provided	Not Provided	https://files.plutof.ut.ee/public/orig/8C/FB/8CFBE35FD1C71871C4369D418F878400E420D8441C0D764179F0F21E9E98D91F.jpg
Crete	1HERP	ARMS_Crete_1HERP_20180928_20190128	2018_1HERP_280119_ARMS1_THD_1374.jpg	Image	Not Provided	Not Provided	https://files.plutof.ut.ee/public/orig/65/02/6502F5358A9131923EA24F676CBAFC4B1A8B83DBAEF064C922B4FAE116224259.jpg
Crete	1HERP	ARMS_Crete_1HERP_20180928_20190128	2018_1HERP_280119_ARMS1_THD_1375.jpg	Image	Not Provided	Not Provided	https://files.plutof.ut.ee/public/orig/7F/37/7F3778ABD3327C9C8C074CBBF8F5CC101F70FF67E5EBAB91D2ACC41E717ABD65.jpg
Crete	1HERP	ARMS_Crete_1HERP_20180928_20190128	2018_1HERP_280119_ARMS1_THD_1376.jpg	Image	Not Provided	Not Provided	https://files.plutof.ut.ee/public/orig/A2/57/A257F90DE9F59626F952AA5C8EDF445AF018A2E7E510FF1FB36E8B74EF09520B.jpg
Crete	1HERP	ARMS_Crete_1HERP_20180928_20190128	2018_1HERP_280119_ARMS1_THD_1378.jpg	Image	Not Provided	Not Provided	https://files.plutof.ut.ee/public/orig/4F/24/4F24F6CA2020DF76EE91921DB962EBC5CA416BB8226186D2D34CFF2AC2815D9C.jpg
Crete	1HERP	ARMS_Crete_1HERP_20180928_20190128	2018_1HERP_280119_ARMS1_THD_1379.jpg	Image	Not Provided	Not Provided	https://files.plutof.ut.ee/public/orig/09/D7/09D7BD1EBE430978EAFCC0B0325ADC5D73C9341EB41BB6D777140B87A251EEA6.jpg
Crete	1HERP	ARMS_Crete_1HERP_20180928_20190128	2018_1HERP_280119_ARMS1_THD_1380.jpg	Image	Not Provided	Not Provided	https://files.plutof.ut.ee/public/orig/81/2E/812EB684BA11FDC82556E2C361630F3262FC97BB1D587AC1EE965DDD2AC2CEBC.jpg
Crete	1HERP	ARMS_Crete_1HERP_20180928_20190128	2018_1HERP_280119_ARMS1_THD_1381.jpg	Image	Not Provided	Not Provided	https://files.plutof.ut.ee/public/orig/14/43/14434B4D217C1995AE513C5E68A5E4F71DCB91D8C25F4CA5B3D38A1F1EAF1381.jpg
Crete	1HERP	ARMS_Crete_1HERP_20180928_20190128	2018_1HERP_280119_ARMS1_THD_1382.jpg	Image	Not Provided	Not Provided	https://files.plutof.ut.ee/public/orig/C7/0D/C70D92520D88123DC58FCDA6C51DAD756F88BD12650CD7FACA5B6AD6332024AD.jpg
Crete	1HERP	ARMS_Crete_1HERP_20180928_20190128	2018_1HERP_280119_ARMS1_THD_1383.jpg	Image	Not Provided	Not Provided	https://files.plutof.ut.ee/public/orig/ED/D9/EDD9BCD2BE49C5D3716F0A1EB0F862933496FA40E2469A90EF29FB2AF293A8C8.jpg
Crete	1HERP	ARMS_Crete_1HERP_20180928_20190128	2018_1HERP_280119_ARMS1_THD_1384.jpg	Image	Not Provided	Not Provided	https://files.plutof.ut.ee/public/orig/C4/56/C456E1C0AE9EFDED4C88C169C57FB5B83B6AB4C8EAA377B3B98143C7D4E44577.jpg
Crete	1HERP	ARMS_Crete_1HERP_20180928_20190128	2018_1HERP_280119_ARMS1_THD_1385.jpg	Image	Not Provided	Not Provided	https://files.plutof.ut.ee/public/orig/09/66/09660A825EFBF49ED56408A654113AE078D410272C981D21D88157C0047480B5.jpg
Crete	1HERP	ARMS_Crete_1HERP_20180928_20190128	2018_1HERP_280119_ARMS1_THD_1386.jpg	Image	Not Provided	Not Provided	https://files.plutof.ut.ee/public/orig/AA/A0/AAA0C813F66A6F1464FCB8CCF5B6B13F29CB520FD7A52525114E661B870F5485.jpg
Crete	1HERP	ARMS_Crete_1HERP_20180928_20190128	2018_1HERP_280119_ARMS1_THD_1387.jpg	Image	Not Provided	Not Provided	https://files.plutof.ut.ee/public/orig/6F/4B/6F4B4ABF8D945C921F62F410FF666F51CD62C2CFBCBED158F0D57B2988D4E7BD.jpg
Crete	1HERP	ARMS_Crete_1HERP_20180928_20190128	2018_1HERP_280119_ARMS1_THD_1388.jpg	Image	Not Provided	Not Provided	https://files.plutof.ut.ee/public/orig/B3/E5/B3E5D6D05501117183F0E1FE8BE5E8F008BFCF8C9F781BCD1E25AE3DCF391161.jpg
Crete	1HERP	ARMS_Crete_1HERP_20180928_20190128	2018_1HERP_280119_ARMS1_THD_1389.jpg	Image	Not Provided	Not Provided	https://files.plutof.ut.ee/public/orig/1E/90/1E900E44D4A10201E80BC40299DC5AFE3EC41A14C641BB6CB5B5F41188209F75.jpg
Crete	1HERP	ARMS_Crete_1HERP_20180928_20190128	2018_1HERP_280119_ARMS1_THD_1390.jpg	Image	Not Provided	Not Provided	https://files.plutof.ut.ee/public/orig/69/4C/694C2A639DE602164DE49EED9CBBF7768E774E398496C5870E31D441D794B69C.jpg
Crete	1HERP	ARMS_Crete_1HERP_20180928_20190128	2018_1HERP_280119_ARMS1_THD_1391.jpg	Image	Not Provided	Not Provided	https://files.plutof.ut.ee/public/orig/52/5F/525FCCAEB17571DB653166F2E591AACE7379AF1F0BEB4D7C6A2AD4D01486C1BE.jpg
Crete	1HERP	ARMS_Crete_1HERP_20180928_20190128	2018_1HERP_280119_ARMS1_THD_1392.jpg	Image	Not Provided	Not Provided	https://files.plutof.ut.ee/public/orig/1A/76/1A76333B909EB4CAD12C8ADEFF7D3EE43C633C8E0B1C445300A55C851E336E3C.jpg
Crete	1HERP	ARMS_Crete_1HERP_20180928_20190128	2018_1HERP_280119_ARMS1_THD_1393.jpg	Image	Not Provided	Not Provided	https://files.plutof.ut.ee/public/orig/A1/A6/A1A6610580B2EE7CEE206EB5461BADC2C128E1DDD46B0ABCABF3C829C14E6115.jpg
Crete	1HERP	ARMS_Crete_1HERP_20180928_20190128	2018_1HERP_280119_ARMS1_THD_1394.jpg	Image	Not Provided	Not Provided	https://files.plutof.ut.ee/public/orig/AB/55/AB55A4B52C9DF711D1D03FAB6975131A2E7D38E8AA3E2702A7BCF9AC4FB74A4F.jpg
Crete	1HERP	ARMS_Crete_1HERP_20180928_20190128	2018_1HERP_280119_ARMS1_THD_1395.jpg	Image	Not Provided	Not Provided	https://files.plutof.ut.ee/public/orig/8C/30/8C300AFE7354C338551A1E51087A1CE6A7CA093D99293A81489B73B5FACD2BA4.jpg
Crete	1HERP	ARMS_Crete_1HERP_20180928_20190128	2018_1HERP_280119_ARMS1_THD_1396.jpg	Image	Not Provided	Not Provided	https://files.plutof.ut.ee/public/orig/4F/79/4F799DAC2654B0A846805D4E0639EBBBCD0D1690598AA54D19E2AFF8A578F538.jpg
Crete	1HERP	ARMS_Crete_1HERP_20180928_20190128	2018_1HERP_280119_ARMS1_THD_1397.jpg	Image	Not Provided	Not Provided	https://files.plutof.ut.ee/public/orig/F1/A8/F1A8565452E27D10E906A0C041D4A755187072F8B6423F4A9B07D8A962E5D93C.jpg
Crete	1HERP	ARMS_Crete_1HERP_20180928_20190128	2018_1HERP_280119_ARMS1_THD_1398.jpg	Image	Not Provided	Not Provided	https://files.plutof.ut.ee/public/orig/9B/2F/9B2F9CCCDAB9E20E805FE234746B98DF4A231F12E71AA39166AF0E06AA1A06A5.jpg
Crete	1HERP	ARMS_Crete_1HERP_20180928_20190128	2018_1HERP_280119_ARMS1_THD_1399.jpg	Image	Not Provided	Not Provided	https://files.plutof.ut.ee/public/orig/92/FF/92FF859122A7A90ECB1CB91C1B6F6DE7F22FA57A3C76B52029E30452C7CF6F83.jpg
Crete	1HERP	ARMS_Crete_1HERP_20180928_20190128	2018_1HERP_280119_ARMS1_THD_1400.jpg	Image	Not Provided	Not Provided	https://files.plutof.ut.ee/public/orig/52/33/5233D4E4F178B7192C3A8925646E09D8640D357FA8B07B4BD703D146BB450272.jpg
Crete	1HERP	ARMS_Crete_1HERP_20180928_20190128	2018_1HERP_280119_ARMS1_THD_1401.jpg	Image	Not Provided	Not Provided	https://files.plutof.ut.ee/public/orig/3B/32/3B320ECB20F6DDF3D632FDA2A6A8D0B27062ECC89DF9D0C705F46FCB8288E06C.jpg
Crete	1HERP	ARMS_Crete_1HERP_20180928_20190128	2018_1HERP_280119_ARMS1_THD_1402.jpg	Image	Not Provided	Not Provided	https://files.plutof.ut.ee/public/orig/52/A5/52A50A921BF16A6FCE803795BC4E0E4AAD51149776376D6018E6B1842B72D843.jpg
Crete	1HERP	ARMS_Crete_1HERP_20180928_20190128	2018_1HERP_280119_ARMS1_THD_1403.jpg	Image	Not Provided	Not Provided	https://files.plutof.ut.ee/public/orig/38/44/38442C5578417CD9A6A697A09D99F2B8E5EF26466D5A2E9A85F5068F12B3065F.jpg
Crete	1HERP	ARMS_Crete_1HERP_20180928_20190128	2018_1HERP_280119_ARMS1_THD_1404.jpg	Image	Not Provided	Not Provided	https://files.plutof.ut.ee/public/orig/1C/D0/1CD014DAB0D43EA951450FD36432F67A74EA8E608CDEC0BC3A08BDC31C1C36C8.jpg
Crete	1HERP	ARMS_Crete_1HERP_20180928_20190128	2018_1HERP_280119_ARMS1_THD_1405.jpg	Image	Not Provided	Not Provided	https://files.plutof.ut.ee/public/orig/29/83/2983F07A17766D726FC6037C30A2B6D3F23EECE1A6209419D238CDA1377538B1.jpg
Crete	1HERP	ARMS_Crete_1HERP_20180928_20190128	2018_1HERP_280119_ARMS1_THD_1406.jpg	Image	Not Provided	Not Provided	https://files.plutof.ut.ee/public/orig/7F/D7/7FD7A14911D8E74769202E8CEC550787076AEDCF09764AFD9C7AFD48E63EA986.jpg
Crete	1HERP	ARMS_Crete_1HERP_20180928_20190128	2018_1HERP_280119_ARMS1_THD_1407.jpg	Image	Not Provided	Not Provided	https://files.plutof.ut.ee/public/orig/A8/8D/A88DB9A6122F62981718F317A3A3C0C6F34F0321E2618E29237E099B71FF9696.jpg
Crete	1HERP	ARMS_Crete_1HERP_20180928_20190128	2018_1HERP_280119_ARMS1_THD_1408.jpg	Image	Not Provided	Not Provided	https://files.plutof.ut.ee/public/orig/20/50/20501F7988FFACC1AF0574D5FAD07A865CB9825E75DEBBB120D1A8F3F67B69A6.jpg
Crete	1HERP	ARMS_Crete_1HERP_20180928_20190128	2018_1HERP_280119_ARMS1_THD_1409.jpg	Image	Not Provided	Not Provided	https://files.plutof.ut.ee/public/orig/27/47/2747B9306F27A2864756F39B97F1BA35081D4311688D7926656876780687BCC3.jpg
Crete	1HERP	ARMS_Crete_1HERP_20180928_20190128	2018_1HERP_280119_ARMS1_THD_1410.jpg	Image	Not Provided	Not Provided	https://files.plutof.ut.ee/public/orig/29/97/299710976E0D2AA957A1857C0DD5BCD4EBDBCCBD85A84184D2D0493F03CD80FC.jpg
Crete	1HERP	ARMS_Crete_1HERP_20180928_20190128	2018_1HERP_280119_ARMS1_THD_1411.jpg	Image	Not Provided	Not Provided	https://files.plutof.ut.ee/public/orig/E0/E5/E0E5410971A3C7CF3418BE4346B2D72A644FD5BBDCC4331CE56B60C8075DCC1C.jpg
Crete	1HERP	ARMS_Crete_1HERP_20180928_20190128	2018_1HERP_280119_ARMS1_THD_1412.jpg	Image	Not Provided	Not Provided	https://files.plutof.ut.ee/public/orig/FE/E1/FEE1DB888221F9F5DCA3C9763CFBE36E6AF2C293F982F8A6756B21122E03F81C.jpg
Crete	1HERP	ARMS_Crete_1HERP_20180928_20190128	2018_1HERP_280119_ARMS1_THD_1413.jpg	Image	Not Provided	Not Provided	https://files.plutof.ut.ee/public/orig/59/55/5955B4F766E02775AAA4E1887841FE5D689CD568A244772CD442A071F08E9243.jpg
Crete	1HERP	ARMS_Crete_1HERP_20180928_20190128	2018_1HERP_280119_ARMS1_THD_1414.jpg	Image	Not Provided	Not Provided	https://files.plutof.ut.ee/public/orig/01/38/01380787A166BE3DFA669DB1DA9A63D5B273CF435F10A7F6C94779B319D04248.jpg
Crete	1HERP	ARMS_Crete_1HERP_20180928_20190128	2018_1HERP_280119_ARMS1_THD_1415.jpg	Image	Not Provided	Not Provided	https://files.plutof.ut.ee/public/orig/66/60/6660E7E1925B356849EF04879957F201F379AF2183F0FA7F26BE78C01E71F5A0.jpg
Crete	1HERP	ARMS_Crete_1HERP_20180928_20190128	2018_1HERP_280119_ARMS1_THD_1416.jpg	Image	Not Provided	Not Provided	https://files.plutof.ut.ee/public/orig/85/6A/856ABD8E1CBA9CA286438EC5E31DEAD80A3B01191AF11F44F8EABD0CC2D2FE70.jpg
Crete	1HERP	ARMS_Crete_1HERP_20180928_20190128	2018_1HERP_280119_ARMS1_THD_1417.jpg	Image	Not Provided	Not Provided	https://files.plutof.ut.ee/public/orig/E5/D8/E5D8DF09070BBC8A111680C21C2AA64F797B3EF48AFCEA46BA276ECB48B26144.jpg
Crete	1HERP	ARMS_Crete_1HERP_20180928_20190128	2018_1HERP_280119_ARMS1_THD_1418.jpg	Image	Not Provided	Not Provided	https://files.plutof.ut.ee/public/orig/C0/18/C01817470CE473F98E776F301CC383426CDF8450FA442894E998F134C60DFFF8.jpg
Crete	1HERP	ARMS_Crete_1HERP_20180928_20190128	2018_1HERP_280119_ARMS1_THD_1420.jpg	Image	Not Provided	Not Provided	https://files.plutof.ut.ee/public/orig/B0/23/B0236302428E06F6662E54109BBA9FAB49B6B3927466FAC1E57C80685443839E.jpg
Crete	1HERP	ARMS_Crete_1HERP_20180928_20190128	2018_1HERP_280119_ARMS1_THD_1421.jpg	Image	Not Provided	Not Provided	https://files.plutof.ut.ee/public/orig/EF/CA/EFCA70C3FACA07BEDD8C9197115A96E447BF519E21580261BC80135030768BD6.jpg
Crete	1HERP	ARMS_Crete_1HERP_20180928_20190128	2018_1HERP_280119_ARMS1_THD_1422.jpg	Image	Not Provided	Not Provided	https://files.plutof.ut.ee/public/orig/88/4A/884AAAA4FFBF7E808D0BE5C06B25DC2FB173359B7147B0E10328EA7339FB8421.jpg
Crete	1HERP	ARMS_Crete_1HERP_20180928_20190128	2018_1HERP_280119_ARMS1_THD_1423.jpg	Image	Not Provided	Not Provided	https://files.plutof.ut.ee/public/orig/8E/50/8E50E87B84A326FAE87200D6B6B95AA2085B63AF3A9B8E9EF189EDCC914989DE.jpg
Crete	1HERP	ARMS_Crete_1HERP_20180928_20190128	2018_1HERP_280119_ARMS1_THD_1424.jpg	Image	Not Provided	Not Provided	https://files.plutof.ut.ee/public/orig/4E/4F/4E4FAE217814031EC403DBF1EFC329DEF4935FE083D66560303E07CB3AB8E5DD.jpg
Crete	1HERP	ARMS_Crete_1HERP_20190612_20191011	2019_1HERP_111019_ARMS2_DSC_0025.jpg	Image	Not Provided	Not Provided	https://files.plutof.ut.ee/public/orig/B1/27/B12761AA25952854683749CF9C74C51B76FD72F773AA9B0817708ED09444E225.jpg
Crete	1HERP	ARMS_Crete_1HERP_20190612_20191011	2019_1HERP_111019_ARMS2_DSC_0026.jpg	Image	Not Provided	Not Provided	https://files.plutof.ut.ee/public/orig/1B/60/1B6002C59F9110F803F04431C2C10548BE4FD60667830E9AE13561D2A818012D.jpg
Crete	1HERP	ARMS_Crete_1HERP_20190612_20191011	2019_1HERP_111019_ARMS2_DSC_0027.jpg	Image	Not Provided	Not Provided	https://files.plutof.ut.ee/public/orig/C7/2F/C72F1882D35E8DD67C870E8EF38ADE105F95C4F7FFBB9B2A0EAC759BAAC6D223.jpg
Crete	1HERP	ARMS_Crete_1HERP_20190612_20191011	2019_1HERP_111019_ARMS2_DSC_0028.jpg	Image	Not Provided	Not Provided	https://files.plutof.ut.ee/public/orig/1A/16/1A16A7A9DE49DA751293C4C685F3035D39A4AC7D6489907B56BF2146DC689FD8.jpg
Crete	1HERP	ARMS_Crete_1HERP_20190612_20191011	2019_1HERP_111019_ARMS2_DSC_0029.jpg	Image	Not Provided	Not Provided	https://files.plutof.ut.ee/public/orig/B2/18/B21858099C9CB9D682C827E7F9B177D4258A5EF1B80B93501C1343992C2011AE.jpg
Crete	1HERP	ARMS_Crete_1HERP_20190612_20191011	2019_1HERP_111019_ARMS2_DSC_0030.jpg	Image	Not Provided	Not Provided	https://files.plutof.ut.ee/public/orig/92/C1/92C15F8C9C1F12D33C30AE56D66B65285F55B2A097C5BC1B1730E908F0B31369.jpg
Crete	1HERP	ARMS_Crete_1HERP_20190612_20191011	2019_1HERP_111019_ARMS2_DSC_0031.jpg	Image	Not Provided	Not Provided	https://files.plutof.ut.ee/public/orig/3A/B1/3AB1BCBF54F64BE624BD03B00F189D813069E2F5CCE6A463B9B41FD6A3860E23.jpg
Crete	1HERP	ARMS_Crete_1HERP_20190612_20191011	2019_1HERP_111019_ARMS2_DSC_0032.jpg	Image	Not Provided	Not Provided	https://files.plutof.ut.ee/public/orig/51/3A/513A8CAE03CE56D8068802456B0251DF886A5DD2FD14569542037F29D3117AA7.jpg
Crete	1HERP	ARMS_Crete_1HERP_20190612_20191011	2019_1HERP_111019_ARMS2_DSC_0033.jpg	Image	Not Provided	Not Provided	https://files.plutof.ut.ee/public/orig/E0/6A/E06A8D3B165423B1F52B5180FAD474902C310CB3AAB4792761A05AB3AFD6288A.jpg
Crete	1HERP	ARMS_Crete_1HERP_20190612_20191011	2019_1HERP_111019_ARMS2_DSC_0034.jpg	Image	Not Provided	Not Provided	https://files.plutof.ut.ee/public/orig/8F/66/8F668616A69D5592EBA3B0915756BB2C9A8DD1FEC142EFAF03D60B27C3C21D18.jpg
Crete	1HERP	ARMS_Crete_1HERP_20190612_20191011	2019_1HERP_111019_ARMS2_DSC_0035.jpg	Image	Not Provided	Not Provided	https://files.plutof.ut.ee/public/orig/32/37/323720657607F3DA0A8A8D4506C3C4CCFAD28AD542FE4DC59D6761D4CBED7FA2.jpg
Crete	1HERP	ARMS_Crete_1HERP_20190612_20191011	2019_1HERP_111019_ARMS2_DSC_0036.jpg	Image	Not Provided	Not Provided	https://files.plutof.ut.ee/public/orig/0F/30/0F30D4FE6B336590862CBB6E1D0A234F6F099D17EE7905B54983B366F4536B88.jpg
Crete	1HERP	ARMS_Crete_1HERP_20190612_20191011	2019_1HERP_111019_ARMS2_DSC_0037.jpg	Image	Not Provided	Not Provided	https://files.plutof.ut.ee/public/orig/D3/36/D33675842629FF758F4E15E6FE465776546824278E71E9BEB15605C2519C12CD.jpg
Crete	1HERP	ARMS_Crete_1HERP_20190612_20191011	2019_1HERP_111019_ARMS2_DSC_0038.jpg	Image	Not Provided	Not Provided	https://files.plutof.ut.ee/public/orig/B1/0C/B10C00AE2F1FE922E502A89B2F85A1EA3B862BEDBD75773905C18352CF132389.jpg
Crete	1HERP	ARMS_Crete_1HERP_20190612_20191011	2019_1HERP_111019_ARMS2_DSC_0040.jpg	Image	Not Provided	Not Provided	https://files.plutof.ut.ee/public/orig/9A/C1/9AC167694768BF92AFE8CFBB44DE3B99FB70FACDE98FABE376A000EFDCDE6EF5.jpg
Crete	1HERP	ARMS_Crete_1HERP_20190612_20191011	2019_1HERP_111019_ARMS2_DSC_0041.jpg	Image	Not Provided	Not Provided	https://files.plutof.ut.ee/public/orig/A4/6D/A46D40BDC9FC5AB1BF09D71543A9007374DE2981F325377239A6781DB21E5D65.jpg
Crete	1HERP	ARMS_Crete_1HERP_20190612_20191011	2019_1HERP_111019_ARMS2_DSC_0043.jpg	Image	Not Provided	Not Provided	https://files.plutof.ut.ee/public/orig/FE/52/FE52B3C77CE69C0FE154BC82FE0FAA021D6789EFD968C6B9D4C2EF5CE0D86D97.jpg
Crete	1HERP	ARMS_Crete_1HERP_20190612_20191011	2019_1HERP_111019_ARMS2_DSC_0044.jpg	Image	Not Provided	Not Provided	https://files.plutof.ut.ee/public/orig/44/9C/449C521F25B66DB6584DDDA9EA5EEF9504604BE275C14BB5F931181CBEA5F45E.jpg
Crete	1HERP	ARMS_Crete_1HERP_20190612_20191011	2019_1HERP_111019_ARMS2_DSC_0045.jpg	Image	Not Provided	Not Provided	https://files.plutof.ut.ee/public/orig/F5/C8/F5C893050384E070F7A13F81FF6EE90EB5185FCE0591E8BDD63DF2EC940484D1.jpg
Crete	1HERP	ARMS_Crete_1HERP_20190612_20191011	2019_1HERP_111019_ARMS2_DSC_0047.jpg	Image	Not Provided	Not Provided	https://files.plutof.ut.ee/public/orig/9B/8F/9B8FAF145A8F972ACCA7D9810D6F9914C0A6C9733DA6E9FA12EF26FE96F3ED92.jpg
Crete	1HERP	ARMS_Crete_1HERP_20190612_20191011	2019_1HERP_111019_ARMS2_DSC_0048.jpg	Image	Not Provided	Not Provided	https://files.plutof.ut.ee/public/orig/BE/60/BE60CADD207F3B0673A7EE4E91536007F7DEA9C194FBCEA5FEE476ACE609C90F.jpg
Crete	1HERP	ARMS_Crete_1HERP_20190612_20191011	2019_1HERP_111019_ARMS2_DSC_0049.jpg	Image	Not Provided	Not Provided	https://files.plutof.ut.ee/public/orig/5C/1F/5C1F51DF0ECFCEC9432D1612576D9F18CC68036DCF3B19A69DC3598EC662392A.jpg
Crete	1HERP	ARMS_Crete_1HERP_20190612_20191011	2019_1HERP_111019_ARMS2_DSC_0050.jpg	Image	Not Provided	Not Provided	https://files.plutof.ut.ee/public/orig/F4/EE/F4EEA423D9471B67582D6E3685FD8CBE0BB948ADAA6F2083394A3CBEF29E55F2.jpg
Crete	1HERP	ARMS_Crete_1HERP_20190612_20191011	2019_1HERP_111019_ARMS2_DSC_0051.jpg	Image	Not Provided	Not Provided	https://files.plutof.ut.ee/public/orig/3D/1A/3D1A8CC33A7C161746A7EA8518125BA8CE1573873F32CAD6317DE1A52FE957ED.jpg
Crete	1HERP	ARMS_Crete_1HERP_20190612_20191011	2019_1HERP_111019_ARMS2_DSC_0052.jpg	Image	Not Provided	Not Provided	https://files.plutof.ut.ee/public/orig/D3/D9/D3D9372E8034EB692DC868A3DA6642D2725BB7496A6B5DE57285D51161545A8C.jpg
Crete	1HERP	ARMS_Crete_1HERP_20190612_20191011	2019_1HERP_111019_ARMS2_DSC_0053.jpg	Image	Not Provided	Not Provided	https://files.plutof.ut.ee/public/orig/1B/69/1B6937C2E84A8AB7297EA20CEA49E34F0C230844BB4E639467DED688D827B159.jpg
Crete	1HERP	ARMS_Crete_1HERP_20190612_20191011	2019_1HERP_111019_ARMS2_DSC_0054.jpg	Image	Not Provided	Not Provided	https://files.plutof.ut.ee/public/orig/3E/97/3E9746B47706A8BD0E428A3FCBD9A598FF8E7728DE80CD75E87E2D72B7BFC2B3.jpg
Crete	1HERP	ARMS_Crete_1HERP_20190612_20191011	2019_1HERP_111019_ARMS2_DSC_0055.jpg	Image	Not Provided	Not Provided	https://files.plutof.ut.ee/public/orig/26/38/26388B0D6B0B49D9CC07696D192BA8F1A2947EC039FAE97508BDC74B145F9409.jpg
Crete	1HERP	ARMS_Crete_1HERP_20190612_20191011	2019_1HERP_111019_ARMS2_DSC_0056.jpg	Image	Not Provided	Not Provided	https://files.plutof.ut.ee/public/orig/8E/EC/8EECF0BCA32DD7E96CC54F5B174843C0151A6BA1BFBD49826C751F4765ACF0D1.jpg
Crete	1HERP	ARMS_Crete_1HERP_20190612_20191011	2019_1HERP_111019_ARMS2_DSC_0057.jpg	Image	Not Provided	Not Provided	https://files.plutof.ut.ee/public/orig/5F/9E/5F9E1C53D9964F51376F1E0ECB8FA26AFAF459970CCFA1830F59313089D7BE64.jpg
Crete	1HERP	ARMS_Crete_1HERP_20190612_20191011	2019_1HERP_111019_ARMS2_DSC_0058.jpg	Image	Not Provided	Not Provided	https://files.plutof.ut.ee/public/orig/74/91/7491E0C1C03825AC085D57CA34DE286349A94B21C68C2F71D0A0B44A8875CBF0.jpg
Crete	1HERP	ARMS_Crete_1HERP_20190612_20191011	2019_1HERP_111019_ARMS2_DSC_0059.jpg	Image	Not Provided	Not Provided	https://files.plutof.ut.ee/public/orig/53/55/5355583D526785228DEA2E9D338EEC9B4CA4515F93299005703F7ECD1D19457E.jpg
Crete	1HERP	ARMS_Crete_1HERP_20190612_20191011	2019_1HERP_111019_ARMS2_DSC_0060.jpg	Image	Not Provided	Not Provided	https://files.plutof.ut.ee/public/orig/EB/9C/EB9C7D598EF4FCE06D34C58A40CA8D3DA7EFB5388BCE57788CF6F2A0B48D2F56.jpg
Crete	1HERP	ARMS_Crete_1HERP_20190612_20191011	2019_1HERP_111019_ARMS2_DSC_0061.jpg	Image	Not Provided	Not Provided	https://files.plutof.ut.ee/public/orig/9C/B8/9CB845409FFD6A690494155456B8BF1F9C229E844272688524944C9B0FB193C4.jpg
Crete	1HERP	ARMS_Crete_1HERP_20190612_20191011	2019_1HERP_111019_ARMS2_DSC_0062.jpg	Image	Not Provided	Not Provided	https://files.plutof.ut.ee/public/orig/55/A5/55A5171EFBFA97F0DA68AF321EBC8FF400D27DC78D0E24A42E8A65C7E5B81162.jpg
Crete	1HERP	ARMS_Crete_1HERP_20190612_20191011	2019_1HERP_111019_ARMS2_DSC_0063.jpg	Image	Not Provided	Not Provided	https://files.plutof.ut.ee/public/orig/AF/27/AF278BD36593626D81D2BBA9E1C7AB135DED8DD5FA99FBC87ACA4C6BF6095780.jpg
Crete	1HERP	ARMS_Crete_1HERP_20190612_20191011	2019_1HERP_111019_ARMS2_DSC_0065.jpg	Image	Not Provided	Not Provided	https://files.plutof.ut.ee/public/orig/83/F1/83F171A0B5DC00748E209383A6C78352CF209B1F717ABCB5DE876CB68163CF9B.jpg
Crete	1HERP	ARMS_Crete_1HERP_20190612_20191011	2019_1HERP_111019_ARMS2_DSC_0066.jpg	Image	Not Provided	Not Provided	https://files.plutof.ut.ee/public/orig/5B/E5/5BE55AEB47B2ADA2D36C4EA9ECE9814491955B3CBD0175E6B96A5D970D5D6572.jpg
Crete	1HERP	ARMS_Crete_1HERP_20190612_20191011	2019_1HERP_111019_ARMS2_DSC_0067.jpg	Image	Not Provided	Not Provided	https://files.plutof.ut.ee/public/orig/57/D6/57D6C4935DB8B5B3D592D421D8268C8CECA791DF1B0C34C131145178068379DF.jpg
Crete	1HERP	ARMS_Crete_1HERP_20190612_20191011	2019_1HERP_111019_ARMS2_DSC_0068.jpg	Image	Not Provided	Not Provided	https://files.plutof.ut.ee/public/orig/D0/65/D065159A57C4AEFCB686201B2DFDF08C0458A1EB639A579D7A4E4A93067225F8.jpg
Crete	1HERP	ARMS_Crete_1HERP_20190612_20191011	2019_1HERP_111019_ARMS2_DSC_0069.jpg	Image	Not Provided	Not Provided	https://files.plutof.ut.ee/public/orig/B1/36/B136BCC825334B290028D24650E9EAA6C794AA14D774D35DBFB736CF49C34FA8.jpg
Crete	1HERP	ARMS_Crete_1HERP_20190612_20191011	2019_1HERP_111019_ARMS2_DSC_0070.jpg	Image	Not Provided	Not Provided	https://files.plutof.ut.ee/public/orig/23/76/237674B57ABC4CEB9F43BBA94E9FE025A76CE03C86D681E6AADFAFCEE31F007F.jpg
Crete	1HERP	ARMS_Crete_1HERP_20190612_20191011	2019_1HERP_111019_ARMS2_DSC_0072.jpg	Image	Not Provided	Not Provided	https://files.plutof.ut.ee/public/orig/E7/15/E715F63BBE70DC46F639D50F7BDAB2B7041729164C0F5372114F86ABA79D0C05.jpg
Crete	1HERP	ARMS_Crete_1HERP_20190612_20191011	2019_1HERP_111019_ARMS2_DSC_0075.jpg	Image	Not Provided	Not Provided	https://files.plutof.ut.ee/public/orig/A8/95/A895E07305555362C35CCD795DC761B7ACAC8EB344C2CBFAA7A401DC484EEABE.jpg
Crete	1HERP	ARMS_Crete_1HERP_20190612_20191011	2019_1HERP_111019_ARMS2_DSC_0076.jpg	Image	Not Provided	Not Provided	https://files.plutof.ut.ee/public/orig/E0/D1/E0D1454BBB381645E0D3356A95E59B80944964A48F0B4693A1B24022ACF0381D.jpg
Crete	1HERP	ARMS_Crete_1HERP_20190612_20191011	2019_1HERP_111019_ARMS2_DSC_0077.jpg	Image	Not Provided	Not Provided	https://files.plutof.ut.ee/public/orig/02/B9/02B92DF49EAB6C59DEEC689F666622A0A8DD13A3CCCD6E3331239BC1E64D85C3.jpg
Crete	1HERP	ARMS_Crete_1HERP_20190612_20191011	2019_1HERP_111019_ARMS2_DSC_0078.jpg	Image	Not Provided	Not Provided	https://files.plutof.ut.ee/public/orig/3D/79/3D79CF48C268770C8649DFC04E6302EDE5574029551E46959CA2F315FA6AB32E.jpg
Crete	1HERP	ARMS_Crete_1HERP_20190612_20191011	2019_1HERP_111019_ARMS2_DSC_0080.jpg	Image	Not Provided	Not Provided	https://files.plutof.ut.ee/public/orig/AB/7A/AB7A8CD21D496CD617A90547760A5DF5947606586BCA9A5E56C5C40563204F74.jpg
Crete	1HERP	ARMS_Crete_1HERP_20190612_20191011	2019_1HERP_111019_ARMS2_DSC_0081.jpg	Image	Not Provided	Not Provided	https://files.plutof.ut.ee/public/orig/53/23/53238B243746F259F32D62C428E0AACAFB66D34039FED0D56707FE1036F5A51A.jpg
Crete	1HERP	ARMS_Crete_1HERP_20190612_20191011	2019_1HERP_111019_ARMS2_DSC_0082.jpg	Image	Not Provided	Not Provided	https://files.plutof.ut.ee/public/orig/F4/B0/F4B0E04065C109A91582B75B764C719F81F6F8C4554878858CD664E6F61B4047.jpg
Crete	1HERP	ARMS_Crete_1HERP_20190612_20191011	2019_1HERP_111019_ARMS2_DSC_0083.jpg	Image	Not Provided	Not Provided	https://files.plutof.ut.ee/public/orig/E3/5E/E35ED07413C04A8887EE7C636F23682F5B11F8B0D3A9CF1D959DF608F04CCC79.jpg
Crete	1HERP	ARMS_Crete_1HERP_20190612_20191011	2019_1HERP_111019_ARMS2_DSC_0084.jpg	Image	Not Provided	Not Provided	https://files.plutof.ut.ee/public/orig/DD/C7/DDC7BD6DEFF40E43B22E726BAFD36FC15C787054AA8C615B5DA5120C73D10709.jpg
Crete	1HERP	ARMS_Crete_1HERP_20190612_20191011	2019_1HERP_111019_ARMS2_DSC_0085.jpg	Image	Not Provided	Not Provided	https://files.plutof.ut.ee/public/orig/75/9F/759F181089FA40386D2A7B05C24DFA9EAA7D24B861819598C1CD97C02A7ABEE0.jpg
Crete	1HERP	ARMS_Crete_1HERP_20190612_20191011	2019_1HERP_111019_ARMS2_DSC_0086.jpg	Image	Not Provided	Not Provided	https://files.plutof.ut.ee/public/orig/01/30/01300F79042D1AF3AF13480D9EDD87F2F49C1B4DEA135C6EA6C8FBC1945C8708.jpg
Crete	1HERP	ARMS_Crete_1HERP_20190612_20191011	2019_1HERP_111019_ARMS2_DSC_0087.jpg	Image	Not Provided	Not Provided	https://files.plutof.ut.ee/public/orig/5C/6D/5C6D8CF5547181F04567A180BF7DD7F3D6770DCB6C198AB980DE11BE4935528F.jpg
Crete	1HERP	ARMS_Crete_1HERP_20190612_20191011	2019_1HERP_111019_ARMS2_DSC_0088.jpg	Image	Not Provided	Not Provided	https://files.plutof.ut.ee/public/orig/8E/83/8E834ECDF7C6ABE91120C2B6703C4EEED1BC02214C8CE36BBAC06D5AE500459A.jpg
Crete	1HERP	ARMS_Crete_1HERP_20190612_20191011	2019_1HERP_111019_ARMS2_DSC_0091.jpg	Image	Not Provided	Not Provided	https://files.plutof.ut.ee/public/orig/76/69/7669DA1BE89046D86E777684F91B4F9874A254FF2DCD5E8B6563B7EDA0DB125B.jpg
Crete	1HERP	ARMS_Crete_1HERP_20190612_20191011	2019_1HERP_111019_ARMS2_DSC_0092.jpg	Image	Not Provided	Not Provided	https://files.plutof.ut.ee/public/orig/4F/C3/4FC385E95C5003CA7B4669BDFFE58591F06BFE4AEC92CDD7546CCBB3BC135563.jpg
Crete	1HERP	ARMS_Crete_1HERP_20190612_20191011	2019_1HERP_111019_ARMS2_DSC_0093.jpg	Image	Not Provided	Not Provided	https://files.plutof.ut.ee/public/orig/9F/B0/9FB0E1851F188F09F6FF9296AADBC8CBED33EE15977130A5BBF97EAB8351DBEC.jpg
Crete	1HERP	ARMS_Crete_1HERP_20190612_20191011	2019_1HERP_111019_ARMS2_DSC_0094.jpg	Image	Not Provided	Not Provided	https://files.plutof.ut.ee/public/orig/09/4A/094AA179AA9E04026B3E0258FF4A7C7B3F4CF5D9703D1AFF4CBA6C6C8AF081FE.jpg
Crete	1HERP	ARMS_Crete_1HERP_20190612_20191011	2019_1HERP_111019_ARMS2_DSC_0095.jpg	Image	Not Provided	Not Provided	https://files.plutof.ut.ee/public/orig/D4/20/D4207EBFF1158F0A1411DEA33AE5B12190C44FDD4182A6EC977748C1369D55C3.jpg
Crete	1HERP	ARMS_Crete_1HERP_20190612_20191011	2019_1HERP_111019_ARMS2_DSC_0096.jpg	Image	Not Provided	Not Provided	https://files.plutof.ut.ee/public/orig/46/44/4644C52925B7F1B2FDD20A1F0E59834ED713B3C7BB57CBD1A726BAEE085653B1.jpg
Crete	1HERP	ARMS_Crete_1HERP_20190612_20191011	2019_1HERP_111019_ARMS2_DSC_0097.jpg	Image	Not Provided	Not Provided	https://files.plutof.ut.ee/public/orig/A8/99/A899578CC1B412434C625333F1705154B362E8479E2B9223F159A69156FCC51D.jpg
Crete	1HERP	ARMS_Crete_1HERP_20190612_20191011	2019_1HERP_111019_ARMS2_DSC_0098.jpg	Image	Not Provided	Not Provided	https://files.plutof.ut.ee/public/orig/CE/14/CE1433B39711A0E1C1039840D9AEA53556B7CF81AC3FD418DB84EBD6DFAE2C90.jpg
Crete	1HERP	ARMS_Crete_1HERP_20190612_20191011	2019_1HERP_111019_ARMS2_DSC_0099.jpg	Image	Not Provided	Not Provided	https://files.plutof.ut.ee/public/orig/1D/6C/1D6C5691440275AEEA5A72C6623CA6A28123B299384ACA4EFCA9F93ACEC735CD.jpg
Crete	1HERP	ARMS_Crete_1HERP_20190612_20191011	2019_1HERP_111019_ARMS2_DSC_0100.jpg	Image	Not Provided	Not Provided	https://files.plutof.ut.ee/public/orig/81/CD/81CDA81C4085C78D05316690A7F0B1121E7740E7EF9850A78153505402E008DE.jpg
Crete	1HERP	ARMS_Crete_1HERP_20190612_20191011	2019_1HERP_111019_ARMS2_DSC_0101.jpg	Image	Not Provided	Not Provided	https://files.plutof.ut.ee/public/orig/B9/0A/B90AE8251C740911938E0712B8CF43C01DB4B22F5F2CF68EA3E4751F97EA9E8A.jpg
Crete	1HERP	ARMS_Crete_1HERP_20190612_20191011	2019_1HERP_111019_ARMS2_DSC_0103.jpg	Image	Not Provided	Not Provided	https://files.plutof.ut.ee/public/orig/51/07/51073918ADE928135555E3DAAEE34FECAD552F4B616B02301F3CA71D310923AF.jpg
Crete	1HERP	ARMS_Crete_1HERP_20190612_20191011	2019_1HERP_111019_ARMS2_DSC_0104.jpg	Image	Not Provided	Not Provided	https://files.plutof.ut.ee/public/orig/BB/7C/BB7CE88B659E4A54F22FF8B5C3AF5D117A83D0FCD85CE797979700508FF4FC25.jpg
Crete	1HERP	ARMS_Crete_1HERP_20190612_20191011	2019_1HERP_111019_ARMS2_DSC_0105.jpg	Image	Not Provided	Not Provided	https://files.plutof.ut.ee/public/orig/A2/5D/A25DA8669EE4467FA511ACDACA8A276F21208A4AAEC37F47F6E227092570A3CD.jpg
Crete	1HERP	ARMS_Crete_1HERP_20190612_20191011	2019_1HERP_111019_ARMS2_DSC_0106.jpg	Image	Not Provided	Not Provided	https://files.plutof.ut.ee/public/orig/A9/27/A927FBCB2047AF0A5EEC651CD3E3017AB6794D60798000A35AF2BA5AFE3D69F3.jpg
Crete	1HERP	ARMS_Crete_1HERP_20190612_20191011	2019_1HERP_111019_ARMS2_DSC_0108.jpg	Image	Not Provided	Not Provided	https://files.plutof.ut.ee/public/orig/ED/82/ED827BBD2632FBD3E55A6944EDA8627BBA9BCE415C860C0DC36B6F812EAFDE3E.jpg
Crete	1HERP	ARMS_Crete_1HERP_20190612_20191011	2019_1HERP_111019_ARMS2_DSC_0109.jpg	Image	Not Provided	Not Provided	https://files.plutof.ut.ee/public/orig/03/9E/039E1B0C9CDCAE994DA5287A080633970F3F568CD9459D547378C43E9C5C725D.jpg
Crete	1HERP	ARMS_Crete_1HERP_20190612_20191011	2019_1HERP_111019_ARMS2_DSC_0110.jpg	Image	Not Provided	Not Provided	https://files.plutof.ut.ee/public/orig/86/0E/860E021B694C99B32B73E455DF82E810356A6404E4D42FA1FABF9594EDE72055.jpg
Crete	1HERP	ARMS_Crete_1HERP_20190612_20191011	2019_1HERP_111019_ARMS2_DSC_0111.jpg	Image	Not Provided	Not Provided	https://files.plutof.ut.ee/public/orig/FD/1A/FD1A1633E042D8A78DD685D80ECF5B0A24C40D943D77519518D50E19188C4071.jpg
Crete	1HERP	ARMS_Crete_1HERP_20190612_20191011	2019_1HERP_111019_ARMS2_DSC_0112.jpg	Image	Not Provided	Not Provided	https://files.plutof.ut.ee/public/orig/DE/4B/DE4B4D1257168427AD167B6E0E4828361287AFE9D32E75190FC0BB75312D02C6.jpg
Crete	1HERP	ARMS_Crete_1HERP_20190612_20191011	2019_1HERP_111019_ARMS2_DSC_0114.jpg	Image	Not Provided	Not Provided	https://files.plutof.ut.ee/public/orig/A7/B3/A7B3718D3AEE6CFDB91F321F443348A3ED6DCA95D70245B67F076FAEC9BD3F6C.jpg
Crete	1HERP	ARMS_Crete_1HERP_20190612_20191011	2019_1HERP_111019_ARMS2_DSC_0115.jpg	Image	Not Provided	Not Provided	https://files.plutof.ut.ee/public/orig/0D/80/0D800DD4E25989D57F5727475C1DD45BD9843B860B9092315CB34A25A61E11FA.jpg
Crete	1HERP	ARMS_Crete_1HERP_20190612_20191011	2019_1HERP_111019_ARMS2_DSC_0116.jpg	Image	Not Provided	Not Provided	https://files.plutof.ut.ee/public/orig/A9/69/A969DEEFBDFA2110082AA324F2757BDE5F995369F9474508DCA75ECFD421CE4C.jpg
Crete	1HERP	ARMS_Crete_1HERP_20190612_20191011	2019_1HERP_111019_ARMS2_DSC_0117.jpg	Image	Not Provided	Not Provided	https://files.plutof.ut.ee/public/orig/24/BE/24BE2D1BC3F9F8FD0E97B1EE0CFFE72613CE852DCBE19DDCB6B6DDA933E6F37E.jpg
Crete	1HERP	ARMS_Crete_1HERP_20190612_20191011	2019_1HERP_111019_ARMS2_DSC_0119.jpg	Image	Not Provided	Not Provided	https://files.plutof.ut.ee/public/orig/15/2B/152BB5B11A5F14E75309AA3532BB73EA6667CE0D56B7B7D5F93F54F4C14CE712.jpg
Crete	1HERP	ARMS_Crete_1HERP_20190612_20191011	2019_1HERP_111019_ARMS2_DSC_0120.jpg	Image	Not Provided	Not Provided	https://files.plutof.ut.ee/public/orig/3D/37/3D37072687A97683903FAB44DDF3759399FFE10CC9569AA77E0BB5EFBCD71402.jpg
Crete	1HERP	ARMS_Crete_1HERP_20190612_20191011	2019_1HERP_111019_ARMS2_DSC_0121.jpg	Image	Not Provided	Not Provided	https://files.plutof.ut.ee/public/orig/FC/8F/FC8F7AE4924C1E8F9DECFAC69337219245EEEA2A38155B05668B04418A5CE700.jpg
Crete	1HERP	ARMS_Crete_1HERP_20190612_20191011	2019_1HERP_111019_ARMS2_DSC_0122.jpg	Image	Not Provided	Not Provided	https://files.plutof.ut.ee/public/orig/FF/2C/FF2C8DB8CE6846C8DF7C0A7E56588300398AC399407512879A6FAEDFCF1032CE.jpg
Crete	1HERP	ARMS_Crete_1HERP_20190612_20191011	2019_1HERP_111019_ARMS2_DSC_0123.jpg	Image	Not Provided	Not Provided	https://files.plutof.ut.ee/public/orig/21/7E/217E42018C620DEB19BA8C62BEEBE96CDD9BB9E690B03FCE15AC9414F4798FD7.jpg
Crete	1HERP	ARMS_Crete_1HERP_20190612_20191011	2019_1HERP_111019_ARMS2_DSC_0124.jpg	Image	Not Provided	Not Provided	https://files.plutof.ut.ee/public/orig/33/0F/330FBABC6515D78E8A88467A069D0C4FA3776EB014DA2744F0576BFF28D1E845.jpg
Crete	1HERP	ARMS_Crete_1HERP_20190612_20191011	2019_1HERP_111019_ARMS2_DSC_0125.jpg	Image	Not Provided	Not Provided	https://files.plutof.ut.ee/public/orig/CC/D1/CCD161430B140E8B9FD9A3BD5BDA4B4E98CCFFDECE3DD281FBA672DABC4F9509.jpg
Crete	1HERP	ARMS_Crete_1HERP_20190612_20191011	2019_1HERP_111019_ARMS2_DSC_0126.jpg	Image	Not Provided	Not Provided	https://files.plutof.ut.ee/public/orig/F3/6D/F36DD88EFBB4D9E413420CEAFB35F0F952A87D546A855B02AAE11365D58396C7.jpg
Crete	1HERP	ARMS_Crete_1HERP_20190612_20191011	2019_1HERP_111019_ARMS2_DSC_0127.jpg	Image	Not Provided	Not Provided	https://files.plutof.ut.ee/public/orig/8C/B3/8CB350BB3C44519DAF094B125B4BC4578590286F5B3F957288971FD29EFDD9EC.jpg
Crete	1HERP	ARMS_Crete_1HERP_20190612_20191011	2019_1HERP_111019_ARMS2_DSC_0129.jpg	Image	Not Provided	Not Provided	https://files.plutof.ut.ee/public/orig/EA/5C/EA5CC5E5292E4EE4A721EC8BBAFD419CDB0233D90E94F99C0ED8DECA7A2BA805.jpg
Crete	1HERP	ARMS_Crete_1HERP_20190612_20191011	2019_1HERP_111019_ARMS2_DSC_0131.jpg	Image	Not Provided	Not Provided	https://files.plutof.ut.ee/public/orig/72/35/7235CC1C3961E2EDFBC943FBB56723817B5FA2595666D9E7FBC8352B3346276C.jpg
Crete	1HERP	ARMS_Crete_1HERP_20190612_20191011	2019_1HERP_111019_ARMS2_DSC_0132.jpg	Image	Not Provided	Not Provided	https://files.plutof.ut.ee/public/orig/A1/3A/A13A42531BED245D7F7A585C932B649827321E170CF241365E0D814A09C66D93.jpg
Crete	1HERP	ARMS_Crete_1HERP_20190612_20191011	2019_1HERP_111019_ARMS2_DSC_0133.jpg	Image	Not Provided	Not Provided	https://files.plutof.ut.ee/public/orig/9F/D9/9FD9C43BDC7D7A4FCB8BB4D48FF136EB70D101D968149D4F55CF2E66B0AB1BC3.jpg
Crete	1HERP	ARMS_Crete_1HERP_20190612_20191011	2019_1HERP_111019_ARMS2_DSC_0134.jpg	Image	Not Provided	Not Provided	https://files.plutof.ut.ee/public/orig/20/BA/20BA32F7FCFBCCF58F3DE983B92219ECC5EB92096CB014FAC8F017D4B3CC39DA.jpg
Crete	1HERP	ARMS_Crete_1HERP_20190612_20191011	2019_1HERP_111019_ARMS2_DSC_0135.jpg	Image	Not Provided	Not Provided	https://files.plutof.ut.ee/public/orig/81/DB/81DB052CA0F3A2DD30F71221E275D2F53213458DF6F82028ABBB3CBCB81E5B54.jpg
Crete	1HERP	ARMS_Crete_1HERP_20190612_20191011	2019_1HERP_111019_ARMS2_DSC_0136.jpg	Image	Not Provided	Not Provided	https://files.plutof.ut.ee/public/orig/DD/10/DD100D41C520840394342433F36C65570AA2FC5000743F1E24FFBABEA00DD5E7.jpg
Crete	1HERP	ARMS_Crete_1HERP_20190612_20191011	2019_1HERP_111019_ARMS2_DSC_0137.jpg	Image	Not Provided	Not Provided	https://files.plutof.ut.ee/public/orig/2F/DF/2FDFD36325811F50BE0189A47246FE73BEAA89DF659137213E3F013CFD6FFEE0.jpg
Crete	1HERP	ARMS_Crete_1HERP_20190612_20191011	2019_1HERP_111019_ARMS2_DSC_0138.jpg	Image	Not Provided	Not Provided	https://files.plutof.ut.ee/public/orig/44/67/44672DCCB8F318623483536A50EBE9476D729FFC1753EC16DA213E8C81CECAA0.jpg
Crete	1HERP	ARMS_Crete_1HERP_20190612_20191011	2019_1HERP_111019_ARMS2_DSC_0139.jpg	Image	Not Provided	Not Provided	https://files.plutof.ut.ee/public/orig/D9/3B/D93BBF3DAF9FD60EA76C349FD216B10391EB0F39B8F49F1E04B927891484106D.jpg
Crete	1HERP	ARMS_Crete_1HERP_20190612_20191011	2019_1HERP_111019_ARMS2_DSC_0140.jpg	Image	Not Provided	Not Provided	https://files.plutof.ut.ee/public/orig/9B/E5/9BE5CF8272B40BE2D05F094C4E18805326A9BA65DCF2BFEC236D9477C48C4DF4.jpg
Crete	1HERP	ARMS_Crete_1HERP_20190612_20191011	2019_1HERP_111019_ARMS2_DSC_0141.jpg	Image	Not Provided	Not Provided	https://files.plutof.ut.ee/public/orig/2B/C2/2BC24B015A67A0B70DC07A7E662D2EE2CCAE1B3B523ED459802E0B0F2A962A0D.jpg
Crete	1HERP	ARMS_Crete_1HERP_20190612_20191011	2019_1HERP_111019_ARMS2_DSC_0142.jpg	Image	Not Provided	Not Provided	https://files.plutof.ut.ee/public/orig/2B/1C/2B1C685E130EA4175105CC51C62902A9B5B06083926535149634189D6DFF4178.jpg
Crete	1HERP	ARMS_Crete_1HERP_20190612_20191011	2019_1HERP_111019_ARMS2_DSC_0143.jpg	Image	Not Provided	Not Provided	https://files.plutof.ut.ee/public/orig/DB/52/DB52794A22CCA5F2CD32A3309A90938FDE6889CEA182B6EE7C0B4631A1AC5150.jpg
Crete	1HERP	ARMS_Crete_1HERP_20190612_20191011	2019_1HERP_111019_ARMS2_DSC_0144.jpg	Image	Not Provided	Not Provided	https://files.plutof.ut.ee/public/orig/F9/04/F904D7DFDF44C888E1F10F7CDE6336D92E34FBF5E69F0DE39239F9FB8BF11B04.jpg
Crete	1HERP	ARMS_Crete_1HERP_20190612_20191011	2019_1HERP_111019_ARMS2_DSC_0145.jpg	Image	Not Provided	Not Provided	https://files.plutof.ut.ee/public/orig/19/E0/19E07A33D21718175025FB0125692C69D20B0168F4C041237737C18C3516D2D2.jpg
Crete	1HERP	ARMS_Crete_1HERP_20190612_20191011	2019_1HERP_111019_ARMS2_DSC_0146.jpg	Image	Not Provided	Not Provided	https://files.plutof.ut.ee/public/orig/E2/B5/E2B5E4CDAE279817975C6B2AEC81F1D62002089BC89BF9A319B326FF521F8CD3.jpg
Crete	1HERP	ARMS_Crete_1HERP_20190612_20191011	2019_1HERP_111019_ARMS2_DSC_0147.jpg	Image	Not Provided	Not Provided	https://files.plutof.ut.ee/public/orig/70/DF/70DF447F25A6FAF16AADFF22C2D8418598694E46247CBA9CE33A910397985628.jpg
Crete	1HERP	ARMS_Crete_1HERP_20190612_20191011	2019_1HERP_111019_ARMS2_DSC_0148.jpg	Image	Not Provided	Not Provided	https://files.plutof.ut.ee/public/orig/EF/03/EF037FA1418DA8772A71D57521CE2202E5611536BD143488DE5F57E7FF302CEA.jpg
Crete	1HERP	ARMS_Crete_1HERP_20190612_20191011	2019_1HERP_111019_ARMS2_DSC_0149.jpg	Image	Not Provided	Not Provided	https://files.plutof.ut.ee/public/orig/B1/3D/B13D84CC5D5D6CB03626D660B5B81646F24917EAB38441A386D7ADACA7873C3C.jpg
Crete	1HERP	ARMS_Crete_1HERP_20190612_20191011	2019_1HERP_111019_ARMS2_DSC_0150.jpg	Image	Not Provided	Not Provided	https://files.plutof.ut.ee/public/orig/28/9E/289E80C3E93B12612BCA707371F2FE3BC7A5911243FA0392DF8F6E83920C1711.jpg
Crete	1HERP	ARMS_Crete_1HERP_20190612_20191011	2019_1HERP_111019_ARMS2_THD_1733.jpg	Image	Not Provided	Not Provided	https://files.plutof.ut.ee/public/orig/70/17/7017CAFE9B668D34685E600D6F64ED7ED842E90CE501B245DE450944F205A0B2.jpg
Crete	1HERP	ARMS_Crete_1HERP_20190612_20191011	2019_1HERP_111019_ARMS2_THD_1735.jpg	Image	Not Provided	Not Provided	https://files.plutof.ut.ee/public/orig/97/34/9734B77DCD641CA07953ED9E7722E83BFDB35289F25062255C5AEE92E43A0AE3.jpg
Crete	1HERP	ARMS_Crete_1HERP_20190612_20191011	2019_1HERP_111019_ARMS2_THD_1736.jpg	Image	Not Provided	Not Provided	https://files.plutof.ut.ee/public/orig/A0/92/A092EA05FADEF51BBD971542162D5361F2C6EB7D4FFA9A5200F68AB1D8A05323.jpg
Crete	1HERP	ARMS_Crete_1HERP_20190612_20191011	2019_1HERP_111019_ARMS2_THD_1737.jpg	Image	Not Provided	Not Provided	https://files.plutof.ut.ee/public/orig/86/AD/86AD26C6335AA1854C7A4CD8FAE9DE7E46B1896DCC4E9DC6683E4AF5AF6D897B.jpg
Crete	1HERP	ARMS_Crete_1HERP_20190612_20191011	2019_1HERP_111019_ARMS2_THD_1738.jpg	Image	Not Provided	Not Provided	https://files.plutof.ut.ee/public/orig/8A/26/8A2662C4272BA6E6D5BEB2F69ACE0340425CB846EE37DB920F3328CCA719721E.jpg
Crete	1HERP	ARMS_Crete_1HERP_20190612_20191011	2019_1HERP_111019_ARMS2_THD_1739.jpg	Image	Not Provided	Not Provided	https://files.plutof.ut.ee/public/orig/5B/28/5B28CFCF109927F5167F103119E77412B634B25D5C3BB00F067260C63990479D.jpg
Crete	1HERP	ARMS_Crete_1HERP_20190612_20191011	2019_1HERP_111019_ARMS2_THD_1740.jpg	Image	Not Provided	Not Provided	https://files.plutof.ut.ee/public/orig/82/7F/827F65BEED3FC051ECBF59073B51AA7838349D528AD29E54756957787BB66B83.jpg
Crete	1HERP	ARMS_Crete_1HERP_20190612_20191011	2019_1HERP_111019_ARMS2_THD_1741.jpg	Image	Not Provided	Not Provided	https://files.plutof.ut.ee/public/orig/0F/7E/0F7EA302A86DAF589D5611BF2E96B06276395839713FF25328777537B13BD718.jpg
Crete	1HERP	ARMS_Crete_1HERP_20190612_20191011	2019_1HERP_111019_ARMS2_THD_1742.jpg	Image	Not Provided	Not Provided	https://files.plutof.ut.ee/public/orig/4C/20/4C20B3C8BB605B339084BF19B8260B6B36AE32C703F3B5037C2B32F5C85E986F.jpg
Crete	1HERP	ARMS_Crete_1HERP_20190612_20191011	2019_1HERP_111019_ARMS2_THD_1743.jpg	Image	Not Provided	Not Provided	https://files.plutof.ut.ee/public/orig/10/E1/10E1DADF55B79F6C6DA5E99C2F9E85BFF4D1665F0C6EB0AA8BD54E5CD18BFAD6.jpg
Crete	1HERP	ARMS_Crete_1HERP_20190612_20191011	2019_1HERP_111019_ARMS2_THD_1744.jpg	Image	Not Provided	Not Provided	https://files.plutof.ut.ee/public/orig/96/8F/968FF6E604E157341ED37CD223DC0364A7E8ACD8F5FB6FE38190FE8C04454144.jpg
Crete	1HERP	ARMS_Crete_1HERP_20190612_20191011	2019_1HERP_111019_ARMS2_THD_1745.jpg	Image	Not Provided	Not Provided	https://files.plutof.ut.ee/public/orig/3E/79/3E79D0273834E01FDCC2D8961FB1FE9849F0EB4E8728CF083B47A8A8535E0990.jpg
Crete	1HERP	ARMS_Crete_1HERP_20190612_20191011	2019_1HERP_111019_ARMS2_THD_1747.jpg	Image	Not Provided	Not Provided	https://files.plutof.ut.ee/public/orig/02/33/023392F2FA22310778896D230BAB625ACBB4DBF95F85D295E8D35A80430F2F21.jpg
Crete	1HERP	ARMS_Crete_1HERP_20190612_20191011	2019_1HERP_111019_ARMS2_THD_1748.jpg	Image	Not Provided	Not Provided	https://files.plutof.ut.ee/public/orig/3F/01/3F01163B01C4C155405F1A51E1B9CE944782CCB1A11DB659A3E6479F5D6A5337.jpg
Crete	1HERP	ARMS_Crete_1HERP_20190612_20191011	2019_1HERP_111019_ARMS2_THD_1749.jpg	Image	Not Provided	Not Provided	https://files.plutof.ut.ee/public/orig/8B/69/8B698EBD3384A87486A04DE6222EA0C0973EA584602E25843C042F947BE1140F.jpg
Crete	1HERP	ARMS_Crete_1HERP_20190612_20191011	2019_1HERP_111019_ARMS2_THD_1751.jpg	Image	Not Provided	Not Provided	https://files.plutof.ut.ee/public/orig/FE/4E/FE4E40C90912829D01ED35FB402BC627DABF3505D35112DA37BA48EB3978D85C.jpg
Crete	1HERP	ARMS_Crete_1HERP_20190612_20191011	2019_1HERP_111019_ARMS2_THD_1752.jpg	Image	Not Provided	Not Provided	https://files.plutof.ut.ee/public/orig/EA/8F/EA8F05BFDB1803855AE5D16CC07FDF7006E5C955DE465F5A9C8164788E4E4A30.jpg
Crete	1HERP	ARMS_Crete_1HERP_20190612_20191011	2019_1HERP_111019_ARMS2_THD_1753.jpg	Image	Not Provided	Not Provided	https://files.plutof.ut.ee/public/orig/26/B6/26B6133EC2B57183B8A42A8F887A8185C48C373B5E1A79AF5EBDA55CDD13E92A.jpg
Crete	1HERP	ARMS_Crete_1HERP_20190612_20191011	2019_1HERP_111019_ARMS2_THD_1754.jpg	Image	Not Provided	Not Provided	https://files.plutof.ut.ee/public/orig/8D/36/8D36A480AB43FAB8D6F6F27F5736097D848049B158173490F526210D2CE07C65.jpg
Crete	1HERP	ARMS_Crete_1HERP_20190612_20191011	2019_1HERP_111019_ARMS2_THD_1755.jpg	Image	Not Provided	Not Provided	https://files.plutof.ut.ee/public/orig/4B/3E/4B3EC7E8C5668A7D900AB64FAD86858D855FAF982694BB5C83AEDA2F82547F6A.jpg
Crete	1HERP	ARMS_Crete_1HERP_20190612_20191011	2019_1HERP_111019_ARMS2_THD_1756.jpg	Image	Not Provided	Not Provided	https://files.plutof.ut.ee/public/orig/FE/66/FE6699810EF0D9DDE980DA55DA34DFB8525ED33FB21F31AD99340B38C91664B4.jpg
Crete	1HERP	ARMS_Crete_1HERP_20190612_20191011	2019_1HERP_111019_ARMS2_THD_1757.jpg	Image	Not Provided	Not Provided	https://files.plutof.ut.ee/public/orig/31/F2/31F2C401BB3F617AD4A3A146249E19BFA16319AD04B6244077C2232A7EF6E032.jpg
Crete	1HERP	ARMS_Crete_1HERP_20190612_20191011	2019_1HERP_111019_ARMS2_THD_1758.jpg	Image	Not Provided	Not Provided	https://files.plutof.ut.ee/public/orig/2D/D7/2DD7E7D085FFA2160282183C9CFE4C4CEB99FC998D1CC0428F6456103C8AFB85.jpg
Crete	1HERP	ARMS_Crete_1HERP_20190612_20191011	2019_1HERP_111019_ARMS2_THD_1759.jpg	Image	Not Provided	Not Provided	https://files.plutof.ut.ee/public/orig/B2/77/B277A7FA49C0223FBF2074C2403E8AEBC771721617A91B296A481FC1172E174D.jpg
Crete	1HERP	ARMS_Crete_1HERP_20190612_20191011	2019_1HERP_111019_ARMS2_THD_1760.jpg	Image	Not Provided	Not Provided	https://files.plutof.ut.ee/public/orig/8B/37/8B37C9B3290B7474FC39D710CE6A4C64031507A2F3E2348B13FCA34FC759EE6E.jpg
Crete	1HERP	ARMS_Crete_1HERP_20190612_20191011	2019_1HERP_111019_ARMS2_THD_1761.jpg	Image	Not Provided	Not Provided	https://files.plutof.ut.ee/public/orig/08/ED/08ED8B8FACFD470F0F2B7709483DF6D1F9FA61BF19E0F2D6B5B3CA999EF0F05C.jpg
Crete	1HERP	ARMS_Crete_1HERP_20190612_20191011	2019_1HERP_111019_ARMS2_THD_1762.jpg	Image	Not Provided	Not Provided	https://files.plutof.ut.ee/public/orig/C6/25/C625C736D8A3AEF2713842D9B61089682F979A81569B5835CA66C60C50A360B1.jpg
Crete	1HERP	ARMS_Crete_1HERP_20190612_20191011	2019_1HERP_111019_ARMS2_THD_1763.jpg	Image	Not Provided	Not Provided	https://files.plutof.ut.ee/public/orig/86/6B/866B43B5BD41DF7E534F6CF398BA9FA3771462190D4B9DBAD68F215B57B95997.jpg
Crete	1HERP	ARMS_Crete_1HERP_20190612_20191011	2019_1HERP_111019_ARMS2_THD_1764.jpg	Image	Not Provided	Not Provided	https://files.plutof.ut.ee/public/orig/95/CB/95CB94C4D6777AAE0A39A1D5A80263E578AC0E0DA7DB44D14C564CAAEC4FFB08.jpg
Crete	1HERP	ARMS_Crete_1HERP_20190612_20191011	2019_1HERP_111019_ARMS2_THD_1765.jpg	Image	Not Provided	Not Provided	https://files.plutof.ut.ee/public/orig/E1/D5/E1D51CD2ED65A6415BE8E21239EFC18E895D5D7D3E1914A608A53E39BD43C147.jpg
Crete	1HERP	ARMS_Crete_1HERP_20190612_20191011	2019_1HERP_111019_ARMS2_THD_1766.jpg	Image	Not Provided	Not Provided	https://files.plutof.ut.ee/public/orig/6B/73/6B73140F2C216F88C564CF947D0A2C746C39BE7029C2192790A2DD7E678F312D.jpg
Crete	1HERP	ARMS_Crete_1HERP_20190612_20191011	2019_1HERP_111019_ARMS2_THD_1767.jpg	Image	Not Provided	Not Provided	https://files.plutof.ut.ee/public/orig/92/AA/92AA78DABBC2EE50CA3BCA269D305FE44B25F599BA267D2877E3ACD605CD5555.jpg
Crete	1HERP	ARMS_Crete_1HERP_20190612_20191011	2019_1HERP_111019_ARMS2_THD_1768.jpg	Image	Not Provided	Not Provided	https://files.plutof.ut.ee/public/orig/AA/E4/AAE40094B782EDD7E865AE0B401769BF495520E12A44672D7D9C03BB79139EAD.jpg
Crete	1HERP	ARMS_Crete_1HERP_20190612_20191011	2019_1HERP_111019_ARMS2_THD_1769.jpg	Image	Not Provided	Not Provided	https://files.plutof.ut.ee/public/orig/17/27/17276891F16D109395474B95B29CCC452BB6BFFC25900467B0D97C6AA288502B.jpg
Crete	1HERP	ARMS_Crete_1HERP_20190612_20191011	2019_1HERP_111019_ARMS2_THD_1770.jpg	Image	Not Provided	Not Provided	https://files.plutof.ut.ee/public/orig/EF/4C/EF4CA50C1AB138FB5E517ADC612B11E48F8498585E364E9126108327DD431F8B.jpg
Crete	1HERP	ARMS_Crete_1HERP_20190612_20191011	2019_1HERP_111019_ARMS2_THD_1771.jpg	Image	Not Provided	Not Provided	https://files.plutof.ut.ee/public/orig/8B/65/8B65EC5A2CE2C8C0B993C4CE299BC4D200E4651AAFF16B87E0923A1753F3566C.jpg
Crete	1HERP	ARMS_Crete_1HERP_20190612_20191011	2019_1HERP_111019_ARMS2_THD_1772.jpg	Image	Not Provided	Not Provided	https://files.plutof.ut.ee/public/orig/5D/E0/5DE014ECA377040A2857381D738AB3C5FDA1C974B6D1B9D303A66844C3CBABC6.jpg
Crete	1HERP	ARMS_Crete_1HERP_20190612_20191011	2019_1HERP_111019_ARMS2_THD_1773.jpg	Image	Not Provided	Not Provided	https://files.plutof.ut.ee/public/orig/CE/24/CE24ECD62C9DE463BAEA782EBFBA43783EFF1B0869CA0A66F9B1C07D182498F2.jpg
Crete	1HERP	ARMS_Crete_1HERP_20190612_20191011	2019_1HERP_111019_ARMS2_THD_1774.jpg	Image	Not Provided	Not Provided	https://files.plutof.ut.ee/public/orig/07/E9/07E9AE6D0D96AE7BA5A4E84D5C910899382182F63E2695C811C356ABF29C7917.jpg
Crete	1HERP	ARMS_Crete_1HERP_20190612_20191011	2019_1HERP_111019_ARMS2_THD_1775.jpg	Image	Not Provided	Not Provided	https://files.plutof.ut.ee/public/orig/2A/1B/2A1B9D3785BA6E3B7787607665509A58D8F9FA32956206D0C46697AD1B10EC79.jpg
Crete	1HERP	ARMS_Crete_1HERP_20190612_20191011	2019_1HERP_111019_ARMS2_THD_1776.jpg	Image	Not Provided	Not Provided	https://files.plutof.ut.ee/public/orig/BE/22/BE22E4367A522E96877F02B40445AEAA56737A51776ED4D5B1B3FAEF54D7C9EC.jpg
Crete	1HERP	ARMS_Crete_1HERP_20190612_20191011	2019_1HERP_111019_ARMS2_THD_1777.jpg	Image	Not Provided	Not Provided	https://files.plutof.ut.ee/public/orig/E8/C5/E8C539A9E56BC51B8C15AA278140E43057561EA4A6CB55261E69D0AA2199CCDF.jpg
Crete	1HERP	ARMS_Crete_1HERP_20190612_20191011	2019_1HERP_111019_ARMS2_THD_1778.jpg	Image	Not Provided	Not Provided	https://files.plutof.ut.ee/public/orig/87/9A/879A93384ADF523EC2AF32E8FF386A8060C07F087527746EB6E956E12F971147.jpg
Crete	1HERP	ARMS_Crete_1HERP_20190612_20191011	2019_1HERP_111019_ARMS2_THD_1779.jpg	Image	Not Provided	Not Provided	https://files.plutof.ut.ee/public/orig/C6/5C/C65CB71E9A828212E9F80F0EE2F96BC2592E215D18F4954A205CB6D72F01A301.jpg
Crete	1HERP	ARMS_Crete_1HERP_20190612_20191011	2019_1HERP_111019_ARMS2_THD_1780.jpg	Image	Not Provided	Not Provided	https://files.plutof.ut.ee/public/orig/72/2D/722D909F26BFDD8D7DF382922F87BA6555E88603178214D57D64693D452EA186.jpg
Crete	1HERP	ARMS_Crete_1HERP_20190612_20200210	ARMS_1HERP_20190612_20200210_1Î¤_001.jpg	Image	Not Provided	Not Provided	https://files.plutof.ut.ee/public/orig/8D/12/8D1239227644CB24B89AFABF54C78A60E2E9B631CF2205C4DB14E7BF725E0C85.jpg
Crete	1HERP	ARMS_Crete_1HERP_20190612_20200210	ARMS_1HERP_20190612_20200210_1Î¤_002.jpg	Image	Not Provided	Not Provided	https://files.plutof.ut.ee/public/orig/0B/18/0B187BCAB742E4EA053BD07A5340E1D79471D51AF30CF34D788C4EC63447E668.jpg
Crete	1HERP	ARMS_Crete_1HERP_20190612_20200210	ARMS_1HERP_20190612_20200210_1Î¤_003.jpg	Image	Not Provided	Not Provided	https://files.plutof.ut.ee/public/orig/F8/7D/F87D7799AD1BA7B62FCA921F80B13090A468C9C0E1B38337E7F2CD8D67DE7FD5.jpg
Crete	1HERP	ARMS_Crete_1HERP_20190612_20200210	ARMS_1HERP_20190612_20200210_1Î¤_004.jpg	Image	Not Provided	Not Provided	https://files.plutof.ut.ee/public/orig/05/67/0567071C59E1D69609186371CA0DDC4FE2A0790F4BF1144229CBA18093C7D7C4.jpg
Crete	1HERP	ARMS_Crete_1HERP_20190612_20200210	ARMS_1HERP_20190612_20200210_1Î¤_005.jpg	Image	Not Provided	Not Provided	https://files.plutof.ut.ee/public/orig/18/DE/18DEAD72EE4EF240E4D35E4ABBC6B5E58CDE6A89C99FFECEEFEF24E12361C282.jpg
Crete	1HERP	ARMS_Crete_1HERP_20190612_20200210	ARMS_1HERP_20190612_20200210_1Î¤_006.jpg	Image	Not Provided	Not Provided	https://files.plutof.ut.ee/public/orig/7D/79/7D79C13BE99833066D42AF5A2AA198F46B28DB1AE5A5DE4345FDD209A3A8268D.jpg
Crete	1HERP	ARMS_Crete_1HERP_20190612_20200210	ARMS_1HERP_20190612_20200210_1Î¤_007.jpg	Image	Not Provided	Not Provided	https://files.plutof.ut.ee/public/orig/8A/DF/8ADF9A770829510AA751BF495C729B258AE20DD3BD2B82DCE4233398A98F8944.jpg
Crete	1HERP	ARMS_Crete_1HERP_20190612_20200210	ARMS_1HERP_20190612_20200210_1Î¤_008.jpg	Image	Not Provided	Not Provided	https://files.plutof.ut.ee/public/orig/73/DE/73DE40F568931359C688B461F0E4ECAF3656BEF953E09C77F66C1F3E55B251DC.jpg
Crete	1HERP	ARMS_Crete_1HERP_20190612_20200210	ARMS_1HERP_20190612_20200210_1Î¤_009.jpg	Image	Not Provided	Not Provided	https://files.plutof.ut.ee/public/orig/09/44/0944982BA4939442EEC84CFABC0D2397D0152D5A54CD25BF5FC77F095B4B2756.jpg
Crete	1HERP	ARMS_Crete_1HERP_20190612_20200210	ARMS_1HERP_20190612_20200210_2Î¤_001.jpg	Image	Not Provided	Not Provided	https://files.plutof.ut.ee/public/orig/15/91/1591995F79CDC37D8FDFBD6B3B20B0C144B77D854A810C1EBCC42950945A0085.jpg
Crete	1HERP	ARMS_Crete_1HERP_20190612_20200210	ARMS_1HERP_20190612_20200210_2Î¤_002.jpg	Image	Not Provided	Not Provided	https://files.plutof.ut.ee/public/orig/03/DE/03DE4BDA7EE12FD6B13F0B3F6BACB40DAC087C8E92FE41E18970FFC5CBC62488.jpg
Crete	1HERP	ARMS_Crete_1HERP_20190612_20200210	ARMS_1HERP_20190612_20200210_2Î¤_003.jpg	Image	Not Provided	Not Provided	https://files.plutof.ut.ee/public/orig/1C/AF/1CAF6D966BF432E2B208A885E16E38ADB19F869ED4D7887B3744706010F3BE10.jpg
Crete	1HERP	ARMS_Crete_1HERP_20190612_20200210	ARMS_1HERP_20190612_20200210_2Î¤_004.jpg	Image	Not Provided	Not Provided	https://files.plutof.ut.ee/public/orig/67/21/6721245130DFBBDDF4CC5EF9C6814F9B468F2205EBDDF7BAD0BF018D1E38E3B8.jpg
Crete	1HERP	ARMS_Crete_1HERP_20190612_20200210	ARMS_1HERP_20190612_20200210_2Î¤_005.jpg	Image	Not Provided	Not Provided	https://files.plutof.ut.ee/public/orig/F1/48/F148EBC86CA6075AFCC3364B82581A1A0BCA103286623891E400887BC0CD408B.jpg
Crete	1HERP	ARMS_Crete_1HERP_20190612_20200210	ARMS_1HERP_20190612_20200210_2Î¤_006.jpg	Image	Not Provided	Not Provided	https://files.plutof.ut.ee/public/orig/88/B7/88B7D21505F103060615D43E3628C80A141DF1FFE8FCCF7C20105BDE12F8EC8D.jpg
Crete	1HERP	ARMS_Crete_1HERP_20190612_20200210	ARMS_1HERP_20190612_20200210_2Î¤_007.jpg	Image	Not Provided	Not Provided	https://files.plutof.ut.ee/public/orig/1D/AB/1DAB7A23DFCD08F3B901C46A65DCC1C64A382383F3C0CD78C96E9E0C1E5843DC.jpg
Crete	1HERP	ARMS_Crete_1HERP_20190612_20200210	ARMS_1HERP_20190612_20200210_2Î¤_008.jpg	Image	Not Provided	Not Provided	https://files.plutof.ut.ee/public/orig/81/90/81906348764906B9C75EEAEDB7242C4CC1FBBBED9E75B2D88A061E3073006A55.jpg
Crete	1HERP	ARMS_Crete_1HERP_20190612_20200210	ARMS_1HERP_20190612_20200210_2Î¤_009.jpg	Image	Not Provided	Not Provided	https://files.plutof.ut.ee/public/orig/D2/01/D201EAC007F2EF7B5046525B9B16B8FFBE8A577D0F3F8A07B2DEF4A7F3B89556.jpg
Crete	1HERP	ARMS_Crete_1HERP_20190612_20200210	ARMS_1HERP_20190612_20200210_2Î¤_010.jpg	Image	Not Provided	Not Provided	https://files.plutof.ut.ee/public/orig/0B/60/0B6035F4DB49360315BC47450C7FB925D781C0337C3E2056083EBE81944DEAAD.jpg
Crete	1HERP	ARMS_Crete_1HERP_20190612_20200210	ARMS_1HERP_20190612_20200210_2Î’_001.jpg	Image	Not Provided	Not Provided	https://files.plutof.ut.ee/public/orig/61/A4/61A459A8FA5C0A0001D7574394957E29B9CBC38DE655F9A47A8352F0C6BF2A88.jpg
Crete	1HERP	ARMS_Crete_1HERP_20190612_20200210	ARMS_1HERP_20190612_20200210_2Î’_002.jpg	Image	Not Provided	Not Provided	https://files.plutof.ut.ee/public/orig/0B/E9/0BE919D79D856505B03D6C555389F901BF63CE74086D05FC0A31933CB3F08B6E.jpg
Crete	1HERP	ARMS_Crete_1HERP_20190612_20200210	ARMS_1HERP_20190612_20200210_2Î’_003.jpg	Image	Not Provided	Not Provided	https://files.plutof.ut.ee/public/orig/A5/7E/A57EE0692F914DC59CFD75B922B8659531628DAF2263B07BE59124FE4F557DC4.jpg
Crete	1HERP	ARMS_Crete_1HERP_20190612_20200210	ARMS_1HERP_20190612_20200210_2Î’_004.jpg	Image	Not Provided	Not Provided	https://files.plutof.ut.ee/public/orig/24/D5/24D5317F12F947804757B5A10C3DA8909E7A644774DA8DD62439CF482D206FA8.jpg
Crete	1HERP	ARMS_Crete_1HERP_20190612_20200210	ARMS_1HERP_20190612_20200210_2Î’_005.jpg	Image	Not Provided	Not Provided	https://files.plutof.ut.ee/public/orig/2E/8E/2E8E42636EC9ED1B276D384F6B4F3B7F81B5C354E40C2B44893DEFBE4F37D418.jpg
Crete	1HERP	ARMS_Crete_1HERP_20190612_20200210	ARMS_1HERP_20190612_20200210_2Î’_006.jpg	Image	Not Provided	Not Provided	https://files.plutof.ut.ee/public/orig/D9/48/D948765B99F102624870D8C13ACFEA1A63CFFBF857235D8F11CB6425DE279F07.jpg
Crete	1HERP	ARMS_Crete_1HERP_20190612_20200210	ARMS_1HERP_20190612_20200210_2Î’_007.jpg	Image	Not Provided	Not Provided	https://files.plutof.ut.ee/public/orig/F6/F0/F6F0A3CD0287B23F2125475111A49E74B315199CDB4830B838AA3549D908E1EC.jpg
Crete	1HERP	ARMS_Crete_1HERP_20190612_20200210	ARMS_1HERP_20190612_20200210_2Î’_008.jpg	Image	Not Provided	Not Provided	https://files.plutof.ut.ee/public/orig/F6/5D/F65DD0573E8822B8E576253936E707BFD945008F14A5AD02FF45D411DB550B2D.jpg
Crete	1HERP	ARMS_Crete_1HERP_20190612_20200210	ARMS_1HERP_20190612_20200210_2Î’_009.jpg	Image	Not Provided	Not Provided	https://files.plutof.ut.ee/public/orig/15/2A/152A8FDD6FF12DD8952A772F768B20AC499C86D7E9BE18ADAED5BD82B621D6A0.jpg
Crete	1HERP	ARMS_Crete_1HERP_20190612_20200210	ARMS_1HERP_20190612_20200210_3Î¤_001.jpg	Image	Not Provided	Not Provided	https://files.plutof.ut.ee/public/orig/9B/61/9B61380E7A1A00EA7CE8D123A432C6FA43996A50015DA01AE18CAEE9ABB834EB.jpg
Crete	1HERP	ARMS_Crete_1HERP_20190612_20200210	ARMS_1HERP_20190612_20200210_3Î¤_002.jpg	Image	Not Provided	Not Provided	https://files.plutof.ut.ee/public/orig/4C/31/4C3170BD2C02E7371C01484190CE40E26530534DA588A679CD7890AC77024769.jpg
Crete	1HERP	ARMS_Crete_1HERP_20190612_20200210	ARMS_1HERP_20190612_20200210_3Î¤_003.jpg	Image	Not Provided	Not Provided	https://files.plutof.ut.ee/public/orig/B2/67/B2670256F7C61F790D90CF602BA4742BEC213527C326DF7024B656902F2E4A80.jpg
Crete	1HERP	ARMS_Crete_1HERP_20190612_20200210	ARMS_1HERP_20190612_20200210_3Î¤_004.jpg	Image	Not Provided	Not Provided	https://files.plutof.ut.ee/public/orig/89/C9/89C9FFFF1378B2B98AEF16C70515E5F4975D5A8F2460E65F8BB8CC9345B17808.jpg
Crete	1HERP	ARMS_Crete_1HERP_20190612_20200210	ARMS_1HERP_20190612_20200210_3Î¤_005.jpg	Image	Not Provided	Not Provided	https://files.plutof.ut.ee/public/orig/27/E5/27E5783666D3F204B2087ED55BEC07F9EC9EE7F6A266D81DBB7D5D3B8111715B.jpg
Crete	1HERP	ARMS_Crete_1HERP_20190612_20200210	ARMS_1HERP_20190612_20200210_3Î¤_006.jpg	Image	Not Provided	Not Provided	https://files.plutof.ut.ee/public/orig/FB/4A/FB4AA9936049AA3EF916EA84D2CA9C235FB6BB0589F2C7C7F86D8B388A9CFC74.jpg
Crete	1HERP	ARMS_Crete_1HERP_20190612_20200210	ARMS_1HERP_20190612_20200210_3Î¤_007.jpg	Image	Not Provided	Not Provided	https://files.plutof.ut.ee/public/orig/C5/A1/C5A1E8E8E2731C8BD884884155353447A0E1B5D09D3E03AFA49EC1DA39CAE33F.jpg
Crete	1HERP	ARMS_Crete_1HERP_20190612_20200210	ARMS_1HERP_20190612_20200210_3Î¤_008.jpg	Image	Not Provided	Not Provided	https://files.plutof.ut.ee/public/orig/22/34/2234EB7F88EAEC4D4004D4CB0867A03DD9B70276012263F817B0FC3A8DB4147C.jpg
Crete	1HERP	ARMS_Crete_1HERP_20190612_20200210	ARMS_1HERP_20190612_20200210_3Î¤_009.jpg	Image	Not Provided	Not Provided	https://files.plutof.ut.ee/public/orig/51/B8/51B8493E0864681022144D016A085B309963C3A1222A59B88B74A43DCB102DFE.jpg
Crete	1HERP	ARMS_Crete_1HERP_20190612_20200210	ARMS_1HERP_20190612_20200210_3Î’_001.jpg	Image	Not Provided	Not Provided	https://files.plutof.ut.ee/public/orig/49/8C/498C58DAC3487FBB5EC4C4C0DC7AB7061DA2420ABF887B9D7575C1AB7CC265D9.jpg
Crete	1HERP	ARMS_Crete_1HERP_20190612_20200210	ARMS_1HERP_20190612_20200210_3Î’_002.jpg	Image	Not Provided	Not Provided	https://files.plutof.ut.ee/public/orig/7C/E1/7CE10DE41CCA53B69BC13D8571A62E3094ECC6DBAD6178504157FB6D5B154BE6.jpg
Crete	1HERP	ARMS_Crete_1HERP_20190612_20200210	ARMS_1HERP_20190612_20200210_3Î’_003.jpg	Image	Not Provided	Not Provided	https://files.plutof.ut.ee/public/orig/B3/A6/B3A6F868A46470A9656A4F84BEE614BD9FB242D4E03F91C02797C076915BC38A.jpg
Crete	1HERP	ARMS_Crete_1HERP_20190612_20200210	ARMS_1HERP_20190612_20200210_3Î’_004.jpg	Image	Not Provided	Not Provided	https://files.plutof.ut.ee/public/orig/0A/09/0A09CC08FCA44C0788B0975D8472779A99028BD5490F2B02B600C8EE9CA700C7.jpg
Crete	1HERP	ARMS_Crete_1HERP_20190612_20200210	ARMS_1HERP_20190612_20200210_3Î’_005.jpg	Image	Not Provided	Not Provided	https://files.plutof.ut.ee/public/orig/C0/61/C06134FF2A1707F5EEBA77DD4ECC2984FD454A707ED644F872516C1B6A6F8EBA.jpg
Crete	1HERP	ARMS_Crete_1HERP_20190612_20200210	ARMS_1HERP_20190612_20200210_3Î’_006.jpg	Image	Not Provided	Not Provided	https://files.plutof.ut.ee/public/orig/B5/69/B569CAE916B65CA69BAD5A2CF1644065FEC2F27D217C610D190B5155A936F722.jpg
Crete	1HERP	ARMS_Crete_1HERP_20190612_20200210	ARMS_1HERP_20190612_20200210_3Î’_007.jpg	Image	Not Provided	Not Provided	https://files.plutof.ut.ee/public/orig/2C/A4/2CA47D046A7CD3838CE1215F3C999DCA3EBF3E0835D1773BC04ADFCB4940ECCC.jpg
Crete	1HERP	ARMS_Crete_1HERP_20190612_20200210	ARMS_1HERP_20190612_20200210_3Î’_008.jpg	Image	Not Provided	Not Provided	https://files.plutof.ut.ee/public/orig/DD/B8/DDB826F2099119D14255682FA82284F8887F68801DDEC0EC1E435AE8B07D8994.jpg
Crete	1HERP	ARMS_Crete_1HERP_20190612_20200210	ARMS_1HERP_20190612_20200210_3Î’_009.jpg	Image	Not Provided	Not Provided	https://files.plutof.ut.ee/public/orig/C7/CE/C7CE3A30B62EFA6D8923E64D9C0C7A327421B2B945352E06D9CAD7EB1D021091.jpg
Crete	1HERP	ARMS_Crete_1HERP_20190612_20200210	ARMS_1HERP_20190612_20200210_4Î¤_001.jpg	Image	Not Provided	Not Provided	https://files.plutof.ut.ee/public/orig/27/F2/27F27907BE2085CB01BDA2C4186DECDA078643EAB5EA6B66D71057B3D6B27DBD.jpg
Crete	1HERP	ARMS_Crete_1HERP_20190612_20200210	ARMS_1HERP_20190612_20200210_4Î¤_002.jpg	Image	Not Provided	Not Provided	https://files.plutof.ut.ee/public/orig/82/F1/82F12BEAF078242E478E51461145C406EBA32F2038E0B9B73CC41C92123254EF.jpg
Crete	1HERP	ARMS_Crete_1HERP_20190612_20200210	ARMS_1HERP_20190612_20200210_4Î¤_003.jpg	Image	Not Provided	Not Provided	https://files.plutof.ut.ee/public/orig/58/DE/58DEA970E6CDA0951191ED551764B4DF03D45EE983C1AEF5BCE7ED464D836114.jpg
Crete	1HERP	ARMS_Crete_1HERP_20190612_20200210	ARMS_1HERP_20190612_20200210_4Î¤_004.jpg	Image	Not Provided	Not Provided	https://files.plutof.ut.ee/public/orig/D5/2E/D52E6E9A34B33235A76E5DEE433AC02A5FE5A6EABF3503C2FEF701EF05139A45.jpg
Crete	1HERP	ARMS_Crete_1HERP_20190612_20200210	ARMS_1HERP_20190612_20200210_4Î¤_005.jpg	Image	Not Provided	Not Provided	https://files.plutof.ut.ee/public/orig/B2/60/B260FACB35D00F9340EA94ED50E15CB15E71E84D25A90347FF2DA7CF600862D7.jpg
Crete	1HERP	ARMS_Crete_1HERP_20190612_20200210	ARMS_1HERP_20190612_20200210_4Î¤_006.jpg	Image	Not Provided	Not Provided	https://files.plutof.ut.ee/public/orig/11/4C/114CDBED4864E3C071AAC20B093044F74E68280860A999663909045FDFC3FE45.jpg
Crete	1HERP	ARMS_Crete_1HERP_20190612_20200210	ARMS_1HERP_20190612_20200210_4Î¤_007.jpg	Image	Not Provided	Not Provided	https://files.plutof.ut.ee/public/orig/D5/71/D5710A312B7441569FA7E76DCFFB2ECD6D0A65FF8A7DEBF9E97C58CCEC37B0E3.jpg
Crete	1HERP	ARMS_Crete_1HERP_20190612_20200210	ARMS_1HERP_20190612_20200210_4Î¤_008.jpg	Image	Not Provided	Not Provided	https://files.plutof.ut.ee/public/orig/CE/C6/CEC6D11D726169AEAD7A80B50564812EC5130DC874E38B1306BB58878556FA40.jpg
Crete	1HERP	ARMS_Crete_1HERP_20190612_20200210	ARMS_1HERP_20190612_20200210_4Î¤_009.jpg	Image	Not Provided	Not Provided	https://files.plutof.ut.ee/public/orig/AE/11/AE1195B7E7795E95F3F4B30621D8208031A43AFA21597B7ADEB15B95BE59721B.jpg
Crete	1HERP	ARMS_Crete_1HERP_20190612_20200210	ARMS_1HERP_20190612_20200210_4Î’_001.jpg	Image	Not Provided	Not Provided	https://files.plutof.ut.ee/public/orig/4F/07/4F07DDF3117CF0E0ED59BC288D15E441772008C0DD1F68894B8C758937FFB10A.jpg
Crete	1HERP	ARMS_Crete_1HERP_20190612_20200210	ARMS_1HERP_20190612_20200210_4Î’_002.jpg	Image	Not Provided	Not Provided	https://files.plutof.ut.ee/public/orig/1C/3E/1C3E86F466C96D927A361D58B9BDFFF52B1AC1DC1A2FCD9D5CCCD3D344E85CDC.jpg
Crete	1HERP	ARMS_Crete_1HERP_20190612_20200210	ARMS_1HERP_20190612_20200210_4Î’_003.jpg	Image	Not Provided	Not Provided	https://files.plutof.ut.ee/public/orig/0F/BC/0FBCB3CCDEE129412823C8CD7DACD1D16C0804846C94352F7ED1FA686988AC42.jpg
Crete	1HERP	ARMS_Crete_1HERP_20190612_20200210	ARMS_1HERP_20190612_20200210_4Î’_004.jpg	Image	Not Provided	Not Provided	https://files.plutof.ut.ee/public/orig/8D/32/8D329305D81DF43144EF0F0848CDD6CA3B403036FAFD5FC9C03734FD19711BAE.jpg
Crete	1HERP	ARMS_Crete_1HERP_20190612_20200210	ARMS_1HERP_20190612_20200210_4Î’_005.jpg	Image	Not Provided	Not Provided	https://files.plutof.ut.ee/public/orig/C4/3C/C43CC73E3B4F7F95FA496FEA7A71A62F100639E4FF1DD17AF2CE2508F9C151B6.jpg
Crete	1HERP	ARMS_Crete_1HERP_20190612_20200210	ARMS_1HERP_20190612_20200210_4Î’_006.jpg	Image	Not Provided	Not Provided	https://files.plutof.ut.ee/public/orig/13/54/1354416F8B9F26C75A1A19B4C445DE9722F07445C76A19C2BA8BC5B6FEAFC5EC.jpg
Crete	1HERP	ARMS_Crete_1HERP_20190612_20200210	ARMS_1HERP_20190612_20200210_4Î’_007.jpg	Image	Not Provided	Not Provided	https://files.plutof.ut.ee/public/orig/93/E8/93E8C7311F40FC8B2CAE7FA47DCEBDE8FC2BA3F1E037CC44333A02DB2C9A486A.jpg
Crete	1HERP	ARMS_Crete_1HERP_20190612_20200210	ARMS_1HERP_20190612_20200210_4Î’_008.jpg	Image	Not Provided	Not Provided	https://files.plutof.ut.ee/public/orig/05/8E/058EF4C09A51F8DBA20842BBAF57791178818B0C19E4E5E2D582BE62AF8BEADC.jpg
Crete	1HERP	ARMS_Crete_1HERP_20190612_20200210	ARMS_1HERP_20190612_20200210_4Î’_009.jpg	Image	Not Provided	Not Provided	https://files.plutof.ut.ee/public/orig/A1/93/A1932879C1DEF5B9F6DB25C1548BA8B060AA11431333D8C350A73EE684543E10.jpg
Crete	1HERP	ARMS_Crete_1HERP_20190612_20200210	ARMS_1HERP_20190612_20200210_5Î¤_001.jpg	Image	Not Provided	Not Provided	https://files.plutof.ut.ee/public/orig/86/8A/868A25D5C249C33053F05F7C33B5B42FA0132B53E588BA64AA0D9E8C58CC4530.jpg
Crete	1HERP	ARMS_Crete_1HERP_20190612_20200210	ARMS_1HERP_20190612_20200210_5Î¤_002.jpg	Image	Not Provided	Not Provided	https://files.plutof.ut.ee/public/orig/6E/AA/6EAAE81837C25D448469B0B725D5E59DA0AFCA758EEA2ECA20D2A8D1E3A22B8E.jpg
Crete	1HERP	ARMS_Crete_1HERP_20190612_20200210	ARMS_1HERP_20190612_20200210_5Î¤_003.jpg	Image	Not Provided	Not Provided	https://files.plutof.ut.ee/public/orig/75/CF/75CF2B579DECDFDC3CF05F692103EEB47CAF9B2289DD163A79911D166598E30D.jpg
Crete	1HERP	ARMS_Crete_1HERP_20190612_20200210	ARMS_1HERP_20190612_20200210_5Î¤_004.jpg	Image	Not Provided	Not Provided	https://files.plutof.ut.ee/public/orig/1D/7F/1D7F14410D7CF133E0A66DFC6CE36F2BDD949DF406E8BA8B6B0E4567F2E78515.jpg
Crete	1HERP	ARMS_Crete_1HERP_20190612_20200210	ARMS_1HERP_20190612_20200210_5Î¤_005.jpg	Image	Not Provided	Not Provided	https://files.plutof.ut.ee/public/orig/E4/F1/E4F131F876927D25D42C14BE121D303907A1EEEB1ED7108FB81FE946AE8A7AD2.jpg
Crete	1HERP	ARMS_Crete_1HERP_20190612_20200210	ARMS_1HERP_20190612_20200210_5Î¤_006.jpg	Image	Not Provided	Not Provided	https://files.plutof.ut.ee/public/orig/FE/FC/FEFCA3E60D5F0E15E3AB04C53580CD6321F70533FFA884FDA49DB18BC88C5F42.jpg
Crete	1HERP	ARMS_Crete_1HERP_20190612_20200210	ARMS_1HERP_20190612_20200210_5Î¤_007.jpg	Image	Not Provided	Not Provided	https://files.plutof.ut.ee/public/orig/B8/79/B87945F3A21B15214ED819FCB9F7D76019D1A40649865972A6594B07C3A70F2A.jpg
Crete	1HERP	ARMS_Crete_1HERP_20190612_20200210	ARMS_1HERP_20190612_20200210_5Î¤_008.jpg	Image	Not Provided	Not Provided	https://files.plutof.ut.ee/public/orig/60/F8/60F8E85C826019FF9E15A4A754B8694B2274934B0B0C80093D71C9E3E07DEF51.jpg
Crete	1HERP	ARMS_Crete_1HERP_20190612_20200210	ARMS_1HERP_20190612_20200210_5Î¤_009.jpg	Image	Not Provided	Not Provided	https://files.plutof.ut.ee/public/orig/D6/6C/D66C5C314C0C8DDC7F96D3FE858F32A8538942DC7BA83F1A5320AEE51116201C.jpg
Crete	1HERP	ARMS_Crete_1HERP_20190612_20200210	ARMS_1HERP_20190612_20200210_5Î¤_010.jpg	Image	Not Provided	Not Provided	https://files.plutof.ut.ee/public/orig/62/93/6293ECAAD18E6BC0FD651C7883FDE7D55539116B30025EE7F68AE0989C197793.jpg
Crete	1HERP	ARMS_Crete_1HERP_20190612_20200210	ARMS_1HERP_20190612_20200210_5Î’_001.jpg	Image	Not Provided	Not Provided	https://files.plutof.ut.ee/public/orig/EA/0A/EA0A1F0A278D54F9F8C70BB2F9E88F81E8D51BE4B3E228F275F5600F38492B1A.jpg
Crete	1HERP	ARMS_Crete_1HERP_20190612_20200210	ARMS_1HERP_20190612_20200210_5Î’_002.jpg	Image	Not Provided	Not Provided	https://files.plutof.ut.ee/public/orig/72/22/7222B9A1C6D2A582EB9AED9E65E9DE213E1D1DFA46294759B9E522A9F0F2732C.jpg
Crete	1HERP	ARMS_Crete_1HERP_20190612_20200210	ARMS_1HERP_20190612_20200210_5Î’_003.jpg	Image	Not Provided	Not Provided	https://files.plutof.ut.ee/public/orig/D9/F0/D9F0585C1645F24620DD34B9FBBE9AF27A6C8FF610A458B45D1646AD58DFCC01.jpg
Crete	1HERP	ARMS_Crete_1HERP_20190612_20200210	ARMS_1HERP_20190612_20200210_5Î’_004.jpg	Image	Not Provided	Not Provided	https://files.plutof.ut.ee/public/orig/80/55/8055D2BAC4454C0AF856CE0917BEB1E766C3D3C7C97563B541A44EB2A19C3C56.jpg
Crete	1HERP	ARMS_Crete_1HERP_20190612_20200210	ARMS_1HERP_20190612_20200210_5Î’_005.jpg	Image	Not Provided	Not Provided	https://files.plutof.ut.ee/public/orig/C7/EB/C7EB221B397BDBF0215D71587482B18B6B38ECB42B4048E78BA16128CB15F514.jpg
Crete	1HERP	ARMS_Crete_1HERP_20190612_20200210	ARMS_1HERP_20190612_20200210_5Î’_006.jpg	Image	Not Provided	Not Provided	https://files.plutof.ut.ee/public/orig/F9/D9/F9D9BBAC670384FCC7ED166D010E99A7E873D3208A88C65E00273E250CEA635E.jpg
Crete	1HERP	ARMS_Crete_1HERP_20190612_20200210	ARMS_1HERP_20190612_20200210_5Î’_007.jpg	Image	Not Provided	Not Provided	https://files.plutof.ut.ee/public/orig/DB/66/DB66590456D76E5927A2CF49CCE7F4B8B2971A28F86866FDB13E3B4AF3447253.jpg
Crete	1HERP	ARMS_Crete_1HERP_20190612_20200210	ARMS_1HERP_20190612_20200210_5Î’_008.jpg	Image	Not Provided	Not Provided	https://files.plutof.ut.ee/public/orig/E9/36/E936490C89C98C9C44C2BB24487BD795896D3827CD862CB0F4160937C3431498.jpg
Crete	1HERP	ARMS_Crete_1HERP_20190612_20200210	ARMS_1HERP_20190612_20200210_5Î’_009.jpg	Image	Not Provided	Not Provided	https://files.plutof.ut.ee/public/orig/B1/6F/B16FE4219CF5CE172BD08B152CA30CBEEAD23497AF5526E219BA137C614EBAFE.jpg
Crete	1HERP	ARMS_Crete_1HERP_20190612_20200210	ARMS_1HERP_20190612_20200210_6Î¤_001.jpg	Image	Not Provided	Not Provided	https://files.plutof.ut.ee/public/orig/12/CF/12CFAF540D29BE18F674EF9FE87D93685C4A669374A516FFBA77287E19494537.jpg
Crete	1HERP	ARMS_Crete_1HERP_20190612_20200210	ARMS_1HERP_20190612_20200210_6Î¤_002.jpg	Image	Not Provided	Not Provided	https://files.plutof.ut.ee/public/orig/C0/F3/C0F3118A633987EB93771EB994ABB1CD64C95AD2F2F9D38224857E2115111762.jpg
Crete	1HERP	ARMS_Crete_1HERP_20190612_20200210	ARMS_1HERP_20190612_20200210_6Î¤_003.jpg	Image	Not Provided	Not Provided	https://files.plutof.ut.ee/public/orig/A1/95/A195BE14464A9ED205FD9F1B48D4B2A92FEA975D00E41F6C0DB748DC5FB02AAC.jpg
Crete	1HERP	ARMS_Crete_1HERP_20190612_20200210	ARMS_1HERP_20190612_20200210_6Î¤_004.jpg	Image	Not Provided	Not Provided	https://files.plutof.ut.ee/public/orig/16/34/16347C7882AE2489216CBDEE08F596D7A62A0BDFC3403194FD1138869DB73A1F.jpg
Crete	1HERP	ARMS_Crete_1HERP_20190612_20200210	ARMS_1HERP_20190612_20200210_6Î¤_005.jpg	Image	Not Provided	Not Provided	https://files.plutof.ut.ee/public/orig/C0/EB/C0EB787D7B60251EC938925A3D41CF4C9C2D994B6AB645C526A617B7D2556546.jpg
Crete	1HERP	ARMS_Crete_1HERP_20190612_20200210	ARMS_1HERP_20190612_20200210_6Î¤_006.jpg	Image	Not Provided	Not Provided	https://files.plutof.ut.ee/public/orig/46/FE/46FEE6EDCB9DF8AFDD209EE55D0A5A205F3B776E0EEEC3AD70D00814CC3B685D.jpg
Crete	1HERP	ARMS_Crete_1HERP_20190612_20200210	ARMS_1HERP_20190612_20200210_6Î¤_007.jpg	Image	Not Provided	Not Provided	https://files.plutof.ut.ee/public/orig/B2/DC/B2DC2DE65C735A9D25262B1E2E4501489F409E10203BC4C3D69E1E3F54AC4A3E.jpg
Crete	1HERP	ARMS_Crete_1HERP_20190612_20200210	ARMS_1HERP_20190612_20200210_6Î¤_008.jpg	Image	Not Provided	Not Provided	https://files.plutof.ut.ee/public/orig/BF/7F/BF7F8124206694F9933594DD6FEE29B675F26F7F26E2F146F5281659C12E2F0A.jpg
Crete	1HERP	ARMS_Crete_1HERP_20190612_20200210	ARMS_1HERP_20190612_20200210_6Î¤_009.jpg	Image	Not Provided	Not Provided	https://files.plutof.ut.ee/public/orig/A6/B1/A6B1373BBA9D625B37FE4F0507AD0F0DF214414D338E6A24C8F952C5770B033A.jpg
Crete	1HERP	ARMS_Crete_1HERP_20190612_20200210	ARMS_1HERP_20190612_20200210_6Î’_001.jpg	Image	Not Provided	Not Provided	https://files.plutof.ut.ee/public/orig/09/F2/09F2A5734B88488477899C5C8DBCF03680079C201389FA0CF4AF632169C4D88E.jpg
Crete	1HERP	ARMS_Crete_1HERP_20190612_20200210	ARMS_1HERP_20190612_20200210_6Î’_002.jpg	Image	Not Provided	Not Provided	https://files.plutof.ut.ee/public/orig/7A/48/7A48DEDFF6E750B58265FAD7EB165FE10645CDBB39F747D88674B0111B0C83B8.jpg
Crete	1HERP	ARMS_Crete_1HERP_20190612_20200210	ARMS_1HERP_20190612_20200210_6Î’_003.jpg	Image	Not Provided	Not Provided	https://files.plutof.ut.ee/public/orig/AC/08/AC087096F190A4FF1D2319DDE8FB27531865EA745CF54389CC4305FD56536015.jpg
Crete	1HERP	ARMS_Crete_1HERP_20190612_20200210	ARMS_1HERP_20190612_20200210_6Î’_004.jpg	Image	Not Provided	Not Provided	https://files.plutof.ut.ee/public/orig/E9/2E/E92E45B8FA51C5C4F69189C7EA6727A1251C23F21AB4947940DE6E9B0B54FBAD.jpg
Crete	1HERP	ARMS_Crete_1HERP_20190612_20200210	ARMS_1HERP_20190612_20200210_6Î’_005.jpg	Image	Not Provided	Not Provided	https://files.plutof.ut.ee/public/orig/5D/E8/5DE86550C60520F78604706D1A444B5653197301F1A4BDF49EAF51A96C674863.jpg
Crete	1HERP	ARMS_Crete_1HERP_20190612_20200210	ARMS_1HERP_20190612_20200210_6Î’_006.jpg	Image	Not Provided	Not Provided	https://files.plutof.ut.ee/public/orig/CE/C5/CEC550382058D1E7BC5596447193D556F521D822317285E136C6875D1B7E193A.jpg
Crete	1HERP	ARMS_Crete_1HERP_20190612_20200210	ARMS_1HERP_20190612_20200210_6Î’_007.jpg	Image	Not Provided	Not Provided	https://files.plutof.ut.ee/public/orig/CD/E5/CDE5734602AD8BCDF12C17347C9BA9024B38B0FE854B8F5CD6D1641AB56F76EC.jpg
Crete	1HERP	ARMS_Crete_1HERP_20190612_20200210	ARMS_1HERP_20190612_20200210_6Î’_008.jpg	Image	Not Provided	Not Provided	https://files.plutof.ut.ee/public/orig/0C/85/0C85AE1BCE28826318BEF337CD6CD40729DB8E98A82A40A6C7FF881FCE322DA4.jpg
Crete	1HERP	ARMS_Crete_1HERP_20190612_20200210	ARMS_1HERP_20190612_20200210_6Î’_009.jpg	Image	Not Provided	Not Provided	https://files.plutof.ut.ee/public/orig/0B/1F/0B1F6D642E3B69D865CAA0D912E12D44DA7A909D8E6205F615E0F2B284712FEB.jpg
Crete	1HERP	ARMS_Crete_1HERP_20190612_20200210	ARMS_1HERP_20190612_20200210_7Î¤_001.jpg	Image	Not Provided	Not Provided	https://files.plutof.ut.ee/public/orig/E3/0D/E30DD659868E305176CBB5AB5912BD7B9C437023F039EAA830A215637C5C355C.jpg
Crete	1HERP	ARMS_Crete_1HERP_20190612_20200210	ARMS_1HERP_20190612_20200210_7Î¤_002.jpg	Image	Not Provided	Not Provided	https://files.plutof.ut.ee/public/orig/B0/C0/B0C090A81C81655A68C7CC190E7BBC0107C6889025B639DCE16BA0E64E37D610.jpg
Crete	1HERP	ARMS_Crete_1HERP_20190612_20200210	ARMS_1HERP_20190612_20200210_7Î¤_003.jpg	Image	Not Provided	Not Provided	https://files.plutof.ut.ee/public/orig/5A/63/5A633ED5FECAF9070A51E6A6AB227D78F1FE9934E0078689167B2FD19D525ED9.jpg
Crete	1HERP	ARMS_Crete_1HERP_20190612_20200210	ARMS_1HERP_20190612_20200210_7Î¤_004.jpg	Image	Not Provided	Not Provided	https://files.plutof.ut.ee/public/orig/B7/9F/B79FDA29C745789899D3DABDFF8C51F4960B051982497904529BC19154AD05CA.jpg
Crete	1HERP	ARMS_Crete_1HERP_20190612_20200210	ARMS_1HERP_20190612_20200210_7Î¤_005.jpg	Image	Not Provided	Not Provided	https://files.plutof.ut.ee/public/orig/2A/F8/2AF805B02A28FA5F9F714C1E09050F75EBAAD86202C3ABB51E1B959CC9DDEEAF.jpg
Crete	1HERP	ARMS_Crete_1HERP_20190612_20200210	ARMS_1HERP_20190612_20200210_7Î¤_006.jpg	Image	Not Provided	Not Provided	https://files.plutof.ut.ee/public/orig/D6/91/D691ADF22987DE129DA7EB47BFB5EB0DD7D74ECC5A63DA47702341F65472D597.jpg
Crete	1HERP	ARMS_Crete_1HERP_20190612_20200210	ARMS_1HERP_20190612_20200210_7Î¤_007.jpg	Image	Not Provided	Not Provided	https://files.plutof.ut.ee/public/orig/EE/2D/EE2DC7921DAD5035BB2119A269D9A7F1A813F03490F51A829F64F95D1938AAD7.jpg
Crete	1HERP	ARMS_Crete_1HERP_20190612_20200210	ARMS_1HERP_20190612_20200210_7Î¤_008.jpg	Image	Not Provided	Not Provided	https://files.plutof.ut.ee/public/orig/F0/CE/F0CE61EC1945CDD8E4B5108E4D081FCB805496A78C1213623511F8B21793342A.jpg
Crete	1HERP	ARMS_Crete_1HERP_20190612_20200210	ARMS_1HERP_20190612_20200210_7Î¤_009.jpg	Image	Not Provided	Not Provided	https://files.plutof.ut.ee/public/orig/CA/AB/CAABEDF9B5668814804AC7AFF5140771AAB48DCF58DC18AFD95BD410176BFAA0.jpg
Crete	1HERP	ARMS_Crete_1HERP_20190612_20200210	ARMS_1HERP_20190612_20200210_7Î¤_010.jpg	Image	Not Provided	Not Provided	https://files.plutof.ut.ee/public/orig/43/90/4390A5753EE6279442E9843A5A1353F44C73384C9D4B1ADDDD856C4D999C1491.jpg
Crete	1HERP	ARMS_Crete_1HERP_20190612_20200210	ARMS_1HERP_20190612_20200210_7Î’_001.jpg	Image	Not Provided	Not Provided	https://files.plutof.ut.ee/public/orig/6B/E5/6BE51CBD726F81BDA25789C8F41B57AB9FFF00838F4FB56645CE8AA918031D94.jpg
Crete	1HERP	ARMS_Crete_1HERP_20190612_20200210	ARMS_1HERP_20190612_20200210_7Î’_002.jpg	Image	Not Provided	Not Provided	https://files.plutof.ut.ee/public/orig/9A/59/9A59F20C387591B7DCF182C40EADEC85086314BE47DBC9A95771FB8E5F45CC46.jpg
Crete	1HERP	ARMS_Crete_1HERP_20190612_20200210	ARMS_1HERP_20190612_20200210_7Î’_003.jpg	Image	Not Provided	Not Provided	https://files.plutof.ut.ee/public/orig/41/11/41112A910C105008DB89CEEF050C14FFB78B590DA59482E284F641E5D2FF45F9.jpg
Crete	1HERP	ARMS_Crete_1HERP_20190612_20200210	ARMS_1HERP_20190612_20200210_7Î’_004.jpg	Image	Not Provided	Not Provided	https://files.plutof.ut.ee/public/orig/55/6F/556FBE3C0D97B1D9C6EB1D1AD6990573CF81E63FAD7DD0AE7C20863D14CBBEC1.jpg
Crete	1HERP	ARMS_Crete_1HERP_20190612_20200210	ARMS_1HERP_20190612_20200210_7Î’_005.jpg	Image	Not Provided	Not Provided	https://files.plutof.ut.ee/public/orig/7D/56/7D56927C132444EB7C83ED654EEF8591378A54BE5831BB9F4ECF02B669A516F5.jpg
Crete	1HERP	ARMS_Crete_1HERP_20190612_20200210	ARMS_1HERP_20190612_20200210_7Î’_006.jpg	Image	Not Provided	Not Provided	https://files.plutof.ut.ee/public/orig/EC/45/EC45078BF70E36989DEABD6B0B69B87744BACD4888AAC69E82B19AB9C944C5AF.jpg
Crete	1HERP	ARMS_Crete_1HERP_20190612_20200210	ARMS_1HERP_20190612_20200210_7Î’_007.jpg	Image	Not Provided	Not Provided	https://files.plutof.ut.ee/public/orig/4B/D0/4BD0D169DB733C358E3B70D785A1AB3DAB6C95F77D6239739DA0ABCD26684476.jpg
Crete	1HERP	ARMS_Crete_1HERP_20190612_20200210	ARMS_1HERP_20190612_20200210_7Î’_008.jpg	Image	Not Provided	Not Provided	https://files.plutof.ut.ee/public/orig/76/E9/76E9A619866B5A51190CC42A1ECD1409208F9413B0FFDEA9DFA8E716759CA3D0.jpg
Crete	1HERP	ARMS_Crete_1HERP_20190612_20200210	ARMS_1HERP_20190612_20200210_7Î’_009.jpg	Image	Not Provided	Not Provided	https://files.plutof.ut.ee/public/orig/35/09/3509549494B94ABD62A305A9770AB286ABA6279CCAB3D6929010DB526D952C7A.jpg
Crete	1HERP	ARMS_Crete_1HERP_20190612_20200210	ARMS_1HERP_20190612_20200210_7Î’_010.jpg	Image	Not Provided	Not Provided	https://files.plutof.ut.ee/public/orig/0C/B4/0CB466D597DC543D2510D223BB27E2D5C779A0C2694456F436E9A27A7A49646C.jpg
Crete	1HERP	ARMS_Crete_1HERP_20190612_20200210	ARMS_1HERP_20190612_20200210_8Î¤_001.jpg	Image	Not Provided	Not Provided	https://files.plutof.ut.ee/public/orig/40/85/40856FC69792A02F8DE555AB175AD3DCCCF973AC9D5981D23E4AADE9A358DC56.jpg
Crete	1HERP	ARMS_Crete_1HERP_20190612_20200210	ARMS_1HERP_20190612_20200210_8Î¤_002.jpg	Image	Not Provided	Not Provided	https://files.plutof.ut.ee/public/orig/9C/0B/9C0BB946AD866EB88B876A3D0D68E5B390A37D37A24BC8DE72D7EA6E9FD6D971.jpg
Crete	1HERP	ARMS_Crete_1HERP_20190612_20200210	ARMS_1HERP_20190612_20200210_8Î¤_003.jpg	Image	Not Provided	Not Provided	https://files.plutof.ut.ee/public/orig/34/3E/343EF9E7ED918AB2614644EC0E26A441E8C50D03930F65A398AFC1842DEF39F7.jpg
Crete	1HERP	ARMS_Crete_1HERP_20190612_20200210	ARMS_1HERP_20190612_20200210_8Î¤_004.jpg	Image	Not Provided	Not Provided	https://files.plutof.ut.ee/public/orig/D1/5A/D15A70D655AEA428F2301A08EE6A27F863135DEB4A95C61795BCF4CD15BFDCAC.jpg
Crete	1HERP	ARMS_Crete_1HERP_20190612_20200210	ARMS_1HERP_20190612_20200210_8Î¤_005.jpg	Image	Not Provided	Not Provided	https://files.plutof.ut.ee/public/orig/58/1F/581F3B8C42370D6665A20D1785A81F6CE6D5824E52F49F9A2FB1DEF2BFE45A0D.jpg
Crete	1HERP	ARMS_Crete_1HERP_20190612_20200210	ARMS_1HERP_20190612_20200210_8Î¤_006.jpg	Image	Not Provided	Not Provided	https://files.plutof.ut.ee/public/orig/EF/FE/EFFE29F7F9BE811EFE10D0AAECE48E4EF782D4EA86E8875D7CC4A4F968FCDA7B.jpg
Crete	1HERP	ARMS_Crete_1HERP_20190612_20200210	ARMS_1HERP_20190612_20200210_8Î¤_007.jpg	Image	Not Provided	Not Provided	https://files.plutof.ut.ee/public/orig/D2/B0/D2B049B20CA5F412F46E86C8CFDA62E81D0791BC605C790B1F7414C75D7B1F63.jpg
Crete	1HERP	ARMS_Crete_1HERP_20190612_20200210	ARMS_1HERP_20190612_20200210_8Î¤_008.jpg	Image	Not Provided	Not Provided	https://files.plutof.ut.ee/public/orig/11/87/1187342F9D67E93777599B586BE5103FAD35B86F7C9A3404A2E50643F6BBBF0E.jpg
Crete	1HERP	ARMS_Crete_1HERP_20190612_20200210	ARMS_1HERP_20190612_20200210_8Î¤_009.jpg	Image	Not Provided	Not Provided	https://files.plutof.ut.ee/public/orig/41/B4/41B41854A8374B9A2D0369A38D49D4F6DA9F97891C9A6F5BBF15399462BE6973.jpg
Crete	1HERP	ARMS_Crete_1HERP_20190612_20200210	ARMS_1HERP_20190612_20200210_8Î’_001.jpg	Image	Not Provided	Not Provided	https://files.plutof.ut.ee/public/orig/7E/94/7E94A73E854C2F03FB3E7833C31868ACF29ED4D3A8E84A913FF82A78BBFBEEA5.jpg
Crete	1HERP	ARMS_Crete_1HERP_20190612_20200210	ARMS_1HERP_20190612_20200210_8Î’_002.jpg	Image	Not Provided	Not Provided	https://files.plutof.ut.ee/public/orig/F2/10/F2109E54335CDD48C52472CE888E499B2DE503509E811B3B959D538793B411CD.jpg
Crete	1HERP	ARMS_Crete_1HERP_20190612_20200210	ARMS_1HERP_20190612_20200210_8Î’_003.jpg	Image	Not Provided	Not Provided	https://files.plutof.ut.ee/public/orig/2C/AD/2CAD8CBAA7AD6D4BB12099C75BA9085E93EB054854F24A40B307AA41D711251C.jpg
Crete	1HERP	ARMS_Crete_1HERP_20190612_20200210	ARMS_1HERP_20190612_20200210_8Î’_004.jpg	Image	Not Provided	Not Provided	https://files.plutof.ut.ee/public/orig/47/F2/47F25ADA0DA84AF96A2929B6A24829D9765A8A2F0FA6F1FC9060E3B4F3AC4BFA.jpg
Crete	1HERP	ARMS_Crete_1HERP_20190612_20200210	ARMS_1HERP_20190612_20200210_8Î’_005.jpg	Image	Not Provided	Not Provided	https://files.plutof.ut.ee/public/orig/C7/39/C73914EFF48C5A839EA4BACF470C4215844AD87114EA3EA4964C81E590618A7C.jpg
Crete	1HERP	ARMS_Crete_1HERP_20190612_20200210	ARMS_1HERP_20190612_20200210_8Î’_006.jpg	Image	Not Provided	Not Provided	https://files.plutof.ut.ee/public/orig/FF/E2/FFE2FC431A66AB8E072ED10F2B45BB49AE67E31C4F2B1CCAD0B571F95B8B75C6.jpg
Crete	1HERP	ARMS_Crete_1HERP_20190612_20200210	ARMS_1HERP_20190612_20200210_8Î’_007.jpg	Image	Not Provided	Not Provided	https://files.plutof.ut.ee/public/orig/9D/BB/9DBB32D862F4084C817EB017DDFFE7B13A4B3FA8D4726D52B7C425DF54746F3B.jpg
Crete	1HERP	ARMS_Crete_1HERP_20190612_20200210	ARMS_1HERP_20190612_20200210_8Î’_008.jpg	Image	Not Provided	Not Provided	https://files.plutof.ut.ee/public/orig/0C/F3/0CF3F2A72394A8D938448FF72560A6F5133608A9AABDFA26DE4F6703BE4C9B42.jpg
Crete	1HERP	ARMS_Crete_1HERP_20190612_20200210	ARMS_1HERP_20190612_20200210_8Î’_009.jpg	Image	Not Provided	Not Provided	https://files.plutof.ut.ee/public/orig/6F/04/6F04F50A3D25BCFD7340E5176BD7F9F5E1F02CC11DDF7A0892113A1A3530BF5E.jpg
Crete	1HERP	ARMS_Crete_1HERP_20190612_20200210	ARMS_1HERP_20190612_20200210_9Î¤_001.jpg	Image	Not Provided	Not Provided	https://files.plutof.ut.ee/public/orig/7F/1B/7F1BCAF5C98BF926377BC1652F59F9B70AEE9507FBDF4BAA8A4F12F2F6D84567.jpg
Crete	1HERP	ARMS_Crete_1HERP_20190612_20200210	ARMS_1HERP_20190612_20200210_9Î¤_002.jpg	Image	Not Provided	Not Provided	https://files.plutof.ut.ee/public/orig/F6/05/F605FD7BB311EC4DB1B99760970A0926FB5F3F88F827223DE4707FFE78C47495.jpg
Crete	1HERP	ARMS_Crete_1HERP_20190612_20200210	ARMS_1HERP_20190612_20200210_9Î¤_003.jpg	Image	Not Provided	Not Provided	https://files.plutof.ut.ee/public/orig/15/CA/15CA62A29C0F43C5EB99A0838ADA9926E775BEE8EAE28E1F18DB3E54D17B534A.jpg
Crete	1HERP	ARMS_Crete_1HERP_20190612_20200210	ARMS_1HERP_20190612_20200210_9Î¤_004.jpg	Image	Not Provided	Not Provided	https://files.plutof.ut.ee/public/orig/D8/E8/D8E8D3769E08B268B7A1CB4652F0E4B52FD0D71631FD47380E2FCEDB2EDF763F.jpg
Crete	1HERP	ARMS_Crete_1HERP_20190612_20200210	ARMS_1HERP_20190612_20200210_9Î¤_005.jpg	Image	Not Provided	Not Provided	https://files.plutof.ut.ee/public/orig/57/3C/573CE699AEEDEAF39D699EFDC15540403F263654CC7249DA7FEA7A190A9B1D85.jpg
Crete	1HERP	ARMS_Crete_1HERP_20190612_20200210	ARMS_1HERP_20190612_20200210_9Î¤_006.jpg	Image	Not Provided	Not Provided	https://files.plutof.ut.ee/public/orig/6D/FA/6DFA58679E99914F57531E7C41A8E049F1B9E48D1E9093F7A1F8ED4342ADC9E5.jpg
Crete	1HERP	ARMS_Crete_1HERP_20190612_20200210	ARMS_1HERP_20190612_20200210_9Î¤_007.jpg	Image	Not Provided	Not Provided	https://files.plutof.ut.ee/public/orig/2B/E2/2BE259EE47DB9517F6B66CE2DE1FA9777C48BA48E7455D6733F3502220CA1E18.jpg
Crete	1HERP	ARMS_Crete_1HERP_20190612_20200210	ARMS_1HERP_20190612_20200210_9Î¤_008.jpg	Image	Not Provided	Not Provided	https://files.plutof.ut.ee/public/orig/01/70/0170A9C14CBC3AA2F741F928839E7A170B1CDF49786444270CE44F46A5708FDE.jpg
Crete	1HERP	ARMS_Crete_1HERP_20190612_20200210	ARMS_1HERP_20190612_20200210_9Î¤_009.jpg	Image	Not Provided	Not Provided	https://files.plutof.ut.ee/public/orig/E2/19/E219E17D901469E5F019A83DCBF7777C0914CE5410DC2CAA106A39363192A07E.jpg
Crete	1HERP	ARMS_Crete_1HERP_20190612_20200210	ARMS_1HERP_20190612_20200210_9Î’_001.jpg	Image	Not Provided	Not Provided	https://files.plutof.ut.ee/public/orig/A2/42/A242560E5EAE04F23A2F52D969484ED0CD544CE69A443DDC8548C27BA0F2D0A9.jpg
Crete	1HERP	ARMS_Crete_1HERP_20190612_20200210	ARMS_1HERP_20190612_20200210_9Î’_002.jpg	Image	Not Provided	Not Provided	https://files.plutof.ut.ee/public/orig/31/65/3165939A8A5ABEEB9C6EDFD064FA686CEAE2EEBA150493DAA44D838BC023632F.jpg
Crete	1HERP	ARMS_Crete_1HERP_20190612_20200210	ARMS_1HERP_20190612_20200210_9Î’_003.jpg	Image	Not Provided	Not Provided	https://files.plutof.ut.ee/public/orig/28/AB/28AB9A934860692B45083A0EB12FCFF99A02FD3DBB18E55E80A685AE887D79E5.jpg
Crete	1HERP	ARMS_Crete_1HERP_20190612_20200210	ARMS_1HERP_20190612_20200210_9Î’_004.jpg	Image	Not Provided	Not Provided	https://files.plutof.ut.ee/public/orig/88/59/8859F9FB9A070CE326C44E1491477211D9F4A12DEA30805C2BDCC07B97C83FBE.jpg
Crete	1HERP	ARMS_Crete_1HERP_20190612_20200210	ARMS_1HERP_20190612_20200210_9Î’_005.jpg	Image	Not Provided	Not Provided	https://files.plutof.ut.ee/public/orig/5A/6F/5A6FECD71C157A7EE89F545369947193C2ED19C74610AFFDEA2193804CD21739.jpg
Crete	1HERP	ARMS_Crete_1HERP_20190612_20200210	ARMS_1HERP_20190612_20200210_9Î’_006.jpg	Image	Not Provided	Not Provided	https://files.plutof.ut.ee/public/orig/8D/1C/8D1C4BC2D2880CF73F9E14A7B6797BD88A065EAAA2DDC2E24CE6B54EB536314B.jpg
Crete	1HERP	ARMS_Crete_1HERP_20190612_20200210	ARMS_1HERP_20190612_20200210_9Î’_007.jpg	Image	Not Provided	Not Provided	https://files.plutof.ut.ee/public/orig/80/55/8055E1FD8D9F267FB4F89CB239FB011494B03808EC80E8B427AAB0614C466F50.jpg
Crete	1HERP	ARMS_Crete_1HERP_20190612_20200210	ARMS_1HERP_20190612_20200210_9Î’_008.jpg	Image	Not Provided	Not Provided	https://files.plutof.ut.ee/public/orig/4C/08/4C084387C6533712E303706206AED9B9D27FEE05289F856DB737B0962340B5C7.jpg
Crete	1HERP	ARMS_Crete_1HERP_20190612_20200210	ARMS_1HERP_20190612_20200210_9Î’_009.jpg	Image	Not Provided	Not Provided	https://files.plutof.ut.ee/public/orig/28/7B/287B7AE7B2F0650DF5C9A3ED5C5CAFF641D44C8BD01359B6611ACBB0E599DAA1.jpg
Crete	1HERP	ARMS_Crete_1HERP_20190612_20200618	ARMS_1HERP_20190612_20200618_001.jpg	Image	Not Provided	Not Provided	https://files.plutof.ut.ee/public/orig/98/24/9824C5C8030692BF3C7BA2C06B229F6D607374E474B2632821CA8B99E0B6EECB.jpg
Crete	1HERP	ARMS_Crete_1HERP_20190612_20200618	ARMS_1HERP_20190612_20200618_002.jpg	Image	Not Provided	Not Provided	https://files.plutof.ut.ee/public/orig/03/7C/037C33E865A7D8F8C1538B47431C5120A6E21C3C0B4BEC6C7DB425608FD5B36D.jpg
Crete	1HERP	ARMS_Crete_1HERP_20190612_20200618	ARMS_1HERP_20190612_20200618_1B_001.jpg	Image	1	Bottom	https://files.plutof.ut.ee/public/orig/2F/0C/2F0CABC912CEB87BC97645E1173B5C5843F7E5F7ABB39458FDA4982863C7351E.jpg
Crete	1HERP	ARMS_Crete_1HERP_20190612_20200618	ARMS_1HERP_20190612_20200618_1B_002.jpg	Image	1	Bottom	https://files.plutof.ut.ee/public/orig/C5/1E/C51E91392B12F5352B2997679F1A459B3AE3FEE93C2F9E815FE442119A423AD6.jpg
Crete	1HERP	ARMS_Crete_1HERP_20190612_20200618	ARMS_1HERP_20190612_20200618_1B_003.jpg	Image	1	Bottom	https://files.plutof.ut.ee/public/orig/A2/F7/A2F738F2A1B8CA09D2C2E1AE0D6C75888C78BAD3A6E3A340F93876615B7F3D7D.jpg
Crete	1HERP	ARMS_Crete_1HERP_20190612_20200618	ARMS_1HERP_20190612_20200618_1B_004.jpg	Image	1	Bottom	https://files.plutof.ut.ee/public/orig/13/D6/13D68853CDE94117B327451BB31595519AD6A380D9ADB7F7FAA514D91B2DF4E0.jpg
Crete	1HERP	ARMS_Crete_1HERP_20190612_20200618	ARMS_1HERP_20190612_20200618_1B_005.jpg	Image	1	Bottom	https://files.plutof.ut.ee/public/orig/83/B7/83B7CE6EE239A833DAE1717A4DBE6C8EFCA1DB890C8AD7CE4AE6DFF7E711D993.jpg
Crete	1HERP	ARMS_Crete_1HERP_20190612_20200618	ARMS_1HERP_20190612_20200618_1B_006.jpg	Image	1	Bottom	https://files.plutof.ut.ee/public/orig/E0/FE/E0FEB9297EAA411CC1EE076A127EEC3B7DFBE57A2170442A850E01B52586FFAC.jpg
Crete	1HERP	ARMS_Crete_1HERP_20190612_20200618	ARMS_1HERP_20190612_20200618_1B_007.jpg	Image	1	Bottom	https://files.plutof.ut.ee/public/orig/85/B9/85B9477828BADCF077518FE9BF06F908DED118993976D4A12B095713D8CB56D1.jpg
Crete	1HERP	ARMS_Crete_1HERP_20190612_20200618	ARMS_1HERP_20190612_20200618_1B_008.jpg	Image	1	Bottom	https://files.plutof.ut.ee/public/orig/0A/2A/0A2A38C71A854E07D7F4A6294763B2FD08C4116CF604838C9333697C940DB2A5.jpg
Crete	1HERP	ARMS_Crete_1HERP_20190612_20200618	ARMS_1HERP_20190612_20200618_1B_009.jpg	Image	1	Bottom	https://files.plutof.ut.ee/public/orig/DC/A7/DCA7720B3A74150BF82FECC686BE49BC78AC293DAF3C67FA0D0C357A95763D4F.jpg
Crete	1HERP	ARMS_Crete_1HERP_20190612_20200618	ARMS_1HERP_20190612_20200618_1B_010.jpg	Image	1	Bottom	https://files.plutof.ut.ee/public/orig/79/6F/796F144CC0F8F52CDC36646274EDD412A8A3A8893C209601679CA7CD8C58299F.jpg
Crete	1HERP	ARMS_Crete_1HERP_20190612_20200618	ARMS_1HERP_20190612_20200618_1B_011.jpg	Image	1	Bottom	https://files.plutof.ut.ee/public/orig/6D/08/6D08C352E1E939D268B4EB85F6DE9338F697C2D13AA61CD683E93381850E8A70.jpg
Crete	1HERP	ARMS_Crete_1HERP_20190612_20200618	ARMS_1HERP_20190612_20200618_1T_001.jpg	Image	1	Top	https://files.plutof.ut.ee/public/orig/AA/EF/AAEF5144FA8159AD60F74C49F7500F0EB7C10A3AF8480A0A503717E4FE466426.jpg
Crete	1HERP	ARMS_Crete_1HERP_20190612_20200618	ARMS_1HERP_20190612_20200618_1T_002.jpg	Image	1	Top	https://files.plutof.ut.ee/public/orig/41/96/419616BE56F3B735FE613FA730EA05FD7037114192BE22B79ECDD6454AA3B5AB.jpg
Crete	1HERP	ARMS_Crete_1HERP_20190612_20200618	ARMS_1HERP_20190612_20200618_1T_003.jpg	Image	1	Top	https://files.plutof.ut.ee/public/orig/54/85/5485A4FBB4AD0D85D77B723F6869EECDBF4F2B7A74A969EB7CCEA29C354F1BA9.jpg
Crete	1HERP	ARMS_Crete_1HERP_20190612_20200618	ARMS_1HERP_20190612_20200618_1T_004.jpg	Image	1	Top	https://files.plutof.ut.ee/public/orig/73/31/73310BE8A78E2BB6A8CB32CCDF759FB9B98AF4A1BA17C8AEAFE942F652E5A78D.jpg
Crete	1HERP	ARMS_Crete_1HERP_20190612_20200618	ARMS_1HERP_20190612_20200618_1T_005.jpg	Image	1	Top	https://files.plutof.ut.ee/public/orig/22/FD/22FD2B9019F61F189C9E7F48D21EFD52156E94D3B6B63A5F9D43303AC6968151.jpg
Crete	1HERP	ARMS_Crete_1HERP_20190612_20200618	ARMS_1HERP_20190612_20200618_1T_006.jpg	Image	1	Top	https://files.plutof.ut.ee/public/orig/1F/45/1F457EFAA09623ACE273822599147021C1C14052692F620669B78E83210B4917.jpg
Crete	1HERP	ARMS_Crete_1HERP_20190612_20200618	ARMS_1HERP_20190612_20200618_1T_007.jpg	Image	1	Top	https://files.plutof.ut.ee/public/orig/A1/D5/A1D55F5201159B71D988ED965008E8CC79530124268381EC9A69C59AE7CA95D6.jpg
Crete	1HERP	ARMS_Crete_1HERP_20190612_20200618	ARMS_1HERP_20190612_20200618_1T_008.jpg	Image	1	Top	https://files.plutof.ut.ee/public/orig/9D/20/9D202C248E73E98F609928FEB7E59030056E69635B0C1BE6FCAD8E35922F57A6.jpg
Crete	1HERP	ARMS_Crete_1HERP_20190612_20200618	ARMS_1HERP_20190612_20200618_1T_009.jpg	Image	1	Top	https://files.plutof.ut.ee/public/orig/60/A8/60A8524A17CF9B577CBF81C679E8E533B72BF7B9AFE34E56F6D9BC5FE14C7967.jpg
Crete	1HERP	ARMS_Crete_1HERP_20190612_20200618	ARMS_1HERP_20190612_20200618_1T_010.jpg	Image	1	Top	https://files.plutof.ut.ee/public/orig/F5/6F/F56F867A6EA7732F69415ED01555153C032FBCBE22EF8F3197E3378E370DB585.jpg
Crete	1HERP	ARMS_Crete_1HERP_20190612_20200618	ARMS_1HERP_20190612_20200618_2B_001.jpg	Image	2	Bottom	https://files.plutof.ut.ee/public/orig/9C/1F/9C1FC2060B1B2987BC487BB70492940006AA127D078D4349E1971EEA5E4C0865.jpg
Crete	1HERP	ARMS_Crete_1HERP_20190612_20200618	ARMS_1HERP_20190612_20200618_2B_002.jpg	Image	2	Bottom	https://files.plutof.ut.ee/public/orig/21/AF/21AF9914EEF21744CD03B3CE8957C17FA4CCD454C84AD3D082CD82B3132FFBC3.jpg
Crete	1HERP	ARMS_Crete_1HERP_20190612_20200618	ARMS_1HERP_20190612_20200618_2B_003.jpg	Image	2	Bottom	https://files.plutof.ut.ee/public/orig/45/52/45522FAACDB80AA6BB1D39EF63BA1F65B477C44B346D1EDA4A83E8D3B6FEDEEC.jpg
Crete	1HERP	ARMS_Crete_1HERP_20190612_20200618	ARMS_1HERP_20190612_20200618_2B_004.jpg	Image	2	Bottom	https://files.plutof.ut.ee/public/orig/7B/7B/7B7B5C54ECEA3DF1735175C2CDDCADD4C38089712F5D49228AA2A5DA60576DFD.jpg
Crete	1HERP	ARMS_Crete_1HERP_20190612_20200618	ARMS_1HERP_20190612_20200618_2B_005.jpg	Image	2	Bottom	https://files.plutof.ut.ee/public/orig/C2/90/C290394727BA37F216BD796462C12A58DFCFF5507103146075F8061B21964E9D.jpg
Crete	1HERP	ARMS_Crete_1HERP_20190612_20200618	ARMS_1HERP_20190612_20200618_2B_006.jpg	Image	2	Bottom	https://files.plutof.ut.ee/public/orig/F8/A6/F8A682F5F780E94387F4D1D75840E487D8BF5297D7E50FE0D2D300E13AE314AF.jpg
Crete	1HERP	ARMS_Crete_1HERP_20190612_20200618	ARMS_1HERP_20190612_20200618_2B_007.jpg	Image	2	Bottom	https://files.plutof.ut.ee/public/orig/64/72/6472B6812EA97EE03F65E0C526B9437F430231D5A13BCF0E5C2428EA116A8DAB.jpg
Crete	1HERP	ARMS_Crete_1HERP_20190612_20200618	ARMS_1HERP_20190612_20200618_2B_008.jpg	Image	2	Bottom	https://files.plutof.ut.ee/public/orig/77/84/7784A4A910B38F2EADD0C46FD6BB04B52FE198F09DACE2D46D8C60EE36123CF8.jpg
Crete	1HERP	ARMS_Crete_1HERP_20190612_20200618	ARMS_1HERP_20190612_20200618_2B_009.jpg	Image	2	Bottom	https://files.plutof.ut.ee/public/orig/D7/96/D796407353E0341EBB36AADAD345F30CE6D51A4BC3E82B0A97684E0B09406608.jpg
Crete	1HERP	ARMS_Crete_1HERP_20190612_20200618	ARMS_1HERP_20190612_20200618_2T_001.jpg	Image	2	Top	https://files.plutof.ut.ee/public/orig/A0/1F/A01FE5D05760029BB5AD161B7E945E5E37F7D3723D37486A8E70E488C243A3FB.jpg
Crete	1HERP	ARMS_Crete_1HERP_20190612_20200618	ARMS_1HERP_20190612_20200618_2T_002.jpg	Image	2	Top	https://files.plutof.ut.ee/public/orig/61/8F/618F8AA65335873B9E2DEF710992C9FB8F617CC84D2DDD844ABDB530D66596D0.jpg
Crete	1HERP	ARMS_Crete_1HERP_20190612_20200618	ARMS_1HERP_20190612_20200618_2T_003.jpg	Image	2	Top	https://files.plutof.ut.ee/public/orig/8E/CB/8ECB45DC35028888ABCADC19F1FC71E96C1B399067871B51D48DAD8A5EA451B2.jpg
Crete	1HERP	ARMS_Crete_1HERP_20190612_20200618	ARMS_1HERP_20190612_20200618_2T_004.jpg	Image	2	Top	https://files.plutof.ut.ee/public/orig/EB/B6/EBB6E09EFD3E1392E05125659DAB769000A7215D2F80A73D761B8E3094E66019.jpg
Crete	1HERP	ARMS_Crete_1HERP_20190612_20200618	ARMS_1HERP_20190612_20200618_2T_005.jpg	Image	2	Top	https://files.plutof.ut.ee/public/orig/7F/5E/7F5EB87572D81E6BAD517DBD63E0FA9E44A45DD15DDA72CB7FF68770EFC64C0D.jpg
Crete	1HERP	ARMS_Crete_1HERP_20190612_20200618	ARMS_1HERP_20190612_20200618_2T_006.jpg	Image	2	Top	https://files.plutof.ut.ee/public/orig/14/31/143193F07F207C21BDF3D737B594C61077A5565ACBC26E95286CAE40692F4C81.jpg
Crete	1HERP	ARMS_Crete_1HERP_20190612_20200618	ARMS_1HERP_20190612_20200618_2T_007.jpg	Image	2	Top	https://files.plutof.ut.ee/public/orig/18/C1/18C1CEB4E225E4E9A0E1819746F505347CD4BAC04CE4E79236D5E3231B5EF8B0.jpg
Crete	1HERP	ARMS_Crete_1HERP_20190612_20200618	ARMS_1HERP_20190612_20200618_2T_008.jpg	Image	2	Top	https://files.plutof.ut.ee/public/orig/3E/40/3E403660BC4175D22F2C2BBBCCC2A89E181A922B23C1F170CB3C17C6447D1E8E.jpg
Crete	1HERP	ARMS_Crete_1HERP_20190612_20200618	ARMS_1HERP_20190612_20200618_2T_009.jpg	Image	2	Top	https://files.plutof.ut.ee/public/orig/D5/45/D545889C6B020A93623E4928AFF39E5693EC9D348A3D292770ECE423FB076EC2.jpg
Crete	1HERP	ARMS_Crete_1HERP_20190612_20200618	ARMS_1HERP_20190612_20200618_3B_001.jpg	Image	3	Bottom	https://files.plutof.ut.ee/public/orig/FE/AD/FEADD531202B6D7E27C6C66DDCF0FCA7B4C28096B6CE8144F2FBBB2BE2CF3FAF.jpg
Crete	1HERP	ARMS_Crete_1HERP_20190612_20200618	ARMS_1HERP_20190612_20200618_3B_002.jpg	Image	3	Bottom	https://files.plutof.ut.ee/public/orig/2D/F4/2DF4F8D78CCFE772676743ADC19075EC46E135B56C81B9CBE33BE07DC84D1C3A.jpg
Crete	1HERP	ARMS_Crete_1HERP_20190612_20200618	ARMS_1HERP_20190612_20200618_3B_003.jpg	Image	3	Bottom	https://files.plutof.ut.ee/public/orig/19/B4/19B40BE3427E76C1F78CCFC62E720FD192EE86603E5F4C055F8EF3BC3357AD3B.jpg
Crete	1HERP	ARMS_Crete_1HERP_20190612_20200618	ARMS_1HERP_20190612_20200618_3B_004.jpg	Image	3	Bottom	https://files.plutof.ut.ee/public/orig/59/85/5985AE646CA0E8220D7821CEBB3A08CAF23AB05EB9A9E801922C11DA6380D9A5.jpg
Crete	1HERP	ARMS_Crete_1HERP_20190612_20200618	ARMS_1HERP_20190612_20200618_3B_005.jpg	Image	3	Bottom	https://files.plutof.ut.ee/public/orig/3F/A9/3FA9DDF6E6EF5ADFD14BFA83FA52BE0E7757BB9E4FCF22000355CA2A47E73C4E.jpg
Crete	1HERP	ARMS_Crete_1HERP_20190612_20200618	ARMS_1HERP_20190612_20200618_3B_006.jpg	Image	3	Bottom	https://files.plutof.ut.ee/public/orig/A1/D7/A1D7020ED0F641F93F8F59E8CD3D3869FE160471955D56644A937E392AA3E1DE.jpg
Crete	1HERP	ARMS_Crete_1HERP_20190612_20200618	ARMS_1HERP_20190612_20200618_3B_007.jpg	Image	3	Bottom	https://files.plutof.ut.ee/public/orig/F7/5F/F75FA3C8D12CB33DCF94B4AE53C8A610D7E47FE81DE3080239048C71931769A2.jpg
Crete	1HERP	ARMS_Crete_1HERP_20190612_20200618	ARMS_1HERP_20190612_20200618_3B_008.jpg	Image	3	Bottom	https://files.plutof.ut.ee/public/orig/F5/41/F54192E62F63D4F309F628AEDE527C9318F92D94D190ED1A635EA190C56617F9.jpg
Crete	1HERP	ARMS_Crete_1HERP_20190612_20200618	ARMS_1HERP_20190612_20200618_3B_009.jpg	Image	3	Bottom	https://files.plutof.ut.ee/public/orig/FB/EE/FBEE101B05BFE6369C4FABA5E20B2EA67659047D1BB79D046388DA20E9D9B997.jpg
Crete	1HERP	ARMS_Crete_1HERP_20190612_20200618	ARMS_1HERP_20190612_20200618_3T_001.jpg	Image	3	Top	https://files.plutof.ut.ee/public/orig/A5/0A/A50AB5E7BFA419E628B33DD2BCA4C565C7CBBA1941A624F33F28C8D5C894A80E.jpg
Crete	1HERP	ARMS_Crete_1HERP_20190612_20200618	ARMS_1HERP_20190612_20200618_3T_002.jpg	Image	3	Top	https://files.plutof.ut.ee/public/orig/F8/18/F818D1E3C97AAFD29BEADE23A3A1027B942C114CEC9C5F814E2666775C07EF95.jpg
Crete	1HERP	ARMS_Crete_1HERP_20190612_20200618	ARMS_1HERP_20190612_20200618_3T_003.jpg	Image	3	Top	https://files.plutof.ut.ee/public/orig/AF/DA/AFDABC416B207593873676CADB553D7E0BC685C8942B7DF30F636F292E0738B8.jpg
Crete	1HERP	ARMS_Crete_1HERP_20190612_20200618	ARMS_1HERP_20190612_20200618_3T_004.jpg	Image	3	Top	https://files.plutof.ut.ee/public/orig/AB/05/AB0538BF8178FA75F255DDB98DEB810685066B5D0DFD247914D84B3F989A78F1.jpg
Crete	1HERP	ARMS_Crete_1HERP_20190612_20200618	ARMS_1HERP_20190612_20200618_3T_005.jpg	Image	3	Top	https://files.plutof.ut.ee/public/orig/8F/91/8F9196CA289D941702077C8BE2E882054FADDB2656D4785B37021BCF00A2780A.jpg
Crete	1HERP	ARMS_Crete_1HERP_20190612_20200618	ARMS_1HERP_20190612_20200618_3T_006.jpg	Image	3	Top	https://files.plutof.ut.ee/public/orig/4D/A2/4DA20BFE2A667636C2B33C4B8AD23C87557D3F4D6561B4864BA6FB34010A35DD.jpg
Crete	1HERP	ARMS_Crete_1HERP_20190612_20200618	ARMS_1HERP_20190612_20200618_3T_007.jpg	Image	3	Top	https://files.plutof.ut.ee/public/orig/BC/72/BC72BD7EBC806B334BF23CF81156A141D3B83BFF94A2028678B41DE78D4B16DB.jpg
Crete	1HERP	ARMS_Crete_1HERP_20190612_20200618	ARMS_1HERP_20190612_20200618_3T_008.jpg	Image	3	Top	https://files.plutof.ut.ee/public/orig/F2/F4/F2F409E1EC24F7B6C65689B5299A9FE53FE9B57B3767A0781C235E6584B9FB11.jpg
Crete	1HERP	ARMS_Crete_1HERP_20190612_20200618	ARMS_1HERP_20190612_20200618_3T_009.jpg	Image	3	Top	https://files.plutof.ut.ee/public/orig/51/88/51888AF2D512117C4461BF2D68A163FAE67C0CFF76E361B58E1574B983FE76AE.jpg
Crete	1HERP	ARMS_Crete_1HERP_20190612_20200618	ARMS_1HERP_20190612_20200618_3T_010.jpg	Image	3	Top	https://files.plutof.ut.ee/public/orig/5E/9A/5E9A897EE1074767EE32F10C2319580F212BB75E229CCA13F1077ADF67746CF7.jpg
Crete	1HERP	ARMS_Crete_1HERP_20190612_20200618	ARMS_1HERP_20190612_20200618_4B_001.jpg	Image	4	Bottom	https://files.plutof.ut.ee/public/orig/ED/B3/EDB36889B440E66CC9FFA8E292A6771B6880F54C5DFE19E6B23A7A78662CDC18.jpg
Crete	1HERP	ARMS_Crete_1HERP_20190612_20200618	ARMS_1HERP_20190612_20200618_4B_002.jpg	Image	4	Bottom	https://files.plutof.ut.ee/public/orig/4C/69/4C69530C8C79CA520F599BAFDB30DF9F4EC15EA0AB6C6406E32FDA7D6F01E6D7.jpg
Crete	1HERP	ARMS_Crete_1HERP_20190612_20200618	ARMS_1HERP_20190612_20200618_4B_003.jpg	Image	4	Bottom	https://files.plutof.ut.ee/public/orig/1F/C4/1FC46A2F24B400C295FA8AC6D55870399AAC01FE5D6FC66F2C99D35B810D16D3.jpg
Crete	1HERP	ARMS_Crete_1HERP_20190612_20200618	ARMS_1HERP_20190612_20200618_4B_004.jpg	Image	4	Bottom	https://files.plutof.ut.ee/public/orig/22/26/222604580C7EB0F617E2561B95EA2A6C2530C88603216E24A31B4A60FDC93D98.jpg
Crete	1HERP	ARMS_Crete_1HERP_20190612_20200618	ARMS_1HERP_20190612_20200618_4B_005.jpg	Image	4	Bottom	https://files.plutof.ut.ee/public/orig/7A/42/7A4215280B27E79FCBCBBB23F6EA4E2530B5ABCA1968C302BC894C02AB3CA7E3.jpg
Crete	1HERP	ARMS_Crete_1HERP_20190612_20200618	ARMS_1HERP_20190612_20200618_4B_006.jpg	Image	4	Bottom	https://files.plutof.ut.ee/public/orig/1B/E3/1BE3FDCCCC19556AF3CCB2F5834947FA80F0FB7935742F592FE0491EC2132806.jpg
Crete	1HERP	ARMS_Crete_1HERP_20190612_20200618	ARMS_1HERP_20190612_20200618_4B_007.jpg	Image	4	Bottom	https://files.plutof.ut.ee/public/orig/51/12/5112CCCB984A415A79B40D9695D26E4882B2F4F74701AE399C6AC002202CD71D.jpg
Crete	1HERP	ARMS_Crete_1HERP_20190612_20200618	ARMS_1HERP_20190612_20200618_4B_008.jpg	Image	4	Bottom	https://files.plutof.ut.ee/public/orig/10/03/100306574CB09CAED7E365B0FDFB2D71B1B18AE78DAD21274EB6CFD3996769CC.jpg
Crete	1HERP	ARMS_Crete_1HERP_20190612_20200618	ARMS_1HERP_20190612_20200618_4B_009.jpg	Image	4	Bottom	https://files.plutof.ut.ee/public/orig/D9/80/D980C27C281FA0000A23A317E5336CC5BA4F86AE04F0ED85D26919FF65E08347.jpg
Crete	1HERP	ARMS_Crete_1HERP_20190612_20200618	ARMS_1HERP_20190612_20200618_4B_010.jpg	Image	4	Bottom	https://files.plutof.ut.ee/public/orig/A2/D2/A2D274DAFA29F242D6DDCCA0133CE2A1576618CC3CDBD916B73296A86A52425D.jpg
Crete	1HERP	ARMS_Crete_1HERP_20190612_20200618	ARMS_1HERP_20190612_20200618_4B_011.jpg	Image	4	Bottom	https://files.plutof.ut.ee/public/orig/0E/AA/0EAA265A61D4AA1C11E2B6318585C9A3C1B9ED2DFCD8CC7E7C131CD42E0CA6BB.jpg
Crete	1HERP	ARMS_Crete_1HERP_20190612_20200618	ARMS_1HERP_20190612_20200618_4T_001.jpg	Image	4	Top	https://files.plutof.ut.ee/public/orig/4F/B6/4FB69A3151E0AF5851B6DF34124AB459496BC26FAFD360981534FA77E92C27D1.jpg
Crete	1HERP	ARMS_Crete_1HERP_20190612_20200618	ARMS_1HERP_20190612_20200618_4T_002.jpg	Image	4	Top	https://files.plutof.ut.ee/public/orig/3D/86/3D86BAEA119186C4933E47C9C39870A422E8C981B314341355C384F5D484CFC0.jpg
Crete	1HERP	ARMS_Crete_1HERP_20190612_20200618	ARMS_1HERP_20190612_20200618_4T_003.jpg	Image	4	Top	https://files.plutof.ut.ee/public/orig/27/35/2735DACF0187B07DB10C41019F8D4C6B00A7C4B0C510D9205B4F6CBF7D879616.jpg
Crete	1HERP	ARMS_Crete_1HERP_20190612_20200618	ARMS_1HERP_20190612_20200618_4T_004.jpg	Image	4	Top	https://files.plutof.ut.ee/public/orig/DA/5F/DA5F8687D5D388F43C9B9ABA275F0E8B8DBB31789E4F5FB3D4A1EA77BA4B2C21.jpg
Crete	1HERP	ARMS_Crete_1HERP_20190612_20200618	ARMS_1HERP_20190612_20200618_4T_005.jpg	Image	4	Top	https://files.plutof.ut.ee/public/orig/3C/A7/3CA7C885F781DB8F3A117071B218325D18663EE44DA614F4084DBED6C134265D.jpg
Crete	1HERP	ARMS_Crete_1HERP_20190612_20200618	ARMS_1HERP_20190612_20200618_4T_006.jpg	Image	4	Top	https://files.plutof.ut.ee/public/orig/9E/FC/9EFC983049731516CDAAC449C6CE076870D0BFF36DB58DAD14633A17B5624BBE.jpg
Crete	1HERP	ARMS_Crete_1HERP_20190612_20200618	ARMS_1HERP_20190612_20200618_4T_007.jpg	Image	4	Top	https://files.plutof.ut.ee/public/orig/76/D2/76D291F596D1167A6E453E4A4F3D92EE3C2DEC2467750223CFE7F9CBD8DFED9E.jpg
Crete	1HERP	ARMS_Crete_1HERP_20190612_20200618	ARMS_1HERP_20190612_20200618_4T_008.jpg	Image	4	Top	https://files.plutof.ut.ee/public/orig/7D/31/7D31CED8E7D132116242371D537C177E255421E10B874F3578D3F56FDAB98C86.jpg
Crete	1HERP	ARMS_Crete_1HERP_20190612_20200618	ARMS_1HERP_20190612_20200618_4T_009.jpg	Image	4	Top	https://files.plutof.ut.ee/public/orig/A9/65/A965187F1CB2E4D0814E8151338962E8FBD7817F9FA3382D6871CD6CF2C59820.jpg
Crete	1HERP	ARMS_Crete_1HERP_20190612_20200618	ARMS_1HERP_20190612_20200618_4T_010.jpg	Image	4	Top	https://files.plutof.ut.ee/public/orig/00/E6/00E68BAA693ACA7C75B153019BDE7739BD6375092F601A7FD64B2D1047FB4C83.jpg
Crete	1HERP	ARMS_Crete_1HERP_20190612_20200618	ARMS_1HERP_20190612_20200618_4T_011.jpg	Image	4	Top	https://files.plutof.ut.ee/public/orig/47/FB/47FBC3B8915C316DEE89E6C4DDD8CFEC6D9B79F042AE338DF949658C8A8558CA.jpg
Crete	1HERP	ARMS_Crete_1HERP_20190612_20200618	ARMS_1HERP_20190612_20200618_5B_001.jpg	Image	5	Bottom	https://files.plutof.ut.ee/public/orig/98/70/987048E29CFD145C6F81DD46B7330D4B16E7E0EB66158DB75A4333E936CBCA77.jpg
Crete	1HERP	ARMS_Crete_1HERP_20190612_20200618	ARMS_1HERP_20190612_20200618_5B_002.jpg	Image	5	Bottom	https://files.plutof.ut.ee/public/orig/CE/59/CE596597B4BFB4829A94C465FE6C92A29698C491DDA91B60541620281D810991.jpg
Crete	1HERP	ARMS_Crete_1HERP_20190612_20200618	ARMS_1HERP_20190612_20200618_5B_003.jpg	Image	5	Bottom	https://files.plutof.ut.ee/public/orig/5A/C4/5AC454E5B3543D0927CDE638A1FDB4994F039FD7E850A30A72193CAFE98B832E.jpg
Crete	1HERP	ARMS_Crete_1HERP_20190612_20200618	ARMS_1HERP_20190612_20200618_5B_004.jpg	Image	5	Bottom	https://files.plutof.ut.ee/public/orig/32/55/3255F59AC30F62097A1BF69CB6305883F5D0DFA6D17838908F8012218622214B.jpg
Crete	1HERP	ARMS_Crete_1HERP_20190612_20200618	ARMS_1HERP_20190612_20200618_5B_005.jpg	Image	5	Bottom	https://files.plutof.ut.ee/public/orig/CF/D6/CFD63DE4CA50DC8273BDEA9B3076ADF29B2B770E0528A387D882C99A74E615CC.jpg
Crete	1HERP	ARMS_Crete_1HERP_20190612_20200618	ARMS_1HERP_20190612_20200618_5B_006.jpg	Image	5	Bottom	https://files.plutof.ut.ee/public/orig/AE/BD/AEBD03E6CBF58516DD8D1C1863BB71BF5EA68AFD3806D31690598B07F8947016.jpg
Crete	1HERP	ARMS_Crete_1HERP_20190612_20200618	ARMS_1HERP_20190612_20200618_5B_007.jpg	Image	5	Bottom	https://files.plutof.ut.ee/public/orig/C8/3C/C83C5826F44982F648D73A230DC433A08C7DD0EF3100E9F8D6F151B343D6FEAE.jpg
Crete	1HERP	ARMS_Crete_1HERP_20190612_20200618	ARMS_1HERP_20190612_20200618_5B_008.jpg	Image	5	Bottom	https://files.plutof.ut.ee/public/orig/94/1F/941F9EFC7446E670B2C5269F804B7167DFD8ACAF8A03760639545791BAFB35A0.jpg
Crete	1HERP	ARMS_Crete_1HERP_20190612_20200618	ARMS_1HERP_20190612_20200618_5B_009.jpg	Image	5	Bottom	https://files.plutof.ut.ee/public/orig/C4/80/C4802B5069CECE19116CA99181F95492F7F2CD9C48AD3271230F8648D8BAA4C8.jpg
Crete	1HERP	ARMS_Crete_1HERP_20190612_20200618	ARMS_1HERP_20190612_20200618_5T_001.jpg	Image	5	Top	https://files.plutof.ut.ee/public/orig/A8/4B/A84B0415EA62521CDFBCCFD4A5D33C64BD1A915844D3DD4A83C68EDE270F0D20.jpg
Crete	1HERP	ARMS_Crete_1HERP_20190612_20200618	ARMS_1HERP_20190612_20200618_5T_002.jpg	Image	5	Top	https://files.plutof.ut.ee/public/orig/4F/1A/4F1A33192A71A7D11077BD31123D88F0717DD27D17A24C9312EAE6DB411AF1DB.jpg
Crete	1HERP	ARMS_Crete_1HERP_20190612_20200618	ARMS_1HERP_20190612_20200618_5T_003.jpg	Image	5	Top	https://files.plutof.ut.ee/public/orig/FB/DB/FBDBD6C9DDF18410FF87F4B09C1BACCC77BA224B2602CDBD5A2AF10304A4ACD8.jpg
Crete	1HERP	ARMS_Crete_1HERP_20190612_20200618	ARMS_1HERP_20190612_20200618_5T_004.jpg	Image	5	Top	https://files.plutof.ut.ee/public/orig/C3/69/C369FE90C3A18AD572E26229911D27BD17DA75C0E3E99D33DFFB0F1C071A1394.jpg
Crete	1HERP	ARMS_Crete_1HERP_20190612_20200618	ARMS_1HERP_20190612_20200618_5T_005.jpg	Image	5	Top	https://files.plutof.ut.ee/public/orig/42/B1/42B1927640F5E66AD8F11D2CBF9AAA5FD588DC89A7D2BE97B92174E06A41419F.jpg
Crete	1HERP	ARMS_Crete_1HERP_20190612_20200618	ARMS_1HERP_20190612_20200618_5T_006.jpg	Image	5	Top	https://files.plutof.ut.ee/public/orig/B2/CE/B2CE899D04F61421CECC31FCFFE67EB685486DDFC10A6716D87EAE2F7B5E2546.jpg
Crete	1HERP	ARMS_Crete_1HERP_20190612_20200618	ARMS_1HERP_20190612_20200618_5T_007.jpg	Image	5	Top	https://files.plutof.ut.ee/public/orig/3C/BD/3CBD78218047502D22F05AC2A782F1CD95FBAFCF2E76A4E137A4C1888462C10C.jpg
Crete	1HERP	ARMS_Crete_1HERP_20190612_20200618	ARMS_1HERP_20190612_20200618_5T_008.jpg	Image	5	Top	https://files.plutof.ut.ee/public/orig/8B/37/8B3735BAACC3FE127A7B2D8FD365C4F1CF6647FB95F0DB85979DB99CBA6BF3D3.jpg
Crete	1HERP	ARMS_Crete_1HERP_20190612_20200618	ARMS_1HERP_20190612_20200618_5T_009.jpg	Image	5	Top	https://files.plutof.ut.ee/public/orig/96/E8/96E84F86C83C5F490726EF07089CD98E0CA0A653613947B756E43265B240C771.jpg
Crete	1HERP	ARMS_Crete_1HERP_20190612_20200618	ARMS_1HERP_20190612_20200618_5T_010.jpg	Image	5	Top	https://files.plutof.ut.ee/public/orig/69/83/6983E51D17DF52CAB4A2F79F7A8A3D2DF996E6C20D72D3952B975DE7F8AD6A58.jpg
Crete	1HERP	ARMS_Crete_1HERP_20190612_20200618	ARMS_1HERP_20190612_20200618_6B_001.jpg	Image	6	Bottom	https://files.plutof.ut.ee/public/orig/4A/24/4A2451CED1B374C23D8B3DB7BFC1C939966B2243DC0F1A0BDDB4EED05E543AA5.jpg
Crete	1HERP	ARMS_Crete_1HERP_20190612_20200618	ARMS_1HERP_20190612_20200618_6B_002.jpg	Image	6	Bottom	https://files.plutof.ut.ee/public/orig/FF/81/FF81279EF8C5AD3AD4B5716BD9174F2F5A20D3DD8AE7B3F28383B8B1578DDD73.jpg
Crete	1HERP	ARMS_Crete_1HERP_20190612_20200618	ARMS_1HERP_20190612_20200618_6B_003.jpg	Image	6	Bottom	https://files.plutof.ut.ee/public/orig/BA/70/BA7060485CEF154C073C82DD65AE5EE4B06F2F27FDC47F32B1D2A6A5068A83F5.jpg
Crete	1HERP	ARMS_Crete_1HERP_20190612_20200618	ARMS_1HERP_20190612_20200618_6B_004.jpg	Image	6	Bottom	https://files.plutof.ut.ee/public/orig/41/F4/41F468B7124E0CAC5CA1922DBEDB62CA0E07F7E1E9E2AA6C0CCCCD01E947CA8F.jpg
Crete	1HERP	ARMS_Crete_1HERP_20190612_20200618	ARMS_1HERP_20190612_20200618_6B_005.jpg	Image	6	Bottom	https://files.plutof.ut.ee/public/orig/7A/AE/7AAE89215A0035F2548D43EF71479612AC18D57BE8A871561D91C53C37A8CEE3.jpg
Crete	1HERP	ARMS_Crete_1HERP_20190612_20200618	ARMS_1HERP_20190612_20200618_6B_006.jpg	Image	6	Bottom	https://files.plutof.ut.ee/public/orig/BE/B6/BEB6FDD8B8BA9C223844F2499609B597351765948240866BF6C2FB4D07EE4C0A.jpg
Crete	1HERP	ARMS_Crete_1HERP_20190612_20200618	ARMS_1HERP_20190612_20200618_6B_007.jpg	Image	6	Bottom	https://files.plutof.ut.ee/public/orig/85/1E/851E3F34DD8E3C25496A53B37EC1A05C9F6CEAF8311A8CFCE611844E38D7A11E.jpg
Crete	1HERP	ARMS_Crete_1HERP_20190612_20200618	ARMS_1HERP_20190612_20200618_6B_008.jpg	Image	6	Bottom	https://files.plutof.ut.ee/public/orig/F8/F6/F8F65F0DDEB1E59A2FF0A0DE9966218550FD7BBA254C434419EAA009AEDDC1EB.jpg
Crete	1HERP	ARMS_Crete_1HERP_20190612_20200618	ARMS_1HERP_20190612_20200618_6B_009.jpg	Image	6	Bottom	https://files.plutof.ut.ee/public/orig/86/0F/860FF2044D59FDCED47391C63FF44EC26E49260480974F469BD7866FEA87E68D.jpg
Crete	1HERP	ARMS_Crete_1HERP_20190612_20200618	ARMS_1HERP_20190612_20200618_6T_001.jpg	Image	6	Top	https://files.plutof.ut.ee/public/orig/08/BC/08BC3D1D0BDBE6A9C5FCE7C040BB843794E826F2DE66CC6E7062E98C8B04EBD1.jpg
Crete	1HERP	ARMS_Crete_1HERP_20190612_20200618	ARMS_1HERP_20190612_20200618_6T_002.jpg	Image	6	Top	https://files.plutof.ut.ee/public/orig/2F/0E/2F0E3A933063D70C7E6C5A074AC7C23CE3605F5387C3BA5CB828B7B6A33A4538.jpg
Crete	1HERP	ARMS_Crete_1HERP_20190612_20200618	ARMS_1HERP_20190612_20200618_6T_003.jpg	Image	6	Top	https://files.plutof.ut.ee/public/orig/60/27/60270AC84888C754F72D4342757C186EBF7ED94A357326AA0F02E4FA404034F7.jpg
Crete	1HERP	ARMS_Crete_1HERP_20190612_20200618	ARMS_1HERP_20190612_20200618_6T_004.jpg	Image	6	Top	https://files.plutof.ut.ee/public/orig/4D/61/4D6146892AB2A7CC807A16140EC1E667B4D144CCAC79BAEC48944972A8B6CF6A.jpg
Crete	1HERP	ARMS_Crete_1HERP_20190612_20200618	ARMS_1HERP_20190612_20200618_6T_005.jpg	Image	6	Top	https://files.plutof.ut.ee/public/orig/D0/53/D053F4D52839412701BB4F2D801FE55EC5E11E6853137C2E14682EDA314D85F9.jpg
Crete	1HERP	ARMS_Crete_1HERP_20190612_20200618	ARMS_1HERP_20190612_20200618_6T_006.jpg	Image	6	Top	https://files.plutof.ut.ee/public/orig/68/53/6853CD542352F6B4AE94A080FA06B352286C8F5B61D923D7E393865613E67018.jpg
Crete	1HERP	ARMS_Crete_1HERP_20190612_20200618	ARMS_1HERP_20190612_20200618_6T_007.jpg	Image	6	Top	https://files.plutof.ut.ee/public/orig/55/58/55589D9AF4EFD59E4A364A9911F197AC16704209822B746D1F6259A5A918A5DA.jpg
Crete	1HERP	ARMS_Crete_1HERP_20190612_20200618	ARMS_1HERP_20190612_20200618_6T_008.jpg	Image	6	Top	https://files.plutof.ut.ee/public/orig/B8/1C/B81C90D51D9FA24A1C9CA31D5E2749215D760963B465EE6A9B69C902AC7B9DCA.jpg
Crete	1HERP	ARMS_Crete_1HERP_20190612_20200618	ARMS_1HERP_20190612_20200618_6T_009.jpg	Image	6	Top	https://files.plutof.ut.ee/public/orig/00/DC/00DC971B309B6111971F532EA0C892353F776936B594B8D0AC35FBCAE7474020.jpg
Crete	1HERP	ARMS_Crete_1HERP_20190612_20200618	ARMS_1HERP_20190612_20200618_7B_001.jpg	Image	7	Bottom	https://files.plutof.ut.ee/public/orig/62/A4/62A47ED00FC76B50F2462C2E8DEB18FCFEC1DD4CCC4D8C7EAA7865DBFCDB4563.jpg
Crete	1HERP	ARMS_Crete_1HERP_20190612_20200618	ARMS_1HERP_20190612_20200618_7B_002.jpg	Image	7	Bottom	https://files.plutof.ut.ee/public/orig/14/77/1477C5343CBBD8CC2E095C5D3EEF7E1CAE02C71CDBE56D0D0FE37494F65F9B97.jpg
Crete	1HERP	ARMS_Crete_1HERP_20190612_20200618	ARMS_1HERP_20190612_20200618_7B_003.jpg	Image	7	Bottom	https://files.plutof.ut.ee/public/orig/2A/6F/2A6F7BE2FF5A3716A919287D73760D80B7FBCCE1AD56F0790842FBAD07396073.jpg
Crete	1HERP	ARMS_Crete_1HERP_20190612_20200618	ARMS_1HERP_20190612_20200618_7B_004.jpg	Image	7	Bottom	https://files.plutof.ut.ee/public/orig/5A/62/5A62D7AA353AD777BE392B61EC80CFB1374DDBC2B2D4374C3DA2D68753119EB5.jpg
Crete	1HERP	ARMS_Crete_1HERP_20190612_20200618	ARMS_1HERP_20190612_20200618_7B_005.jpg	Image	7	Bottom	https://files.plutof.ut.ee/public/orig/C3/D1/C3D1D8B4C20FD7E2C3DD4080D6D7B4BE5683BA7CDC7D09FD0E5F474A2A73E34C.jpg
Crete	1HERP	ARMS_Crete_1HERP_20190612_20200618	ARMS_1HERP_20190612_20200618_7B_006.jpg	Image	7	Bottom	https://files.plutof.ut.ee/public/orig/DF/B4/DFB4C72640ADC1C681FE981372C52B9ABD2A31CFC9842035EBA5A4EC82112F8A.jpg
Crete	1HERP	ARMS_Crete_1HERP_20190612_20200618	ARMS_1HERP_20190612_20200618_7B_007.jpg	Image	7	Bottom	https://files.plutof.ut.ee/public/orig/4C/91/4C91EFBDE5A5738EE556A49710EAC4A6C4CF26C370A12534F6064E16A6B6A50F.jpg
Crete	1HERP	ARMS_Crete_1HERP_20190612_20200618	ARMS_1HERP_20190612_20200618_7B_008.jpg	Image	7	Bottom	https://files.plutof.ut.ee/public/orig/34/B3/34B3EBE6C87320252227C31399CB23AB6E88519B7F6AFF0CCB8467D6540E61E8.jpg
Crete	1HERP	ARMS_Crete_1HERP_20190612_20200618	ARMS_1HERP_20190612_20200618_7B_009.jpg	Image	7	Bottom	https://files.plutof.ut.ee/public/orig/1A/A6/1AA61030D3BB88E7ECD020FAA32AC6299222061A2CB17DDF31DBC2A97E26E905.jpg
Crete	1HERP	ARMS_Crete_1HERP_20190612_20200618	ARMS_1HERP_20190612_20200618_7T_001.jpg	Image	7	Top	https://files.plutof.ut.ee/public/orig/7E/82/7E826CD977C3A22FDA8B569B0D93DC0A1031DC411E18FD20633D3A4F882631AF.jpg
Crete	1HERP	ARMS_Crete_1HERP_20190612_20200618	ARMS_1HERP_20190612_20200618_7T_002.jpg	Image	7	Top	https://files.plutof.ut.ee/public/orig/3E/D8/3ED8F8510CB4A63FD2A66B0A6350C2081098D603431E71D54400CE92BC9006EE.jpg
Crete	1HERP	ARMS_Crete_1HERP_20190612_20200618	ARMS_1HERP_20190612_20200618_7T_003.jpg	Image	7	Top	https://files.plutof.ut.ee/public/orig/45/56/4556D9011C1F046A29C729A397FBE3853EE5D7566B19432CE78154C0BDD8CCB1.jpg
Crete	1HERP	ARMS_Crete_1HERP_20190612_20200618	ARMS_1HERP_20190612_20200618_7T_004.jpg	Image	7	Top	https://files.plutof.ut.ee/public/orig/14/F9/14F93EAAE81AFF18DEC403E87CDC9BB24558B3F5885FAAB136669A5C0029D360.jpg
Crete	1HERP	ARMS_Crete_1HERP_20190612_20200618	ARMS_1HERP_20190612_20200618_7T_005.jpg	Image	7	Top	https://files.plutof.ut.ee/public/orig/96/A9/96A95BF2FDEDB3B4E5537938C7D1FB74B6DC6FB3669A4D21CD812D78271FB3A3.jpg
Crete	1HERP	ARMS_Crete_1HERP_20190612_20200618	ARMS_1HERP_20190612_20200618_7T_006.jpg	Image	7	Top	https://files.plutof.ut.ee/public/orig/64/97/64975949A244AABA8A74F63B853BE8E980FF26BBDA37745832A618538C37CC89.jpg
Crete	1HERP	ARMS_Crete_1HERP_20190612_20200618	ARMS_1HERP_20190612_20200618_7T_007.jpg	Image	7	Top	https://files.plutof.ut.ee/public/orig/F8/5A/F85AA7CE07B01DF68E5B7D47B9C2551876CF60BD697A4B7D6F70CEC5878C2788.jpg
Crete	1HERP	ARMS_Crete_1HERP_20190612_20200618	ARMS_1HERP_20190612_20200618_7T_008.jpg	Image	7	Top	https://files.plutof.ut.ee/public/orig/0D/13/0D138C97C668EF9DB92B728152B747AC129240F8D572754E7E8A0FCEC0F338B4.jpg
Crete	1HERP	ARMS_Crete_1HERP_20190612_20200618	ARMS_1HERP_20190612_20200618_7T_009.jpg	Image	7	Top	https://files.plutof.ut.ee/public/orig/8A/36/8A3642356B31CBFEB28AA62716FDC80D21FF7D467D2264879E77AD41E56CB62B.jpg
Crete	1HERP	ARMS_Crete_1HERP_20190612_20200618	ARMS_1HERP_20190612_20200618_7T_010.jpg	Image	7	Top	https://files.plutof.ut.ee/public/orig/5A/BA/5ABA35F536ED19735FC8011D623790CBA1001FA126A27DC460AF86B2B868CAD9.jpg
Crete	1HERP	ARMS_Crete_1HERP_20190612_20200618	ARMS_1HERP_20190612_20200618_8B_001.jpg	Image	8	Bottom	https://files.plutof.ut.ee/public/orig/82/9A/829A406B1722B08666F64FB3B15B73EC81D8885F41A8BCD26DF0934B5AE09350.jpg
Crete	1HERP	ARMS_Crete_1HERP_20190612_20200618	ARMS_1HERP_20190612_20200618_8B_002.jpg	Image	8	Bottom	https://files.plutof.ut.ee/public/orig/22/C8/22C8CE2685ADE5CB91BF353D18650F0C4ACCFF76C5F348CA52296F434B678FDA.jpg
Crete	1HERP	ARMS_Crete_1HERP_20190612_20200618	ARMS_1HERP_20190612_20200618_8B_003.jpg	Image	8	Bottom	https://files.plutof.ut.ee/public/orig/C9/15/C915C577128ADC6391BCF02D3DDDCCFAFB314891D2E5D5131DC75C0BAB3F63C3.jpg
Crete	1HERP	ARMS_Crete_1HERP_20190612_20200618	ARMS_1HERP_20190612_20200618_8B_004.jpg	Image	8	Bottom	https://files.plutof.ut.ee/public/orig/27/86/2786AE64EF520EC106A9883CA65172CE0F0F0737929AD5CF3156E79EB8A21A80.jpg
Crete	1HERP	ARMS_Crete_1HERP_20190612_20200618	ARMS_1HERP_20190612_20200618_8B_005.jpg	Image	8	Bottom	https://files.plutof.ut.ee/public/orig/05/62/0562A3F6C1B8E2D9BFFC555C92C4BD8EF999E4A6CC88B38BB14825CEFE8AB3FA.jpg
Crete	1HERP	ARMS_Crete_1HERP_20190612_20200618	ARMS_1HERP_20190612_20200618_8B_006.jpg	Image	8	Bottom	https://files.plutof.ut.ee/public/orig/FA/57/FA57E67C16C18C82F1C63A8719C1DFA38D68D2433F95378D9870DB671D01D521.jpg
Crete	1HERP	ARMS_Crete_1HERP_20190612_20200618	ARMS_1HERP_20190612_20200618_8B_007.jpg	Image	8	Bottom	https://files.plutof.ut.ee/public/orig/ED/90/ED90E31AAE42B0299CCF2ED7EDF33DA04C5AD43DF27CA083C64EAE345A37E25F.jpg
Crete	1HERP	ARMS_Crete_1HERP_20190612_20200618	ARMS_1HERP_20190612_20200618_8B_008.jpg	Image	8	Bottom	https://files.plutof.ut.ee/public/orig/4A/E7/4AE7223B6BB16678F5E0A18BF9F9F88952FFD47D2D275D9AF814AC266D35A69C.jpg
Crete	1HERP	ARMS_Crete_1HERP_20190612_20200618	ARMS_1HERP_20190612_20200618_8B_009.jpg	Image	8	Bottom	https://files.plutof.ut.ee/public/orig/0F/2C/0F2C3CAA90F42798AC16C01C929CD79CA41F212F101F705B1027CD3B4E500C02.jpg
Crete	1HERP	ARMS_Crete_1HERP_20190612_20200618	ARMS_1HERP_20190612_20200618_8T_001.jpg	Image	8	Top	https://files.plutof.ut.ee/public/orig/DC/4B/DC4B37575ABDB8E983FDD4213FD1340693D6CC6BC6576095D685281378C2F418.jpg
Crete	1HERP	ARMS_Crete_1HERP_20190612_20200618	ARMS_1HERP_20190612_20200618_8T_002.jpg	Image	8	Top	https://files.plutof.ut.ee/public/orig/82/2F/822F7A1B0D71E9CD9DCAC298726A739FFBACA719281EB2D402A5FC21B151DC24.jpg
Crete	1HERP	ARMS_Crete_1HERP_20190612_20200618	ARMS_1HERP_20190612_20200618_8T_003.jpg	Image	8	Top	https://files.plutof.ut.ee/public/orig/EC/78/EC78603151B5B30B47363235AF439415E4F81D2FFA5F6444E986CC291BACDDB9.jpg
Crete	1HERP	ARMS_Crete_1HERP_20190612_20200618	ARMS_1HERP_20190612_20200618_8T_004.jpg	Image	8	Top	https://files.plutof.ut.ee/public/orig/DD/81/DD81ACE76E1C073B4100CC29A55D1089500815C8359E21E481EEF4E13D3EB26F.jpg
Crete	1HERP	ARMS_Crete_1HERP_20190612_20200618	ARMS_1HERP_20190612_20200618_8T_005.jpg	Image	8	Top	https://files.plutof.ut.ee/public/orig/36/06/36061001A2E71F9925362A292A7AD080E793677574D0DADE9C0CC94627720ADF.jpg
Crete	1HERP	ARMS_Crete_1HERP_20190612_20200618	ARMS_1HERP_20190612_20200618_8T_006.jpg	Image	8	Top	https://files.plutof.ut.ee/public/orig/AE/E4/AEE456C6D6DC452C2F88CD077FF5A92167C299BF1671D8337AB0E9B857A5255C.jpg
Crete	1HERP	ARMS_Crete_1HERP_20190612_20200618	ARMS_1HERP_20190612_20200618_8T_007.jpg	Image	8	Top	https://files.plutof.ut.ee/public/orig/3E/EB/3EEB41BE96949B95D76F7744B8B4ACD115F2D370FA528FE4BC4656E0D5234A6B.jpg
Crete	1HERP	ARMS_Crete_1HERP_20190612_20200618	ARMS_1HERP_20190612_20200618_8T_008.jpg	Image	8	Top	https://files.plutof.ut.ee/public/orig/3F/7D/3F7D60EA7A469BAC8C646054E9B22A8B06E93BB94287D68DC2D5A9044B69F9E0.jpg
Crete	1HERP	ARMS_Crete_1HERP_20190612_20200618	ARMS_1HERP_20190612_20200618_8T_009.jpg	Image	8	Top	https://files.plutof.ut.ee/public/orig/A0/8E/A08E0F2C895964AB5087EF61C55BBDB73E5D1DCC14880412A5592B3616BF6880.jpg
Crete	1HERP	ARMS_Crete_1HERP_20190612_20200618	ARMS_1HERP_20190612_20200618_9B_001.jpg	Image	9	Bottom	https://files.plutof.ut.ee/public/orig/D1/AE/D1AE020CE1FD4E22B5FA330841B83D7FC95AA52FD1F1137CE4CF922A693DA6F4.jpg
Crete	1HERP	ARMS_Crete_1HERP_20190612_20200618	ARMS_1HERP_20190612_20200618_9B_002.jpg	Image	9	Bottom	https://files.plutof.ut.ee/public/orig/09/61/09610214A542F78D1AE0476DA62A207574058497D7BD2AB866B2D1F3BE84CDF1.jpg
Crete	1HERP	ARMS_Crete_1HERP_20190612_20200618	ARMS_1HERP_20190612_20200618_9B_003.jpg	Image	9	Bottom	https://files.plutof.ut.ee/public/orig/18/BB/18BB30AF1C8FF553E5A43408B3FB115BD724DF4A94D233DA7DA6A01EFCFEFF80.jpg
Crete	1HERP	ARMS_Crete_1HERP_20190612_20200618	ARMS_1HERP_20190612_20200618_9B_004.jpg	Image	9	Bottom	https://files.plutof.ut.ee/public/orig/40/1B/401B59503997743883281AE4A2713FFC98A9D17FF6F43BA6A187A7B2D22E4D3A.jpg
Crete	1HERP	ARMS_Crete_1HERP_20190612_20200618	ARMS_1HERP_20190612_20200618_9B_005.jpg	Image	9	Bottom	https://files.plutof.ut.ee/public/orig/B5/A7/B5A7FBE990535FA2D86F846CE7BA57A8F01949391ED5593ED82C3C416DAD3D6C.jpg
Crete	1HERP	ARMS_Crete_1HERP_20190612_20200618	ARMS_1HERP_20190612_20200618_9B_006.jpg	Image	9	Bottom	https://files.plutof.ut.ee/public/orig/D8/1A/D81A6D5F53C6F0244C1A0E4DCA285ABEBE0455263A479BA3910C2C2D8EC2C610.jpg
Crete	1HERP	ARMS_Crete_1HERP_20190612_20200618	ARMS_1HERP_20190612_20200618_9B_007.jpg	Image	9	Bottom	https://files.plutof.ut.ee/public/orig/5A/2B/5A2BE9A9263D7E18B6CF449537E4C556271CB72638F31399AEA285C394844E7B.jpg
Crete	1HERP	ARMS_Crete_1HERP_20190612_20200618	ARMS_1HERP_20190612_20200618_9B_008.jpg	Image	9	Bottom	https://files.plutof.ut.ee/public/orig/08/3D/083DADD7EFD23D5CFFC2335A948F172AC12471AF9412A82BA105F058895AA0A5.jpg
Crete	1HERP	ARMS_Crete_1HERP_20190612_20200618	ARMS_1HERP_20190612_20200618_9B_009.jpg	Image	9	Bottom	https://files.plutof.ut.ee/public/orig/E8/4F/E84F432092521C37B5B7837A005D756C43065B7F2F6306AB6D37BB455302F65C.jpg
Crete	1HERP	ARMS_Crete_1HERP_20190612_20200618	ARMS_1HERP_20190612_20200618_9T_001.jpg	Image	9	Top	https://files.plutof.ut.ee/public/orig/52/0E/520EF9C298CC537F11879706FA6241CDDA1612FDC2F7111BA5AB3E4B9C7B4D16.jpg
Crete	1HERP	ARMS_Crete_1HERP_20190612_20200618	ARMS_1HERP_20190612_20200618_9T_002.jpg	Image	9	Top	https://files.plutof.ut.ee/public/orig/C6/6B/C66BF72B4249BF01B62B7C577D2CB4D7F5DC225D1AF38D38157A300010268D38.jpg
Crete	1HERP	ARMS_Crete_1HERP_20190612_20200618	ARMS_1HERP_20190612_20200618_9T_003.jpg	Image	9	Top	https://files.plutof.ut.ee/public/orig/B6/DE/B6DEF4D356DC1C40E7BF16082AE2324222B2D685608F114DB3CA8C1391C55099.jpg
Crete	1HERP	ARMS_Crete_1HERP_20190612_20200618	ARMS_1HERP_20190612_20200618_9T_004.jpg	Image	9	Top	https://files.plutof.ut.ee/public/orig/05/2D/052D7EC90EDEC7F13D90DD36DDB2D60D8BE176D4C2FA7A55FDD515690A11AA6B.jpg
Crete	1HERP	ARMS_Crete_1HERP_20190612_20200618	ARMS_1HERP_20190612_20200618_9T_005.jpg	Image	9	Top	https://files.plutof.ut.ee/public/orig/B2/BF/B2BF5563FC45D22D5A544417F10E264566EBA14DDB7C99A39D08AAE2F53A208B.jpg
Crete	1HERP	ARMS_Crete_1HERP_20190612_20200618	ARMS_1HERP_20190612_20200618_9T_006.jpg	Image	9	Top	https://files.plutof.ut.ee/public/orig/D1/A4/D1A4F5F70C7928F22EE3D6ABCD8A49C5BE4AE61F2E321F35FC53CD556CDC6FBB.jpg
Crete	1HERP	ARMS_Crete_1HERP_20190612_20200618	ARMS_1HERP_20190612_20200618_9T_007.jpg	Image	9	Top	https://files.plutof.ut.ee/public/orig/22/93/2293BD7396FAD67A9A12AFCF177EACE55F5D3F5BDF2D56ADD77AEE2F86AC18F2.jpg
Crete	1HERP	ARMS_Crete_1HERP_20190612_20200618	ARMS_1HERP_20190612_20200618_9T_008.jpg	Image	9	Top	https://files.plutof.ut.ee/public/orig/CD/5A/CD5A76517277C0CACF90A841AC485459374094BD3DDA2678BF12BF6987D73365.jpg
Crete	1HERP	ARMS_Crete_1HERP_20190612_20200618	ARMS_1HERP_20190612_20200618_9T_009.jpg	Image	9	Top	https://files.plutof.ut.ee/public/orig/4D/F4/4DF4894079982C4DDFC72F95636FF5A46877E0EB3CE0EACDF178D1CD91A4F000.jpg
Crete	1HERP	ARMS_Crete_1HERP_20190612_20200618	ARMS_1HERP_20190612_20200618_9T_010.jpg	Image	9	Top	https://files.plutof.ut.ee/public/orig/59/CC/59CC8CA52A898A0227CDD4B898DBD15E60C5CE0E4EA245A7A38299EB39E4F8CB.jpg
Crete	2UBPC	ARMS_Crete_2UBPC_20190924_20201211	ARMS_2UBPC _20190924_20201211_1B_001.jpg	Image	1	Bottom	https://files.plutof.ut.ee/public/orig/FD/40/FD40139A7DD139E851804DF5A26674CB1FB498119AEC126DFED8F02820D2F7A5.jpg
Crete	2UBPC	ARMS_Crete_2UBPC_20190924_20201211	ARMS_2UBPC _20190924_20201211_1B_002.jpg	Image	1	Bottom	https://files.plutof.ut.ee/public/orig/DA/7A/DA7A8965C0C6DCC227B301E6F89C7654F1E2F9FCC3461FBDA2BAC703B3AE3A99.jpg
Crete	2UBPC	ARMS_Crete_2UBPC_20190924_20201211	ARMS_2UBPC _20190924_20201211_1B_003.jpg	Image	1	Bottom	https://files.plutof.ut.ee/public/orig/15/25/15255441A399CE8C901660C1144A96F30C5BD1956A8F6F335DA164333028D2E1.jpg
Crete	2UBPC	ARMS_Crete_2UBPC_20190924_20201211	ARMS_2UBPC _20190924_20201211_1B_004.jpg	Image	1	Bottom	https://files.plutof.ut.ee/public/orig/75/F5/75F5B115972F60BD5CAECD8B8D71F55B39CB6073F2BCE67E3A9128B1F73D75DF.jpg
Crete	2UBPC	ARMS_Crete_2UBPC_20190924_20201211	ARMS_2UBPC _20190924_20201211_1B_005.jpg	Image	1	Bottom	https://files.plutof.ut.ee/public/orig/1D/09/1D09666D9570D4EDC7FC6635CD3322025B360998D072CFCF9573CF1ABB0F02FC.jpg
Crete	2UBPC	ARMS_Crete_2UBPC_20190924_20201211	ARMS_2UBPC _20190924_20201211_1B_006.jpg	Image	1	Bottom	https://files.plutof.ut.ee/public/orig/19/E6/19E6555B7F0209D576E8597AEC2E792B8CC23DA3F6F4841186EEB6126F32F752.jpg
Crete	2UBPC	ARMS_Crete_2UBPC_20190924_20201211	ARMS_2UBPC _20190924_20201211_1B_007.jpg	Image	1	Bottom	https://files.plutof.ut.ee/public/orig/BC/25/BC2587DD69AAAE8740DAC89C3EFF8C15EBC44C95518700FBD337B0AD40066911.jpg
Crete	2UBPC	ARMS_Crete_2UBPC_20190924_20201211	ARMS_2UBPC _20190924_20201211_1B_008.jpg	Image	1	Bottom	https://files.plutof.ut.ee/public/orig/BA/3F/BA3F424711A475426FD6C582B58EF1B1D9F159D24F38E7257C1DAB8FF3A84F61.jpg
Crete	2UBPC	ARMS_Crete_2UBPC_20190924_20201211	ARMS_2UBPC _20190924_20201211_1B_009.jpg	Image	1	Bottom	https://files.plutof.ut.ee/public/orig/D2/B0/D2B069A4838774CAEA0BEE0506B573853BF06DE2C5468DB29A6FB9F5584532CC.jpg
Crete	2UBPC	ARMS_Crete_2UBPC_20190924_20201211	ARMS_2UBPC _20190924_20201211_1Î¤_001.jpg	Image	Not Provided	Not Provided	https://files.plutof.ut.ee/public/orig/8E/2D/8E2DA4C3BC0B43252B0BC4A0A0744C28391D3BFB7C5582B5E946578D2513B333.jpg
Crete	2UBPC	ARMS_Crete_2UBPC_20190924_20201211	ARMS_2UBPC _20190924_20201211_1Î¤_002.jpg	Image	Not Provided	Not Provided	https://files.plutof.ut.ee/public/orig/56/09/5609581235B0FA90176B61757C2654BB7C51F236F0D6FB638206BB1633F57F67.jpg
Crete	2UBPC	ARMS_Crete_2UBPC_20190924_20201211	ARMS_2UBPC _20190924_20201211_1Î¤_003.jpg	Image	Not Provided	Not Provided	https://files.plutof.ut.ee/public/orig/D9/8E/D98EF11EE1BDA2E11D62761DDC83D4AF6822CD9C6E6FF632906A3E06B585DB10.jpg
Crete	2UBPC	ARMS_Crete_2UBPC_20190924_20201211	ARMS_2UBPC _20190924_20201211_1Î¤_004.jpg	Image	Not Provided	Not Provided	https://files.plutof.ut.ee/public/orig/28/26/2826260C11A367F7694BB55A0A4F2E15CD179A2C6AE263F207E7DE6BDBBA81A4.jpg
Crete	2UBPC	ARMS_Crete_2UBPC_20190924_20201211	ARMS_2UBPC _20190924_20201211_1Î¤_005.jpg	Image	Not Provided	Not Provided	https://files.plutof.ut.ee/public/orig/44/D6/44D6A061295EAA62E02B6519E7EA0A9B3149FD8D1452065C18B7A155E4FAFC02.jpg
Crete	2UBPC	ARMS_Crete_2UBPC_20190924_20201211	ARMS_2UBPC _20190924_20201211_1Î¤_006.jpg	Image	Not Provided	Not Provided	https://files.plutof.ut.ee/public/orig/2A/8D/2A8D8C8ECB4D50DB2043C2D27604F30D3632FE6E9CBD749CB7369E8489580F0F.jpg
Crete	2UBPC	ARMS_Crete_2UBPC_20190924_20201211	ARMS_2UBPC _20190924_20201211_1Î¤_007.jpg	Image	Not Provided	Not Provided	https://files.plutof.ut.ee/public/orig/B2/2A/B22A9F7BD2B4D6F33E3038CE6CF7253B7988D9156CEC4C9BE19911A8A2338BAD.jpg
Crete	2UBPC	ARMS_Crete_2UBPC_20190924_20201211	ARMS_2UBPC _20190924_20201211_1Î¤_008.jpg	Image	Not Provided	Not Provided	https://files.plutof.ut.ee/public/orig/C0/93/C093C93D4AC35B872AB810423FB340CF0FBDD6BAAB9314D209802E1DDA5AF312.jpg
Crete	2UBPC	ARMS_Crete_2UBPC_20190924_20201211	ARMS_2UBPC _20190924_20201211_1Î¤_009.jpg	Image	Not Provided	Not Provided	https://files.plutof.ut.ee/public/orig/BF/5C/BF5CF172BAA7073A2E61386ABE9048B2CC332800EFF4DEE9B30028C0C56C4F5C.jpg
Crete	2UBPC	ARMS_Crete_2UBPC_20190924_20201211	ARMS_2UBPC _20190924_20201211_2Î¤_001.jpg	Image	Not Provided	Not Provided	https://files.plutof.ut.ee/public/orig/8E/93/8E93DCB413031D9805CDE81D53BD732B85F4A528CFCDE09A73A8FB7B38ED4BA6.jpg
Crete	2UBPC	ARMS_Crete_2UBPC_20190924_20201211	ARMS_2UBPC _20190924_20201211_2Î¤_002.jpg	Image	Not Provided	Not Provided	https://files.plutof.ut.ee/public/orig/CB/7E/CB7E35E069B82A8D660C00CA9A5BBAE7D003AB4CAF37F45E881922DB97960200.jpg
Crete	2UBPC	ARMS_Crete_2UBPC_20190924_20201211	ARMS_2UBPC _20190924_20201211_2Î¤_003.jpg	Image	Not Provided	Not Provided	https://files.plutof.ut.ee/public/orig/12/6D/126DF541796F5B2797537063E12CE0BFF5111020259819B6EC1F053C61988132.jpg
Crete	2UBPC	ARMS_Crete_2UBPC_20190924_20201211	ARMS_2UBPC _20190924_20201211_2Î¤_004.jpg	Image	Not Provided	Not Provided	https://files.plutof.ut.ee/public/orig/67/DB/67DBE2E39A7D44946B9C91901ACD2BF70C31DE92746C1F7BDC2EB27106FBE48F.jpg
Crete	2UBPC	ARMS_Crete_2UBPC_20190924_20201211	ARMS_2UBPC _20190924_20201211_2Î¤_005.jpg	Image	Not Provided	Not Provided	https://files.plutof.ut.ee/public/orig/B1/7A/B17AB6B1085A354B862B0C44518F6D36415C9D14DC4C3EE9AE8EECB4F3A1BB2E.jpg
Crete	2UBPC	ARMS_Crete_2UBPC_20190924_20201211	ARMS_2UBPC _20190924_20201211_2Î¤_006.jpg	Image	Not Provided	Not Provided	https://files.plutof.ut.ee/public/orig/FD/C1/FDC15D3EE350B716C62003C51E3BF7F61FDE08A4F2EE88EEC0D8EDEC71931D5A.jpg
Crete	2UBPC	ARMS_Crete_2UBPC_20190924_20201211	ARMS_2UBPC _20190924_20201211_2Î¤_007.jpg	Image	Not Provided	Not Provided	https://files.plutof.ut.ee/public/orig/3B/E9/3BE9265D2A4818DC1463AE3D3D53A0EAAB6465699E141ED30232D44CF5391740.jpg
Crete	2UBPC	ARMS_Crete_2UBPC_20190924_20201211	ARMS_2UBPC _20190924_20201211_2Î¤_008.jpg	Image	Not Provided	Not Provided	https://files.plutof.ut.ee/public/orig/9F/AA/9FAADF7A4CB68B2C95919F71199C0F1528EDDBE3DF260A8712628953E508171A.jpg
Crete	2UBPC	ARMS_Crete_2UBPC_20190924_20201211	ARMS_2UBPC _20190924_20201211_2Î¤_009.jpg	Image	Not Provided	Not Provided	https://files.plutof.ut.ee/public/orig/A3/70/A370EA12CB014AAAC6DEA99DC0A25E0B403FD14A6C2996E8C8EEDE0EFBC13459.jpg
Crete	2UBPC	ARMS_Crete_2UBPC_20190924_20201211	ARMS_2UBPC _20190924_20201211_2Î’_001.jpg	Image	Not Provided	Not Provided	https://files.plutof.ut.ee/public/orig/ED/E8/EDE8689F6CFFA88B3514F109D31FD44C3B16595465901FE01C5BE6C6318F15AD.jpg
Crete	2UBPC	ARMS_Crete_2UBPC_20190924_20201211	ARMS_2UBPC _20190924_20201211_2Î’_002.jpg	Image	Not Provided	Not Provided	https://files.plutof.ut.ee/public/orig/B7/6F/B76F3B0876DF3C644ACE6781E5A33BFCCE9F23F308610F68EAF9C77E4B65B65D.jpg
Crete	2UBPC	ARMS_Crete_2UBPC_20190924_20201211	ARMS_2UBPC _20190924_20201211_2Î’_003.jpg	Image	Not Provided	Not Provided	https://files.plutof.ut.ee/public/orig/FC/B0/FCB034A3B153E35A76D9B48D5378ED3FEE6B1FDAC19180486C6BDF5724D4A84C.jpg
Crete	2UBPC	ARMS_Crete_2UBPC_20190924_20201211	ARMS_2UBPC _20190924_20201211_2Î’_004.jpg	Image	Not Provided	Not Provided	https://files.plutof.ut.ee/public/orig/A8/3E/A83E961EC451DD290D87E0E6685D8D5E3A4F68E034769031087002F7D0D4C7C5.jpg
Crete	2UBPC	ARMS_Crete_2UBPC_20190924_20201211	ARMS_2UBPC _20190924_20201211_2Î’_005.jpg	Image	Not Provided	Not Provided	https://files.plutof.ut.ee/public/orig/32/D7/32D72515D01F8449B3353574E72D614014C837AFDDC2B5A57D5B41FCCC5B6063.jpg
Crete	2UBPC	ARMS_Crete_2UBPC_20190924_20201211	ARMS_2UBPC _20190924_20201211_2Î’_006.jpg	Image	Not Provided	Not Provided	https://files.plutof.ut.ee/public/orig/D0/E9/D0E918FA2100A87AD5A26B6863F9E2A6AD28BBCB18EB26FBF318EC2A76A7BAFD.jpg
Crete	2UBPC	ARMS_Crete_2UBPC_20190924_20201211	ARMS_2UBPC _20190924_20201211_2Î’_007.jpg	Image	Not Provided	Not Provided	https://files.plutof.ut.ee/public/orig/8B/3A/8B3A324597965B55EAAF0953A61BD67290E2503646F5002BF28AD0F57D5ECDDC.jpg
Crete	2UBPC	ARMS_Crete_2UBPC_20190924_20201211	ARMS_2UBPC _20190924_20201211_2Î’_008.jpg	Image	Not Provided	Not Provided	https://files.plutof.ut.ee/public/orig/DC/8B/DC8B8AEF2EB07DD2600CE66C29EBF16EF4E8AE1BDE538FB82D03673DAF2FDEF2.jpg
Crete	2UBPC	ARMS_Crete_2UBPC_20190924_20201211	ARMS_2UBPC _20190924_20201211_2Î’_009.jpg	Image	Not Provided	Not Provided	https://files.plutof.ut.ee/public/orig/38/53/3853E045C829743031B60BE5BD42A989E96E920FD45ABD290C59A677FCAAC297.jpg
Crete	2UBPC	ARMS_Crete_2UBPC_20190924_20201211	ARMS_2UBPC _20190924_20201211_2Î’_010.jpg	Image	Not Provided	Not Provided	https://files.plutof.ut.ee/public/orig/EF/F3/EFF34574EDDD3CDC18CDC8845CE6E063D86F0BC3A4910DA77C827D0FCE14AF4B.jpg
Crete	2UBPC	ARMS_Crete_2UBPC_20190924_20201211	ARMS_2UBPC _20190924_20201211_3Î¤_001.jpg	Image	Not Provided	Not Provided	https://files.plutof.ut.ee/public/orig/1E/98/1E982C4285F1EB83D6501CC6ACAF513A66934F1D344BDD43AB3CF2D249E33588.jpg
Crete	2UBPC	ARMS_Crete_2UBPC_20190924_20201211	ARMS_2UBPC _20190924_20201211_3Î¤_002.jpg	Image	Not Provided	Not Provided	https://files.plutof.ut.ee/public/orig/24/63/246375EA01E3D66E791EA84BDA0196753F992E401F2588B28248DF1D59E275CF.jpg
Crete	2UBPC	ARMS_Crete_2UBPC_20190924_20201211	ARMS_2UBPC _20190924_20201211_3Î¤_003.jpg	Image	Not Provided	Not Provided	https://files.plutof.ut.ee/public/orig/09/60/0960D666FCC58124DA079E5AB09DD535D0418F311BDB2846D0B17F3F6E2E9523.jpg
Crete	2UBPC	ARMS_Crete_2UBPC_20190924_20201211	ARMS_2UBPC _20190924_20201211_3Î¤_004.jpg	Image	Not Provided	Not Provided	https://files.plutof.ut.ee/public/orig/D7/30/D7301E84CB747C2C28B0AC59CC3078A1104E7194BA2FEC4C76F65AAAB3CF5C30.jpg
Crete	2UBPC	ARMS_Crete_2UBPC_20190924_20201211	ARMS_2UBPC _20190924_20201211_3Î¤_005.jpg	Image	Not Provided	Not Provided	https://files.plutof.ut.ee/public/orig/F9/FC/F9FC20071A383DC31BB2A4458359E0E180E0143CCB7827E537B1A01D9E9C3167.jpg
Crete	2UBPC	ARMS_Crete_2UBPC_20190924_20201211	ARMS_2UBPC _20190924_20201211_3Î¤_006.jpg	Image	Not Provided	Not Provided	https://files.plutof.ut.ee/public/orig/F8/23/F8233A9F74C8B9244BF1FA58E34690452BF3FC93697DE2298C05BD8FD5D4C254.jpg
Crete	2UBPC	ARMS_Crete_2UBPC_20190924_20201211	ARMS_2UBPC _20190924_20201211_3Î¤_007.jpg	Image	Not Provided	Not Provided	https://files.plutof.ut.ee/public/orig/DF/0F/DF0FEB8044EBEA2A58BDE1A7C418D93B56A66B28705B582D9B586E4E781B7C35.jpg
Crete	2UBPC	ARMS_Crete_2UBPC_20190924_20201211	ARMS_2UBPC _20190924_20201211_3Î¤_008.jpg	Image	Not Provided	Not Provided	https://files.plutof.ut.ee/public/orig/23/AD/23AD5A4186C4FFE1363CEB2AAA57DE65619EE876AB2E4329DFF515CBAB7F1DE2.jpg
Crete	2UBPC	ARMS_Crete_2UBPC_20190924_20201211	ARMS_2UBPC _20190924_20201211_3Î¤_009.jpg	Image	Not Provided	Not Provided	https://files.plutof.ut.ee/public/orig/85/32/853251B914E77050B7FE087A1376565E7CFBF77B7B7D48A565140B6A50D789F2.jpg
Crete	2UBPC	ARMS_Crete_2UBPC_20190924_20201211	ARMS_2UBPC _20190924_20201211_3Î’_001.jpg	Image	Not Provided	Not Provided	https://files.plutof.ut.ee/public/orig/BE/F5/BEF50FDD8C03EC44655274DF653467E1042C59AADD36817921A64F1E838D40CB.jpg
Crete	2UBPC	ARMS_Crete_2UBPC_20190924_20201211	ARMS_2UBPC _20190924_20201211_3Î’_002.jpg	Image	Not Provided	Not Provided	https://files.plutof.ut.ee/public/orig/EA/E6/EAE6966853305CCDCA5007523E627CDDD8EC792FB93109A61A1B7924757BA5F7.jpg
Crete	2UBPC	ARMS_Crete_2UBPC_20190924_20201211	ARMS_2UBPC _20190924_20201211_3Î’_003.jpg	Image	Not Provided	Not Provided	https://files.plutof.ut.ee/public/orig/E0/8C/E08CC79EB59246928C9316C1B914878B537A98581C3CBA2E125BB7EC957CC155.jpg
Crete	2UBPC	ARMS_Crete_2UBPC_20190924_20201211	ARMS_2UBPC _20190924_20201211_3Î’_004.jpg	Image	Not Provided	Not Provided	https://files.plutof.ut.ee/public/orig/B6/97/B697C808DEF2AA6D90BEDB1BBCB65AA2E45720F691FBCAF94D409E5DCECF034F.jpg
Crete	2UBPC	ARMS_Crete_2UBPC_20190924_20201211	ARMS_2UBPC _20190924_20201211_3Î’_005.jpg	Image	Not Provided	Not Provided	https://files.plutof.ut.ee/public/orig/E0/81/E081992FF31A3B6D99FFE4500454E7CA9D6B0AB728ABCDFF680C9DD5A138DB88.jpg
Crete	2UBPC	ARMS_Crete_2UBPC_20190924_20201211	ARMS_2UBPC _20190924_20201211_3Î’_006.jpg	Image	Not Provided	Not Provided	https://files.plutof.ut.ee/public/orig/04/90/04907B67DD066C52E2E84F724AF02721D3C46A4E54897A28119660D1C9DF35C8.jpg
Crete	2UBPC	ARMS_Crete_2UBPC_20190924_20201211	ARMS_2UBPC _20190924_20201211_3Î’_007.jpg	Image	Not Provided	Not Provided	https://files.plutof.ut.ee/public/orig/7B/73/7B73A5DCCA3598E68838A98807332AB08AB4DCEBB5BB16708872F72E76B20E91.jpg
Crete	2UBPC	ARMS_Crete_2UBPC_20190924_20201211	ARMS_2UBPC _20190924_20201211_3Î’_008.jpg	Image	Not Provided	Not Provided	https://files.plutof.ut.ee/public/orig/E8/AE/E8AEAD6523A6D5BAFE2462D37638A854148E57AE2B862D1ED1622BD97EFBFCB2.jpg
Crete	2UBPC	ARMS_Crete_2UBPC_20190924_20201211	ARMS_2UBPC _20190924_20201211_3Î’_009.jpg	Image	Not Provided	Not Provided	https://files.plutof.ut.ee/public/orig/8C/36/8C36FCD54DCEF4F671B02D0D92CDB923451F0D77C30824A811EB51AD5F1F6B6F.jpg
Crete	2UBPC	ARMS_Crete_2UBPC_20190924_20201211	ARMS_2UBPC _20190924_20201211_4Î¤_001.jpg	Image	Not Provided	Not Provided	https://files.plutof.ut.ee/public/orig/06/AA/06AA181BAC8FBAAC9D961F34FE2B3D1E2AD3557D00D3D149833E0219C7ED4E43.jpg
Crete	2UBPC	ARMS_Crete_2UBPC_20190924_20201211	ARMS_2UBPC _20190924_20201211_4Î¤_002.jpg	Image	Not Provided	Not Provided	https://files.plutof.ut.ee/public/orig/AE/2D/AE2D252035EA9A32E085536E5C5C6D08A13429F305CE004200A136A327F5D175.jpg
Crete	2UBPC	ARMS_Crete_2UBPC_20190924_20201211	ARMS_2UBPC _20190924_20201211_4Î¤_003.jpg	Image	Not Provided	Not Provided	https://files.plutof.ut.ee/public/orig/5E/6D/5E6D0317E169A56E89F6B0238439E326F2D58941B71B0A9BCA0CB8E66495D794.jpg
Crete	2UBPC	ARMS_Crete_2UBPC_20190924_20201211	ARMS_2UBPC _20190924_20201211_4Î¤_004.jpg	Image	Not Provided	Not Provided	https://files.plutof.ut.ee/public/orig/85/96/8596533202FF8D068588704D594728307DEE740C6DFB832EDAD20647F2D666A3.jpg
Crete	2UBPC	ARMS_Crete_2UBPC_20190924_20201211	ARMS_2UBPC _20190924_20201211_4Î¤_005.jpg	Image	Not Provided	Not Provided	https://files.plutof.ut.ee/public/orig/C6/44/C644A2A7BBD09A3E57816C1FFD0662BAD5F62AA0AB166E492B581B8BE77A1654.jpg
Crete	2UBPC	ARMS_Crete_2UBPC_20190924_20201211	ARMS_2UBPC _20190924_20201211_4Î¤_006.jpg	Image	Not Provided	Not Provided	https://files.plutof.ut.ee/public/orig/44/B2/44B204816683D26321FC67965B6CF1B43BAA2AA25A4C242652AE88B0EB7FFABB.jpg
Crete	2UBPC	ARMS_Crete_2UBPC_20190924_20201211	ARMS_2UBPC _20190924_20201211_4Î¤_007.jpg	Image	Not Provided	Not Provided	https://files.plutof.ut.ee/public/orig/88/15/8815ED9B128F438E7A1B5A5893929A022E9C2DE37ED8689ED29AC691F23A58FB.jpg
Crete	2UBPC	ARMS_Crete_2UBPC_20190924_20201211	ARMS_2UBPC _20190924_20201211_4Î¤_008.jpg	Image	Not Provided	Not Provided	https://files.plutof.ut.ee/public/orig/D5/E4/D5E49E0DF1552BC39C2641B5468CBD6B9B4C32F0C5417409E664AF1FD39F636B.jpg
Crete	2UBPC	ARMS_Crete_2UBPC_20190924_20201211	ARMS_2UBPC _20190924_20201211_4Î¤_009.jpg	Image	Not Provided	Not Provided	https://files.plutof.ut.ee/public/orig/33/56/3356A04A1C3CC712F5D6BBE89948C409C2CC07BF9C6901401ECFA12CEF58F8E6.jpg
Crete	2UBPC	ARMS_Crete_2UBPC_20190924_20201211	ARMS_2UBPC _20190924_20201211_4Î’_001.jpg	Image	Not Provided	Not Provided	https://files.plutof.ut.ee/public/orig/B3/37/B337F20644676EBC9CA39CAED963C510AFEC8AFA2B3EB0225FAB4682A1175717.jpg
Crete	2UBPC	ARMS_Crete_2UBPC_20190924_20201211	ARMS_2UBPC _20190924_20201211_4Î’_002.jpg	Image	Not Provided	Not Provided	https://files.plutof.ut.ee/public/orig/A6/43/A643B88EF56EDAABB6AC7AA8857995415C7D7EE4E9F30FAE913118C2E46702CB.jpg
Crete	2UBPC	ARMS_Crete_2UBPC_20190924_20201211	ARMS_2UBPC _20190924_20201211_4Î’_003.jpg	Image	Not Provided	Not Provided	https://files.plutof.ut.ee/public/orig/1D/25/1D25A626458ACC8401E32187AF57F8CD7E06C44F0C5665E05B061D2DF07E0969.jpg
Crete	2UBPC	ARMS_Crete_2UBPC_20190924_20201211	ARMS_2UBPC _20190924_20201211_4Î’_004.jpg	Image	Not Provided	Not Provided	https://files.plutof.ut.ee/public/orig/6E/80/6E80C650D4ACC4A973D5EB2AE55E75F2396844B9A3390B0EFECFE12322B71C01.jpg
Crete	2UBPC	ARMS_Crete_2UBPC_20190924_20201211	ARMS_2UBPC _20190924_20201211_4Î’_005.jpg	Image	Not Provided	Not Provided	https://files.plutof.ut.ee/public/orig/DD/C5/DDC545348C5A125C3BCA7CC4B6CFD4D61113CB9A696C498B7933A02EE22BDC70.jpg
Crete	2UBPC	ARMS_Crete_2UBPC_20190924_20201211	ARMS_2UBPC _20190924_20201211_4Î’_006.jpg	Image	Not Provided	Not Provided	https://files.plutof.ut.ee/public/orig/E9/E0/E9E04A3BC2D6255D3D16044D543B787FD504A04DE7BB3C760792A2E183D83850.jpg
Crete	2UBPC	ARMS_Crete_2UBPC_20190924_20201211	ARMS_2UBPC _20190924_20201211_4Î’_007.jpg	Image	Not Provided	Not Provided	https://files.plutof.ut.ee/public/orig/D9/A5/D9A5137681C1B4A1CC995F8F043F975E098B3DEF2D75BFF42685310F33EE3B12.jpg
Crete	2UBPC	ARMS_Crete_2UBPC_20190924_20201211	ARMS_2UBPC _20190924_20201211_4Î’_008.jpg	Image	Not Provided	Not Provided	https://files.plutof.ut.ee/public/orig/A3/E5/A3E5D4EDECB6F3929F8D1FC93444219C4904EB9E4F263EA9817683294ABCEFB4.jpg
Crete	2UBPC	ARMS_Crete_2UBPC_20190924_20201211	ARMS_2UBPC _20190924_20201211_4Î’_009.jpg	Image	Not Provided	Not Provided	https://files.plutof.ut.ee/public/orig/49/35/49353CEEF1F7EAE96C99619D7D9E7519A48318DEDDC06E95C4718779482AEA3B.jpg
Crete	2UBPC	ARMS_Crete_2UBPC_20190924_20201211	ARMS_2UBPC _20190924_20201211_5Î¤_001.jpg	Image	Not Provided	Not Provided	https://files.plutof.ut.ee/public/orig/6D/18/6D186562CAE116A7B92A76B84519459AE4E57321E9F72506ED71E8A321F48F53.jpg
Crete	2UBPC	ARMS_Crete_2UBPC_20190924_20201211	ARMS_2UBPC _20190924_20201211_5Î¤_002.jpg	Image	Not Provided	Not Provided	https://files.plutof.ut.ee/public/orig/1D/F1/1DF14EFD65B55713C7926FCADA454BB910CD31933C1A4AEFB177ED5965AB2E2F.jpg
Crete	2UBPC	ARMS_Crete_2UBPC_20190924_20201211	ARMS_2UBPC _20190924_20201211_5Î¤_003.jpg	Image	Not Provided	Not Provided	https://files.plutof.ut.ee/public/orig/0C/DD/0CDD2F9D36BEA248E2A2CAB371471EE3CD8D8EB5653AA06CDDDE4D18A2761715.jpg
Crete	2UBPC	ARMS_Crete_2UBPC_20190924_20201211	ARMS_2UBPC _20190924_20201211_5Î¤_004.jpg	Image	Not Provided	Not Provided	https://files.plutof.ut.ee/public/orig/13/D4/13D46AA952424EEDCA6C0BD1762E5A99526E0256317AD37A91A32EC697D867B4.jpg
Crete	2UBPC	ARMS_Crete_2UBPC_20190924_20201211	ARMS_2UBPC _20190924_20201211_5Î¤_005.jpg	Image	Not Provided	Not Provided	https://files.plutof.ut.ee/public/orig/DA/5F/DA5F017BF1F40037E0D752A0ACDF9C0671B0451A8BEFA6DD52D8A80E5E3A1833.jpg
Crete	2UBPC	ARMS_Crete_2UBPC_20190924_20201211	ARMS_2UBPC _20190924_20201211_5Î¤_006.jpg	Image	Not Provided	Not Provided	https://files.plutof.ut.ee/public/orig/68/82/688238D02FA4095A5A3BF88125E43869C2AC68A22FE2E103A89CC7149DC3194E.jpg
Crete	2UBPC	ARMS_Crete_2UBPC_20190924_20201211	ARMS_2UBPC _20190924_20201211_5Î¤_007.jpg	Image	Not Provided	Not Provided	https://files.plutof.ut.ee/public/orig/99/1F/991F37F48FA5A81F072BFEEACAFB4EA2E5494E532F542664E4B2A775E86F50C0.jpg
Crete	2UBPC	ARMS_Crete_2UBPC_20190924_20201211	ARMS_2UBPC _20190924_20201211_5Î¤_008.jpg	Image	Not Provided	Not Provided	https://files.plutof.ut.ee/public/orig/E0/66/E06627C9D45B744A585118112ED1E241CA9B210E8907DC3446568555419CFC32.jpg
Crete	2UBPC	ARMS_Crete_2UBPC_20190924_20201211	ARMS_2UBPC _20190924_20201211_5Î¤_009.jpg	Image	Not Provided	Not Provided	https://files.plutof.ut.ee/public/orig/36/A4/36A4D6C47FB7D78C43A06172019DEF6B469080DA3CBC79FF2DF1C96A76C0F294.jpg
Crete	2UBPC	ARMS_Crete_2UBPC_20190924_20201211	ARMS_2UBPC _20190924_20201211_5Î’_001.jpg	Image	Not Provided	Not Provided	https://files.plutof.ut.ee/public/orig/F8/A8/F8A80EDBCBC950350A90109B2A3CBA6E0308B0CC38C26E6CDE733E396CCC707E.jpg
Crete	2UBPC	ARMS_Crete_2UBPC_20190924_20201211	ARMS_2UBPC _20190924_20201211_5Î’_002.jpg	Image	Not Provided	Not Provided	https://files.plutof.ut.ee/public/orig/C7/E5/C7E58C95BB1518A538501CB64895632CF363837398B202A6B6843E218C394B6D.jpg
Crete	2UBPC	ARMS_Crete_2UBPC_20190924_20201211	ARMS_2UBPC _20190924_20201211_5Î’_003.jpg	Image	Not Provided	Not Provided	https://files.plutof.ut.ee/public/orig/2C/7E/2C7EFBFF9C509BEE9E834AC158BCC6A9DF126D0DCCF27D8AA4D6CF8DCE91F618.jpg
Crete	2UBPC	ARMS_Crete_2UBPC_20190924_20201211	ARMS_2UBPC _20190924_20201211_5Î’_004.jpg	Image	Not Provided	Not Provided	https://files.plutof.ut.ee/public/orig/C2/88/C288F30B7DC843E607F726096DD8BE79A799A2B5DAA4AADCF5477025B0B97D3E.jpg
Crete	2UBPC	ARMS_Crete_2UBPC_20190924_20201211	ARMS_2UBPC _20190924_20201211_5Î’_005.jpg	Image	Not Provided	Not Provided	https://files.plutof.ut.ee/public/orig/D9/47/D9470571B39AAA7EAC0AE0DB868CFA19EA99D916B27926269B545731BCE0F34E.jpg
Crete	2UBPC	ARMS_Crete_2UBPC_20190924_20201211	ARMS_2UBPC _20190924_20201211_5Î’_006.jpg	Image	Not Provided	Not Provided	https://files.plutof.ut.ee/public/orig/21/31/2131BE206B1C93E1ED3AA13F995F0571710068736C17482F8156F66D06EEC646.jpg
Crete	2UBPC	ARMS_Crete_2UBPC_20190924_20201211	ARMS_2UBPC _20190924_20201211_5Î’_007.jpg	Image	Not Provided	Not Provided	https://files.plutof.ut.ee/public/orig/A6/ED/A6EDA319EDFE394B64CE96FFC1C37931EDA8F162DC669F1D310489A31223007C.jpg
Crete	2UBPC	ARMS_Crete_2UBPC_20190924_20201211	ARMS_2UBPC _20190924_20201211_5Î’_008.jpg	Image	Not Provided	Not Provided	https://files.plutof.ut.ee/public/orig/D9/F9/D9F90BBC7651302640BD8F1AA23536210C1F8982C32E2E0AA43A66184B7AE45E.jpg
Crete	2UBPC	ARMS_Crete_2UBPC_20190924_20201211	ARMS_2UBPC _20190924_20201211_5Î’_009.jpg	Image	Not Provided	Not Provided	https://files.plutof.ut.ee/public/orig/B8/43/B843ED081FB1C8827CCE52E90585282FAC113E1D6756CB8F581BCEFE076D7590.jpg
Crete	2UBPC	ARMS_Crete_2UBPC_20190924_20201211	ARMS_2UBPC _20190924_20201211_6Î¤_001.jpg	Image	Not Provided	Not Provided	https://files.plutof.ut.ee/public/orig/4C/53/4C5333E7F594DF17786A479E594EB289427826388FE0C614632547C7D54856E2.jpg
Crete	2UBPC	ARMS_Crete_2UBPC_20190924_20201211	ARMS_2UBPC _20190924_20201211_6Î¤_002.jpg	Image	Not Provided	Not Provided	https://files.plutof.ut.ee/public/orig/0E/4F/0E4FF032CEC5654715E9512F4DD535C252326ED5103232983AC8A29168CFE69C.jpg
Crete	2UBPC	ARMS_Crete_2UBPC_20190924_20201211	ARMS_2UBPC _20190924_20201211_6Î¤_003.jpg	Image	Not Provided	Not Provided	https://files.plutof.ut.ee/public/orig/0D/37/0D37996E894DFDA5B2E161E0535833C8868EE3C65C6ADE2EEE5885A49DA0F5D6.jpg
Crete	2UBPC	ARMS_Crete_2UBPC_20190924_20201211	ARMS_2UBPC _20190924_20201211_6Î¤_004.jpg	Image	Not Provided	Not Provided	https://files.plutof.ut.ee/public/orig/67/8F/678FFCFEC6395701610C9CDC51CA7358C312EC15F814124CF8E52BCDE61263E0.jpg
Crete	2UBPC	ARMS_Crete_2UBPC_20190924_20201211	ARMS_2UBPC _20190924_20201211_6Î¤_005.jpg	Image	Not Provided	Not Provided	https://files.plutof.ut.ee/public/orig/6A/40/6A40783F802A45FBD58CD8EC792397EF61768FA73150F6E875ACCC47915B23AF.jpg
Crete	2UBPC	ARMS_Crete_2UBPC_20190924_20201211	ARMS_2UBPC _20190924_20201211_6Î¤_006.jpg	Image	Not Provided	Not Provided	https://files.plutof.ut.ee/public/orig/4F/DF/4FDFF9C6BD74E2C4153C94F84FBB5C1D9607CC430A395310201B015E5878B2AE.jpg
Crete	2UBPC	ARMS_Crete_2UBPC_20190924_20201211	ARMS_2UBPC _20190924_20201211_6Î¤_007.jpg	Image	Not Provided	Not Provided	https://files.plutof.ut.ee/public/orig/30/ED/30ED4D9257ABBCA8656D25930B208CE997D09D6CE089178D8C1281DAA613E310.jpg
Crete	2UBPC	ARMS_Crete_2UBPC_20190924_20201211	ARMS_2UBPC _20190924_20201211_6Î¤_008.jpg	Image	Not Provided	Not Provided	https://files.plutof.ut.ee/public/orig/06/A1/06A1047148CF7433691CED4AC42DEB9636A682C544BC162278D74604A07BAB09.jpg
Crete	2UBPC	ARMS_Crete_2UBPC_20190924_20201211	ARMS_2UBPC _20190924_20201211_6Î¤_009.jpg	Image	Not Provided	Not Provided	https://files.plutof.ut.ee/public/orig/28/AA/28AA5D8E0BD000184C70CA695988DCB67A18045D13D96C2AAF28628336B66A82.jpg
Crete	2UBPC	ARMS_Crete_2UBPC_20190924_20201211	ARMS_2UBPC _20190924_20201211_6Î’_001.jpg	Image	Not Provided	Not Provided	https://files.plutof.ut.ee/public/orig/38/17/3817A7A4DBBE66687CC7F9EE4453C56EBA6913531B27C595F4843B85C9495DA7.jpg
Crete	2UBPC	ARMS_Crete_2UBPC_20190924_20201211	ARMS_2UBPC _20190924_20201211_6Î’_002.jpg	Image	Not Provided	Not Provided	https://files.plutof.ut.ee/public/orig/B1/76/B1761C8D440220130C9BBA5A4A67F561558BD5B64B321BB420F680E61082BF5B.jpg
Crete	2UBPC	ARMS_Crete_2UBPC_20190924_20201211	ARMS_2UBPC _20190924_20201211_6Î’_003.jpg	Image	Not Provided	Not Provided	https://files.plutof.ut.ee/public/orig/DA/37/DA37794A50FDB7511801CE06ADE6035CE8FAC685C0CA537B0F46FB958E2581A2.jpg
Crete	2UBPC	ARMS_Crete_2UBPC_20190924_20201211	ARMS_2UBPC _20190924_20201211_6Î’_004.jpg	Image	Not Provided	Not Provided	https://files.plutof.ut.ee/public/orig/24/F9/24F938409EA2D434280641E7F7CDEF5CB02D148CA794474D93812256839BA2A9.jpg
Crete	2UBPC	ARMS_Crete_2UBPC_20190924_20201211	ARMS_2UBPC _20190924_20201211_6Î’_005.jpg	Image	Not Provided	Not Provided	https://files.plutof.ut.ee/public/orig/8E/59/8E590B53746F945FB86710747E0A92727E2C76ED8857D66D5B18C14D008931D9.jpg
Crete	2UBPC	ARMS_Crete_2UBPC_20190924_20201211	ARMS_2UBPC _20190924_20201211_6Î’_006.jpg	Image	Not Provided	Not Provided	https://files.plutof.ut.ee/public/orig/65/A8/65A8555A37E327FE2FB47A971BCE4EDCDA85B9EC2D4611D9FBA29C686769376A.jpg
Crete	2UBPC	ARMS_Crete_2UBPC_20190924_20201211	ARMS_2UBPC _20190924_20201211_6Î’_007.jpg	Image	Not Provided	Not Provided	https://files.plutof.ut.ee/public/orig/9E/24/9E24903849BCDECD5EBEB050FFF9EF3982A9C77398BF958220A3D9202D182F35.jpg
Crete	2UBPC	ARMS_Crete_2UBPC_20190924_20201211	ARMS_2UBPC _20190924_20201211_6Î’_008.jpg	Image	Not Provided	Not Provided	https://files.plutof.ut.ee/public/orig/6F/50/6F50BFB25C7D05EBB5C4F76E0C30CC2760AFD2D16C690C1889F0E038927A818B.jpg
Crete	2UBPC	ARMS_Crete_2UBPC_20190924_20201211	ARMS_2UBPC _20190924_20201211_6Î’_009.jpg	Image	Not Provided	Not Provided	https://files.plutof.ut.ee/public/orig/BB/D5/BBD5FA36F05A0D33DD3F24DFF629B7460AF6EC1965E6B74084D8EB57E1A2B53A.jpg
Crete	2UBPC	ARMS_Crete_2UBPC_20190924_20201211	ARMS_2UBPC _20190924_20201211_7Î¤_001.jpg	Image	Not Provided	Not Provided	https://files.plutof.ut.ee/public/orig/D5/74/D574A7EBF344BDA1CDD00A4EDBDC5DA0ED7267D8039328DBDB80ADDC91023EE4.jpg
Crete	2UBPC	ARMS_Crete_2UBPC_20190924_20201211	ARMS_2UBPC _20190924_20201211_7Î¤_002.jpg	Image	Not Provided	Not Provided	https://files.plutof.ut.ee/public/orig/0B/F2/0BF28CA4E6482AED3ABED3DD51C4F680494874BF4E8751C3E9B409AAC91DC819.jpg
Crete	2UBPC	ARMS_Crete_2UBPC_20190924_20201211	ARMS_2UBPC _20190924_20201211_7Î¤_003.jpg	Image	Not Provided	Not Provided	https://files.plutof.ut.ee/public/orig/2E/6F/2E6FF2983F129538DFDCB49597C573E8A733D0E96C381AE26A39B2F2ED3C8D2C.jpg
Crete	2UBPC	ARMS_Crete_2UBPC_20190924_20201211	ARMS_2UBPC _20190924_20201211_7Î¤_004.jpg	Image	Not Provided	Not Provided	https://files.plutof.ut.ee/public/orig/ED/A9/EDA9DD7A124CF19FB24BC51E4DAC83183F1E9347071E8DC4F76B3CDD2F9D1A03.jpg
Crete	2UBPC	ARMS_Crete_2UBPC_20190924_20201211	ARMS_2UBPC _20190924_20201211_7Î¤_005.jpg	Image	Not Provided	Not Provided	https://files.plutof.ut.ee/public/orig/DC/D6/DCD6DCCDCC6C49B11996B606B80CAC75E7C19B32DC1A36DC33B351E0442D5F58.jpg
Crete	2UBPC	ARMS_Crete_2UBPC_20190924_20201211	ARMS_2UBPC _20190924_20201211_7Î¤_006.jpg	Image	Not Provided	Not Provided	https://files.plutof.ut.ee/public/orig/1E/7B/1E7B046DD675AD2D29396FEFAA5A033BD4263DBAD647E9A3AAEE72C6E6DDE1B2.jpg
Crete	2UBPC	ARMS_Crete_2UBPC_20190924_20201211	ARMS_2UBPC _20190924_20201211_7Î¤_007.jpg	Image	Not Provided	Not Provided	https://files.plutof.ut.ee/public/orig/E8/C8/E8C89B7FFDC09E6963B4DF021D960286598BC1159C9819C1FE41E757686ACEF4.jpg
Crete	2UBPC	ARMS_Crete_2UBPC_20190924_20201211	ARMS_2UBPC _20190924_20201211_7Î¤_008.jpg	Image	Not Provided	Not Provided	https://files.plutof.ut.ee/public/orig/51/2C/512CBC53F84B29CA1EE046492846BD23647CD3B90C98DD3312EDE61E3C639BE3.jpg
Crete	2UBPC	ARMS_Crete_2UBPC_20190924_20201211	ARMS_2UBPC _20190924_20201211_7Î¤_009.jpg	Image	Not Provided	Not Provided	https://files.plutof.ut.ee/public/orig/63/FB/63FB2B3E7BEF68E27B608059EF8C3CA78DF9842C23961E637669D49BBE5BC88C.jpg
Crete	2UBPC	ARMS_Crete_2UBPC_20190924_20201211	ARMS_2UBPC _20190924_20201211_7Î’_001.jpg	Image	Not Provided	Not Provided	https://files.plutof.ut.ee/public/orig/AE/8F/AE8FD7FC230DDE43AB8BB3ED09D52BD4DE99E7E2219C7501E99797C26ADE2044.jpg
Crete	2UBPC	ARMS_Crete_2UBPC_20190924_20201211	ARMS_2UBPC _20190924_20201211_7Î’_002.jpg	Image	Not Provided	Not Provided	https://files.plutof.ut.ee/public/orig/70/3D/703DDE6BB2C1E1301B53E45F5DDA7CC2F207B808FF920F0E010A4DCAD0E1CDBD.jpg
Crete	2UBPC	ARMS_Crete_2UBPC_20190924_20201211	ARMS_2UBPC _20190924_20201211_7Î’_003.jpg	Image	Not Provided	Not Provided	https://files.plutof.ut.ee/public/orig/76/C0/76C02E0AB782191DD28F3209E10A45D39E188D451BF90C13490CD07A693529D6.jpg
Crete	2UBPC	ARMS_Crete_2UBPC_20190924_20201211	ARMS_2UBPC _20190924_20201211_7Î’_004.jpg	Image	Not Provided	Not Provided	https://files.plutof.ut.ee/public/orig/3A/3A/3A3A7724BE56D72A80BFD51B79EF737F7209A21E6222F56FFCC3A2EB2E939779.jpg
Crete	2UBPC	ARMS_Crete_2UBPC_20190924_20201211	ARMS_2UBPC _20190924_20201211_7Î’_005.jpg	Image	Not Provided	Not Provided	https://files.plutof.ut.ee/public/orig/F4/45/F4454C72BD28896F48379CC22DF327782513C40A548170018D1D8036017981E8.jpg
Crete	2UBPC	ARMS_Crete_2UBPC_20190924_20201211	ARMS_2UBPC _20190924_20201211_7Î’_006.jpg	Image	Not Provided	Not Provided	https://files.plutof.ut.ee/public/orig/2F/43/2F43996970D8E17269E15B0A6173CFF678535CDA0F64D7272CCCAF9233C66A4E.jpg
Crete	2UBPC	ARMS_Crete_2UBPC_20190924_20201211	ARMS_2UBPC _20190924_20201211_7Î’_007.jpg	Image	Not Provided	Not Provided	https://files.plutof.ut.ee/public/orig/DB/9D/DB9D2FB21CC87CF4DDDE7CBAD4A75682D6AA4CE16306D5141C106E99BFBFC920.jpg
Crete	2UBPC	ARMS_Crete_2UBPC_20190924_20201211	ARMS_2UBPC _20190924_20201211_7Î’_008.jpg	Image	Not Provided	Not Provided	https://files.plutof.ut.ee/public/orig/6D/1C/6D1C51312CB346DB862C818C4DA96959F9F0AE42291B1F0E614BA4D98E86DDF1.jpg
Crete	2UBPC	ARMS_Crete_2UBPC_20190924_20201211	ARMS_2UBPC _20190924_20201211_7Î’_009.jpg	Image	Not Provided	Not Provided	https://files.plutof.ut.ee/public/orig/FE/83/FE832BA36A20063A670F2AE7B4B9F0C79B65A4CB87D35365371E85C10C64344F.jpg
Crete	2UBPC	ARMS_Crete_2UBPC_20190924_20201211	ARMS_2UBPC _20190924_20201211_8Î¤_001.jpg	Image	Not Provided	Not Provided	https://files.plutof.ut.ee/public/orig/27/28/272838307DD9736CE3C7D743EEB9DC2F3EF6F819A0A35B1236B2A0F4B29049C0.jpg
Crete	2UBPC	ARMS_Crete_2UBPC_20190924_20201211	ARMS_2UBPC _20190924_20201211_8Î¤_002.jpg	Image	Not Provided	Not Provided	https://files.plutof.ut.ee/public/orig/71/60/7160EBDF482DB890FD228A8A121E5293F03A8C1DA64268D8BF83EBF4BF509FE5.jpg
Crete	2UBPC	ARMS_Crete_2UBPC_20190924_20201211	ARMS_2UBPC _20190924_20201211_8Î¤_003.jpg	Image	Not Provided	Not Provided	https://files.plutof.ut.ee/public/orig/80/27/80271892297E11E3232A7979B0B941A479009BCC3CDF133728C3ADE27476EF44.jpg
Crete	2UBPC	ARMS_Crete_2UBPC_20190924_20201211	ARMS_2UBPC _20190924_20201211_8Î¤_004.jpg	Image	Not Provided	Not Provided	https://files.plutof.ut.ee/public/orig/A1/76/A1761F051F93C46D95D34A13A3E1B016847D9BE78B12F495258D256BFBF8F84F.jpg
Crete	2UBPC	ARMS_Crete_2UBPC_20190924_20201211	ARMS_2UBPC _20190924_20201211_8Î¤_005.jpg	Image	Not Provided	Not Provided	https://files.plutof.ut.ee/public/orig/D2/E4/D2E4B23764542CB8CA0CF3BEED2551B0C3AE5C220869ABFBE89666C899F2B18C.jpg
Crete	2UBPC	ARMS_Crete_2UBPC_20190924_20201211	ARMS_2UBPC _20190924_20201211_8Î¤_006.jpg	Image	Not Provided	Not Provided	https://files.plutof.ut.ee/public/orig/4A/98/4A985B54BFA26D0DD04E3FEC9D7F2CF37258C13C32EA5B1CA8C85FEF4F363208.jpg
Crete	2UBPC	ARMS_Crete_2UBPC_20190924_20201211	ARMS_2UBPC _20190924_20201211_8Î¤_007.jpg	Image	Not Provided	Not Provided	https://files.plutof.ut.ee/public/orig/B5/9F/B59F5BB8F09A51FB923E805DF9E507092F9D5B81AB467B8F3F8E1CD3F339B184.jpg
Crete	2UBPC	ARMS_Crete_2UBPC_20190924_20201211	ARMS_2UBPC _20190924_20201211_8Î¤_008.jpg	Image	Not Provided	Not Provided	https://files.plutof.ut.ee/public/orig/21/B0/21B063C4CC4A7FA93B45475F262E649962D08A2EED73BA2171D27CAE850FF5A9.jpg
Crete	2UBPC	ARMS_Crete_2UBPC_20190924_20201211	ARMS_2UBPC _20190924_20201211_8Î¤_009.jpg	Image	Not Provided	Not Provided	https://files.plutof.ut.ee/public/orig/AF/A6/AFA6E31C6D38A54BA5C1FB26E71EDAA1259085C702BCA49D99F791B2D1FB0D87.jpg
Crete	2UBPC	ARMS_Crete_2UBPC_20190924_20201211	ARMS_2UBPC _20190924_20201211_8Î¤_010.jpg	Image	Not Provided	Not Provided	https://files.plutof.ut.ee/public/orig/17/4B/174BCDFD77BB8FEE8565CBE538DA0EEE8D3362E2228AED0D64167564D2A0C23B.jpg
Crete	2UBPC	ARMS_Crete_2UBPC_20190924_20201211	ARMS_2UBPC _20190924_20201211_8Î’_001.jpg	Image	Not Provided	Not Provided	https://files.plutof.ut.ee/public/orig/06/56/0656A19B1BC6568FC48E702E6EB7212FBE0E37D2AB04DF8A533BB74723127514.jpg
Crete	2UBPC	ARMS_Crete_2UBPC_20190924_20201211	ARMS_2UBPC _20190924_20201211_8Î’_002.jpg	Image	Not Provided	Not Provided	https://files.plutof.ut.ee/public/orig/14/49/1449AF58222A5FF2467C972C0A9F6E05FDF751DA451E59C5F3806359C898AD2E.jpg
Crete	2UBPC	ARMS_Crete_2UBPC_20190924_20201211	ARMS_2UBPC _20190924_20201211_8Î’_003.jpg	Image	Not Provided	Not Provided	https://files.plutof.ut.ee/public/orig/51/5F/515FDC2E2B83D1193E7ED5C8D1F6D14DD21D28FE62B86AE34A60660FD82000D7.jpg
Crete	2UBPC	ARMS_Crete_2UBPC_20190924_20201211	ARMS_2UBPC _20190924_20201211_8Î’_004.jpg	Image	Not Provided	Not Provided	https://files.plutof.ut.ee/public/orig/2A/41/2A410253DF12139DAF72DC5EE5F18E45FD6E391514D2449BDF129B30208138E0.jpg
Crete	2UBPC	ARMS_Crete_2UBPC_20190924_20201211	ARMS_2UBPC _20190924_20201211_8Î’_005.jpg	Image	Not Provided	Not Provided	https://files.plutof.ut.ee/public/orig/79/CE/79CEDB0C7BDD30E5B5393376417D81261D4896C96E01E02C846CEDD408AC872B.jpg
Crete	2UBPC	ARMS_Crete_2UBPC_20190924_20201211	ARMS_2UBPC _20190924_20201211_8Î’_006.jpg	Image	Not Provided	Not Provided	https://files.plutof.ut.ee/public/orig/1A/01/1A01205793FD4EBAA075DDD54CDDB8A5F0166785AD5FA16FDC342EB6B5EF26C7.jpg
Crete	2UBPC	ARMS_Crete_2UBPC_20190924_20201211	ARMS_2UBPC _20190924_20201211_8Î’_007.jpg	Image	Not Provided	Not Provided	https://files.plutof.ut.ee/public/orig/1D/88/1D8849803559E53CE0CEF9D4C1D5AFFE3F4F81CFB2D0A21A9183981553B88BA4.jpg
Crete	2UBPC	ARMS_Crete_2UBPC_20190924_20201211	ARMS_2UBPC _20190924_20201211_8Î’_008.jpg	Image	Not Provided	Not Provided	https://files.plutof.ut.ee/public/orig/B0/59/B0595CEF2EB93563737FE98C43A60E5C649373F1478F7EDD0E3A3FBBA45A6914.jpg
Crete	2UBPC	ARMS_Crete_2UBPC_20190924_20201211	ARMS_2UBPC _20190924_20201211_8Î’_009.jpg	Image	Not Provided	Not Provided	https://files.plutof.ut.ee/public/orig/CC/A5/CCA501E500E75B5F6ACF1C33495EE70DA76F7AD7477CF31DC18C2FA615C3845A.jpg
Crete	2UBPC	ARMS_Crete_2UBPC_20190924_20201211	ARMS_2UBPC _20190924_20201211_9Î¤_001.jpg	Image	Not Provided	Not Provided	https://files.plutof.ut.ee/public/orig/47/63/4763CB42316D5D0FBA72FD94742649E6F4DCABD6C4C172CD260909BEA65447D4.jpg
Crete	2UBPC	ARMS_Crete_2UBPC_20190924_20201211	ARMS_2UBPC _20190924_20201211_9Î¤_002.jpg	Image	Not Provided	Not Provided	https://files.plutof.ut.ee/public/orig/FE/24/FE24E93F74DD9C6DC8FBC5BE6FB94E01137445C9BADF757B6F43CF140BE55E69.jpg
Crete	2UBPC	ARMS_Crete_2UBPC_20190924_20201211	ARMS_2UBPC _20190924_20201211_9Î¤_003.jpg	Image	Not Provided	Not Provided	https://files.plutof.ut.ee/public/orig/12/DD/12DDC5ABBA91623007E623B589FE727919BC09738655F203D91EAF1F81E2CC29.jpg
Crete	2UBPC	ARMS_Crete_2UBPC_20190924_20201211	ARMS_2UBPC _20190924_20201211_9Î¤_004.jpg	Image	Not Provided	Not Provided	https://files.plutof.ut.ee/public/orig/58/36/5836F1207F2E20636A1B406ABBA1C81CCAC6584EEB680E559B2009A3995374DB.jpg
Crete	2UBPC	ARMS_Crete_2UBPC_20190924_20201211	ARMS_2UBPC _20190924_20201211_9Î¤_005.jpg	Image	Not Provided	Not Provided	https://files.plutof.ut.ee/public/orig/0B/D0/0BD0C8985705A77A9A69C8E4EDFF1D711CE28D21A6489CED83F18DE9185C08AF.jpg
Crete	2UBPC	ARMS_Crete_2UBPC_20190924_20201211	ARMS_2UBPC _20190924_20201211_9Î¤_006.jpg	Image	Not Provided	Not Provided	https://files.plutof.ut.ee/public/orig/0B/CC/0BCC1288DBE2D470B2AC344D1FE4BDC196BB3BD1F040E265CE5CDA4E46168220.jpg
Crete	2UBPC	ARMS_Crete_2UBPC_20190924_20201211	ARMS_2UBPC _20190924_20201211_9Î¤_007.jpg	Image	Not Provided	Not Provided	https://files.plutof.ut.ee/public/orig/71/61/7161B7DE960FEAE5F11651A62929F7B6A751FFB9F97D728626E8AE18FF7495E2.jpg
Crete	2UBPC	ARMS_Crete_2UBPC_20190924_20201211	ARMS_2UBPC _20190924_20201211_9Î¤_008.jpg	Image	Not Provided	Not Provided	https://files.plutof.ut.ee/public/orig/AD/6E/AD6EC3EB310444482C2DCA59186F4114EB0C8888FC9A7A3B8A4C35EB6D423F10.jpg
Crete	2UBPC	ARMS_Crete_2UBPC_20190924_20201211	ARMS_2UBPC _20190924_20201211_9Î¤_009.jpg	Image	Not Provided	Not Provided	https://files.plutof.ut.ee/public/orig/4D/BB/4DBBD9A9191C5F5942CF263852F3AED69D63101F10BC3CB041F8E1932EE8A81E.jpg
Crete	2UBPC	ARMS_Crete_2UBPC_20190924_20201211	ARMS_2UBPC _20190924_20201211_9Î’_001.jpg	Image	Not Provided	Not Provided	https://files.plutof.ut.ee/public/orig/91/E8/91E802D09B22FA2C5B0EB43C2B80760327BE15CFAB368F264997A86A5943BAA2.jpg
Crete	2UBPC	ARMS_Crete_2UBPC_20190924_20201211	ARMS_2UBPC _20190924_20201211_9Î’_002.jpg	Image	Not Provided	Not Provided	https://files.plutof.ut.ee/public/orig/DA/57/DA57F32EC61C185FEF0AF8A94D41C78B3330B6F1E09A47D6C23A411324AB94A3.jpg
Crete	2UBPC	ARMS_Crete_2UBPC_20190924_20201211	ARMS_2UBPC _20190924_20201211_9Î’_003.jpg	Image	Not Provided	Not Provided	https://files.plutof.ut.ee/public/orig/B7/30/B730431C7C39E5CF11E40A40C0B5B82A484C9088861FA48CFB32B40300D13865.jpg
Crete	2UBPC	ARMS_Crete_2UBPC_20190924_20201211	ARMS_2UBPC _20190924_20201211_9Î’_004.jpg	Image	Not Provided	Not Provided	https://files.plutof.ut.ee/public/orig/8C/DE/8CDEABBFC2AD080F0EE6403CE40309E8BD7F879AE8DD2955BA2D5C335DF8081E.jpg
Crete	2UBPC	ARMS_Crete_2UBPC_20190924_20201211	ARMS_2UBPC _20190924_20201211_9Î’_005.jpg	Image	Not Provided	Not Provided	https://files.plutof.ut.ee/public/orig/45/4A/454A0869A529937E23B259F27CFA32B088E3785CC235F92C037BDE89E3CC9611.jpg
Crete	2UBPC	ARMS_Crete_2UBPC_20190924_20201211	ARMS_2UBPC _20190924_20201211_9Î’_006.jpg	Image	Not Provided	Not Provided	https://files.plutof.ut.ee/public/orig/6F/0D/6F0D8B3889B28404FF452126C33840EDF5981330799A76B547096236F49DD79A.jpg
Crete	2UBPC	ARMS_Crete_2UBPC_20190924_20201211	ARMS_2UBPC _20190924_20201211_9Î’_007.jpg	Image	Not Provided	Not Provided	https://files.plutof.ut.ee/public/orig/72/6B/726B01BC1E46B9CA7259042A2A14FBF39E8619EF4346615EFB8F9A2824DE14F0.jpg
Crete	2UBPC	ARMS_Crete_2UBPC_20190924_20201211	ARMS_2UBPC _20190924_20201211_9Î’_008.jpg	Image	Not Provided	Not Provided	https://files.plutof.ut.ee/public/orig/9A/0D/9A0D08D07B5C7442AB8CAC2A659C9F83E9C9B21BEFACAB596392982A5B898D04.jpg
Crete	2UBPC	ARMS_Crete_2UBPC_20190924_20201211	ARMS_2UBPC _20190924_20201211_9Î’_009.jpg	Image	Not Provided	Not Provided	https://files.plutof.ut.ee/public/orig/6A/97/6A9737B1DD99545418B3D0B6BB8C2CC8972652945F975C9E01058958FC3A999E.jpg
Eilat	Katza1	ARMS_Eilat_Katza1_20181024_20200706	ARMS_Katza_1_181024-200706_1B_001.JPG	Image	1	Bottom	https://files.plutof.ut.ee/public/orig/88/00/8800DB20BF2EA2BE8ACA0543A086DC0C95CBAF1AD510079FCD1B283DC96C4DB6.jpg
Eilat	Katza1	ARMS_Eilat_Katza1_20181024_20200706	ARMS_Katza_1_181024-200706_1B_002.JPG	Image	1	Bottom	https://files.plutof.ut.ee/public/orig/E6/F9/E6F946EE7D9A20E9C3CD67E409E5C878B9E1619ABFBE99CCA4F8601975950A77.jpg
Eilat	Katza1	ARMS_Eilat_Katza1_20181024_20200706	ARMS_Katza_1_181024-200706_1B_003.JPG	Image	1	Bottom	https://files.plutof.ut.ee/public/orig/64/A1/64A13FAA6DC1506EE9365D146501446CC594C33557B0119E1EE67F385A6D258F.jpg
Eilat	Katza1	ARMS_Eilat_Katza1_20181024_20200706	ARMS_Katza_1_181024-200706_1B_004.JPG	Image	1	Bottom	https://files.plutof.ut.ee/public/orig/FC/6F/FC6FFD54C8BAAB05878A56BAA211672361ED3E92A5A486BDADB6593E4F45A36D.jpg
Eilat	Katza1	ARMS_Eilat_Katza1_20181024_20200706	ARMS_Katza_1_181024-200706_1B_005.JPG	Image	1	Bottom	https://files.plutof.ut.ee/public/orig/C6/22/C622C8354894BFCF456DBAC0638419B0F5A8D8801685C210785E3CF9BD86F819.jpg
Eilat	Katza1	ARMS_Eilat_Katza1_20181024_20200706	ARMS_Katza_1_181024-200706_1B_006.JPG	Image	1	Bottom	https://files.plutof.ut.ee/public/orig/C5/E1/C5E126DB0FB65E5943C7D1D57BE3AA8660D3AABDA5D266671EB274435B16503E.jpg
Eilat	Katza1	ARMS_Eilat_Katza1_20181024_20200706	ARMS_Katza_1_181024-200706_1B_007.JPG	Image	1	Bottom	https://files.plutof.ut.ee/public/orig/CD/30/CD30879CC30BA70D77477BFC000A729CD04435DD89269A4C3525D4872F0CFE48.jpg
Eilat	Katza1	ARMS_Eilat_Katza1_20181024_20200706	ARMS_Katza_1_181024-200706_1T_001.JPG	Image	1	Top	https://files.plutof.ut.ee/public/orig/6E/79/6E794306B4A217955979B3CA271DC344FB1FD8283F68DD0C1C031604D5AA10B8.jpg
Eilat	Katza1	ARMS_Eilat_Katza1_20181024_20200706	ARMS_Katza_1_181024-200706_1T_002.JPG	Image	1	Top	https://files.plutof.ut.ee/public/orig/0F/AB/0FABF4EA526F9F687C5497B1E48715DFF60E7AD7B5F69B2089F7E1F6A0D19300.jpg
Eilat	Katza1	ARMS_Eilat_Katza1_20181024_20200706	ARMS_Katza_1_181024-200706_1T_003.JPG	Image	1	Top	https://files.plutof.ut.ee/public/orig/DD/9B/DD9BA543C3CC109786CC2C935AD52C0873C14AB43ABA12FD062F58C23FE2B5AF.jpg
Eilat	Katza1	ARMS_Eilat_Katza1_20181024_20200706	ARMS_Katza_1_181024-200706_1T_004.JPG	Image	1	Top	https://files.plutof.ut.ee/public/orig/53/07/5307F8717BF3E70FC68F32FC9739E4811561F2B939B4AD086BF5E731DBA90A1D.jpg
Eilat	Katza1	ARMS_Eilat_Katza1_20181024_20200706	ARMS_Katza_1_181024-200706_1T_005.JPG	Image	1	Top	https://files.plutof.ut.ee/public/orig/43/91/4391D88CD50271E82941B09806570ED2D44EBB452FC3CF67218E2090620483CC.jpg
Eilat	Katza1	ARMS_Eilat_Katza1_20181024_20200706	ARMS_Katza_1_181024-200706_1T_006.JPG	Image	1	Top	https://files.plutof.ut.ee/public/orig/08/D8/08D80A8AE9CE1A8997E8B19593B553D2CBB5D5578371A8100C5B00B9B38025E5.jpg
Eilat	Katza1	ARMS_Eilat_Katza1_20181024_20200706	ARMS_Katza_1_181024-200706_1T_007.JPG	Image	1	Top	https://files.plutof.ut.ee/public/orig/40/7C/407C730C3D66A72C943B14518EC022E4C04B341F8781B0657D1421FAA4F794F8.jpg
Eilat	Katza1	ARMS_Eilat_Katza1_20181024_20200706	ARMS_Katza_1_181024-200706_2B_001.JPG	Image	2	Bottom	https://files.plutof.ut.ee/public/orig/2D/34/2D34EC0B7E012F2464EC190DD84C2F209A02EE16D29DD0206C6CC4B87F2BA15C.jpg
Eilat	Katza1	ARMS_Eilat_Katza1_20181024_20200706	ARMS_Katza_1_181024-200706_2B_002.JPG	Image	2	Bottom	https://files.plutof.ut.ee/public/orig/5B/18/5B185EDF902F5D611A07DC69A20A229DA3AAB358354BDDB761EFCCE32B8EECA2.jpg
Eilat	Katza1	ARMS_Eilat_Katza1_20181024_20200706	ARMS_Katza_1_181024-200706_2B_003.JPG	Image	2	Bottom	https://files.plutof.ut.ee/public/orig/3A/7F/3A7F24AFA9B47A470609C67F8338114B4CD3B16B42264A18297677A304A4A8F1.jpg
Eilat	Katza1	ARMS_Eilat_Katza1_20181024_20200706	ARMS_Katza_1_181024-200706_2B_004.JPG	Image	2	Bottom	https://files.plutof.ut.ee/public/orig/B3/00/B3007263CC9B370262DD30248A52DE011030D9BA9F77FA37596D605AAF5FFCED.jpg
Eilat	Katza1	ARMS_Eilat_Katza1_20181024_20200706	ARMS_Katza_1_181024-200706_2B_005.JPG	Image	2	Bottom	https://files.plutof.ut.ee/public/orig/35/38/3538EB1D9B99592A1CB39CC47D92148F687B879980E687E96242B46C3FAD5600.jpg
Eilat	Katza1	ARMS_Eilat_Katza1_20181024_20200706	ARMS_Katza_1_181024-200706_2B_006.JPG	Image	2	Bottom	https://files.plutof.ut.ee/public/orig/D3/DA/D3DAAD63F5AD1DF3FFF631F43F4B8A28B770AA1BD95AC2C79093C3DEB9B0A648.jpg
Eilat	Katza1	ARMS_Eilat_Katza1_20181024_20200706	ARMS_Katza_1_181024-200706_2B_007.JPG	Image	2	Bottom	https://files.plutof.ut.ee/public/orig/2B/DB/2BDB5D121FD2834C5F95871FB3DC25D2C9F4855CACDA9DB09AE8CE0D0DA55214.jpg
Eilat	Katza1	ARMS_Eilat_Katza1_20181024_20200706	ARMS_Katza_1_181024-200706_2B_008.JPG	Image	2	Bottom	https://files.plutof.ut.ee/public/orig/6F/5B/6F5BEAEEE441D544C54919232C207917690BA2AB4E74730A6B15BE0391729D3C.jpg
Eilat	Katza1	ARMS_Eilat_Katza1_20181024_20200706	ARMS_Katza_1_181024-200706_2B_009.JPG	Image	2	Bottom	https://files.plutof.ut.ee/public/orig/CE/CA/CECAB580EFBF92D4AE60E48F647B4CCFD76224853E083AE9335D4776FAA6A198.jpg
Eilat	Katza1	ARMS_Eilat_Katza1_20181024_20200706	ARMS_Katza_1_181024-200706_2T_001.JPG	Image	2	Top	https://files.plutof.ut.ee/public/orig/D2/1D/D21DA28775CD1B16A353916BE69AD61655A9743346020E2038D19F43CFBEFF5D.jpg
Eilat	Katza1	ARMS_Eilat_Katza1_20181024_20200706	ARMS_Katza_1_181024-200706_2T_002.JPG	Image	2	Top	https://files.plutof.ut.ee/public/orig/D8/0F/D80F0509BED466F0B9A9E2B6B9BD8AA8C6D6666F88FB761B40CC6AE91D93ADE7.jpg
Eilat	Katza1	ARMS_Eilat_Katza1_20181024_20200706	ARMS_Katza_1_181024-200706_2T_003.JPG	Image	2	Top	https://files.plutof.ut.ee/public/orig/56/8C/568C84340D399F9F019A9519D60C42ECD4C3731B81B840C9B52DE1F32B4089C2.jpg
Eilat	Katza1	ARMS_Eilat_Katza1_20181024_20200706	ARMS_Katza_1_181024-200706_2T_004.JPG	Image	2	Top	https://files.plutof.ut.ee/public/orig/3C/35/3C3521D9BB7EA3DCBF9C3849E53EB058D8D18A47147D34E65AC337E5765C121A.jpg
Eilat	Katza1	ARMS_Eilat_Katza1_20181024_20200706	ARMS_Katza_1_181024-200706_2T_005.JPG	Image	2	Top	https://files.plutof.ut.ee/public/orig/25/29/2529B6D6E539A42E53049A29ECEC8676F64DF61A36FA4B57757C4E1A49284270.jpg
Eilat	Katza1	ARMS_Eilat_Katza1_20181024_20200706	ARMS_Katza_1_181024-200706_2T_006.JPG	Image	2	Top	https://files.plutof.ut.ee/public/orig/23/EF/23EF0B278F54FC9EC8861C9941C7BBDA0DF423439A1B2992D4967A6E233C24E8.jpg
Eilat	Katza1	ARMS_Eilat_Katza1_20181024_20200706	ARMS_Katza_1_181024-200706_2T_007.JPG	Image	2	Top	https://files.plutof.ut.ee/public/orig/12/6E/126E9245130D53DAE09135475C014CA7E993572A5C58CB834D83F51A25E09E92.jpg
Eilat	Katza1	ARMS_Eilat_Katza1_20181024_20200706	ARMS_Katza_1_181024-200706_2T_008.JPG	Image	2	Top	https://files.plutof.ut.ee/public/orig/FE/C3/FEC39FAEBCD17ADBD9ECBDC631C7B7CF9603761A96B60DE49DDA6F18BA706035.jpg
Eilat	Katza1	ARMS_Eilat_Katza1_20181024_20200706	ARMS_Katza_1_181024-200706_2T_009.JPG	Image	2	Top	https://files.plutof.ut.ee/public/orig/BB/61/BB61775D3CE1D857C6E8DA9BD396069C9B548D4503A627FFC92D076C4F3A032B.jpg
Eilat	Katza1	ARMS_Eilat_Katza1_20181024_20200706	ARMS_Katza_1_181024-200706_2T_010.JPG	Image	2	Top	https://files.plutof.ut.ee/public/orig/5F/35/5F35E2CF9FF7714712E0D0FC22343FB5982DE1202FFF6CAC9C0B361B17BBEA09.jpg
Eilat	Katza1	ARMS_Eilat_Katza1_20181024_20200706	ARMS_Katza_1_181024-200706_3B_001.JPG	Image	3	Bottom	https://files.plutof.ut.ee/public/orig/87/E8/87E83BC287B24DEE835BA1E4AB3B82D9BD987CDA5BB728FEA7B38E381B3D3414.jpg
Eilat	Katza1	ARMS_Eilat_Katza1_20181024_20200706	ARMS_Katza_1_181024-200706_3B_002.JPG	Image	3	Bottom	https://files.plutof.ut.ee/public/orig/B5/33/B53390AC374030560C7DF32A314D27B4718B85722373C548EE74978A67F0CADA.jpg
Eilat	Katza1	ARMS_Eilat_Katza1_20181024_20200706	ARMS_Katza_1_181024-200706_3B_003.JPG	Image	3	Bottom	https://files.plutof.ut.ee/public/orig/32/68/3268D32FA5775285AD7200812C977E24907BA35E1BAD50567CE37F9EF5DC6D44.jpg
Eilat	Katza1	ARMS_Eilat_Katza1_20181024_20200706	ARMS_Katza_1_181024-200706_3B_004.JPG	Image	3	Bottom	https://files.plutof.ut.ee/public/orig/5E/18/5E18B07FAD73F3B1E3A9B95DE5327C0E0592444ECAD4EBB223874E6E7912FD1C.jpg
Eilat	Katza1	ARMS_Eilat_Katza1_20181024_20200706	ARMS_Katza_1_181024-200706_3B_005.JPG	Image	3	Bottom	https://files.plutof.ut.ee/public/orig/92/BD/92BD2EE9768703095619188DC3D64BE13BAEE15CBCF52849F691908C8F079814.jpg
Eilat	Katza1	ARMS_Eilat_Katza1_20181024_20200706	ARMS_Katza_1_181024-200706_3B_006.JPG	Image	3	Bottom	https://files.plutof.ut.ee/public/orig/5C/6C/5C6CF51B9566506B33C9A5144AA644C78A9D0B6E2763254A5D6A46054B80C3C2.jpg
Eilat	Katza1	ARMS_Eilat_Katza1_20181024_20200706	ARMS_Katza_1_181024-200706_3B_007.JPG	Image	3	Bottom	https://files.plutof.ut.ee/public/orig/2E/9A/2E9A7E4B5397A37DB598A62A651BB02F55CC594C47D68A71F6954FC075D35429.jpg
Eilat	Katza1	ARMS_Eilat_Katza1_20181024_20200706	ARMS_Katza_1_181024-200706_3B_008.JPG	Image	3	Bottom	https://files.plutof.ut.ee/public/orig/11/9A/119AA6194850F4C0AB8187FDB5E0870A8DDD71BF5E382A22F697983260630896.jpg
Eilat	Katza1	ARMS_Eilat_Katza1_20181024_20200706	ARMS_Katza_1_181024-200706_3B_009.JPG	Image	3	Bottom	https://files.plutof.ut.ee/public/orig/AE/58/AE58A55F07F548EC29FE9597E0452AF9FD77B62601209A856FA6C1C6F716E589.jpg
Eilat	Katza1	ARMS_Eilat_Katza1_20181024_20200706	ARMS_Katza_1_181024-200706_3B_010.JPG	Image	3	Bottom	https://files.plutof.ut.ee/public/orig/79/32/7932D92A786BF009E85BCF818566DA4F10B24FC1B5404A12E882661963A6D97A.jpg
Eilat	Katza1	ARMS_Eilat_Katza1_20181024_20200706	ARMS_Katza_1_181024-200706_3T_001.JPG	Image	3	Top	https://files.plutof.ut.ee/public/orig/85/F4/85F4CC6F1C66FFDFB780E734DFA66FFBE64CD960233FAE39A82091FE0B0475F9.jpg
Eilat	Katza1	ARMS_Eilat_Katza1_20181024_20200706	ARMS_Katza_1_181024-200706_3T_002.JPG	Image	3	Top	https://files.plutof.ut.ee/public/orig/66/8D/668DD712032EEC312F4E382E895BEDAAB4BF67CDE7453B9F55CC0F395A1070FA.jpg
Eilat	Katza1	ARMS_Eilat_Katza1_20181024_20200706	ARMS_Katza_1_181024-200706_3T_003.JPG	Image	3	Top	https://files.plutof.ut.ee/public/orig/DD/DD/DDDDB12E8D91F793401507918469018C98C883BED448734A8134FB68AC8D55DB.jpg
Eilat	Katza1	ARMS_Eilat_Katza1_20181024_20200706	ARMS_Katza_1_181024-200706_3T_004.JPG	Image	3	Top	https://files.plutof.ut.ee/public/orig/C0/8B/C08BF302C4FF779AD02379960C91A002A06FB974F7227960F76DB18F69557FC9.jpg
Eilat	Katza1	ARMS_Eilat_Katza1_20181024_20200706	ARMS_Katza_1_181024-200706_3T_005.JPG	Image	3	Top	https://files.plutof.ut.ee/public/orig/30/F3/30F31068DB9DF5DD703178748BFA4FF2472F9F861670E29272B52A24B22CA485.jpg
Eilat	Katza1	ARMS_Eilat_Katza1_20181024_20200706	ARMS_Katza_1_181024-200706_3T_006.JPG	Image	3	Top	https://files.plutof.ut.ee/public/orig/FA/39/FA39433930FEE6FF24787B28B0A77015483350854BD28D33144BA53A0FBE79DC.jpg
Eilat	Katza1	ARMS_Eilat_Katza1_20181024_20200706	ARMS_Katza_1_181024-200706_3T_007.JPG	Image	3	Top	https://files.plutof.ut.ee/public/orig/52/B4/52B4CCEACF5578F7DCB6B1AEE75229E959D065E35314763C49A4447CC8769DC4.jpg
Eilat	Katza1	ARMS_Eilat_Katza1_20181024_20200706	ARMS_Katza_1_181024-200706_3T_008.JPG	Image	3	Top	https://files.plutof.ut.ee/public/orig/E3/BF/E3BFD301254F95CDA314CEBA061721F13A5FEC940BBD6A0A937724F47AA8919F.jpg
Eilat	Katza1	ARMS_Eilat_Katza1_20181024_20200706	ARMS_Katza_1_181024-200706_3T_009.JPG	Image	3	Top	https://files.plutof.ut.ee/public/orig/2B/DF/2BDF684D0AEB37071390E1A5581807757EE9DAAE8A47913BB06BA615DA9A3F90.jpg
Eilat	Katza1	ARMS_Eilat_Katza1_20181024_20200706	ARMS_Katza_1_181024-200706_4B_001.JPG	Image	4	Bottom	https://files.plutof.ut.ee/public/orig/A3/41/A341C5411741E507B3054D04EB5961355F6D0A33345A62C3983B3F18E1469178.jpg
Eilat	Katza1	ARMS_Eilat_Katza1_20181024_20200706	ARMS_Katza_1_181024-200706_4B_002.JPG	Image	4	Bottom	https://files.plutof.ut.ee/public/orig/E8/3F/E83F907A9EDFB6CC7DA43ADE685FEC2DBD7A788B8780B91A1AB70EA689AE7211.jpg
Eilat	Katza1	ARMS_Eilat_Katza1_20181024_20200706	ARMS_Katza_1_181024-200706_4B_003.JPG	Image	4	Bottom	https://files.plutof.ut.ee/public/orig/86/F4/86F4970D7BE69CF4B14AB7B48FC70A7E0187163DEAAD5098B3B7E63639B31910.jpg
Eilat	Katza1	ARMS_Eilat_Katza1_20181024_20200706	ARMS_Katza_1_181024-200706_4B_004.JPG	Image	4	Bottom	https://files.plutof.ut.ee/public/orig/83/D4/83D492DB60D40C63988539C97853C8332C81716E0CE0961D1CEEE478BE8D3581.jpg
Eilat	Katza1	ARMS_Eilat_Katza1_20181024_20200706	ARMS_Katza_1_181024-200706_4B_005.JPG	Image	4	Bottom	https://files.plutof.ut.ee/public/orig/D8/4D/D84DAA461747D5B9998200626DCCD770D5F6393052AB268A4548E017583C4A87.jpg
Eilat	Katza1	ARMS_Eilat_Katza1_20181024_20200706	ARMS_Katza_1_181024-200706_4B_006.JPG	Image	4	Bottom	https://files.plutof.ut.ee/public/orig/53/C7/53C7F37B3587B7990198622EEB64C121A14725051621671D83D1DF4A4AAE278F.jpg
Eilat	Katza1	ARMS_Eilat_Katza1_20181024_20200706	ARMS_Katza_1_181024-200706_4B_007.JPG	Image	4	Bottom	https://files.plutof.ut.ee/public/orig/9E/A1/9EA16728827B60571C7326D7129C79EF39F1D49A89F7EF17C2FEC61E98C59C7E.jpg
Eilat	Katza1	ARMS_Eilat_Katza1_20181024_20200706	ARMS_Katza_1_181024-200706_4B_008.JPG	Image	4	Bottom	https://files.plutof.ut.ee/public/orig/73/29/73296DD526BBB5B2F92B4FAA1C78333B8F87E3C417805091D366ED0B00FC1D02.jpg
Eilat	Katza1	ARMS_Eilat_Katza1_20181024_20200706	ARMS_Katza_1_181024-200706_4B_009.JPG	Image	4	Bottom	https://files.plutof.ut.ee/public/orig/5A/FC/5AFC22A0A2AEB49954DF325994E7AEC8B3B2C67E6B50C4FCF98A53E3628FB1DD.jpg
Eilat	Katza1	ARMS_Eilat_Katza1_20181024_20200706	ARMS_Katza_1_181024-200706_4B_010.JPG	Image	4	Bottom	https://files.plutof.ut.ee/public/orig/E1/54/E1543E35E95F69E12CDD6DC0F9FB3B691446F8105E9B407207628893082BE05F.jpg
Eilat	Katza1	ARMS_Eilat_Katza1_20181024_20200706	ARMS_Katza_1_181024-200706_4T_001.JPG	Image	4	Top	https://files.plutof.ut.ee/public/orig/7D/62/7D621BAF414D3ADAC6519C671F676E54E4837345EDECA86F6E4528957903BEDC.jpg
Eilat	Katza1	ARMS_Eilat_Katza1_20181024_20200706	ARMS_Katza_1_181024-200706_4T_002.JPG	Image	4	Top	https://files.plutof.ut.ee/public/orig/8A/22/8A228235F50CDA08153ED94D826736B2E6F75950AB15388B8F46B3EBB8D3BF92.jpg
Eilat	Katza1	ARMS_Eilat_Katza1_20181024_20200706	ARMS_Katza_1_181024-200706_4T_003.JPG	Image	4	Top	https://files.plutof.ut.ee/public/orig/3D/5E/3D5E11F1959ABD1A43EE80707A35ED345BD2598BC3E8AADC42C8120AF4CB3BCD.jpg
Eilat	Katza1	ARMS_Eilat_Katza1_20181024_20200706	ARMS_Katza_1_181024-200706_4T_004.JPG	Image	4	Top	https://files.plutof.ut.ee/public/orig/A7/20/A720DB9A06ABB2052407DE60456916DE8E0C58F817B361D56F66F7D4AC85D932.jpg
Eilat	Katza1	ARMS_Eilat_Katza1_20181024_20200706	ARMS_Katza_1_181024-200706_4T_005.JPG	Image	4	Top	https://files.plutof.ut.ee/public/orig/03/0D/030D56ACCC24C512A0A9751C0286CDC9550C620D204856147754D68349E31B5B.jpg
Eilat	Katza1	ARMS_Eilat_Katza1_20181024_20200706	ARMS_Katza_1_181024-200706_4T_006.JPG	Image	4	Top	https://files.plutof.ut.ee/public/orig/15/48/1548710E4E08E72041F39DC193A11C52DD969EB0F96E3C8B18260F18EB473516.jpg
Eilat	Katza1	ARMS_Eilat_Katza1_20181024_20200706	ARMS_Katza_1_181024-200706_4T_007.JPG	Image	4	Top	https://files.plutof.ut.ee/public/orig/C8/69/C869E6B9B5FA5A8D79C18D9D9C1566110E4F120AA13F0897CFBC1E94B17A87E6.jpg
Eilat	Katza1	ARMS_Eilat_Katza1_20181024_20200706	ARMS_Katza_1_181024-200706_4T_008.JPG	Image	4	Top	https://files.plutof.ut.ee/public/orig/56/99/5699B998B9E914E6E2B3B3A6DA37DE96D064BF3D452C83F1FAE51A1B85A99906.jpg
Eilat	Katza1	ARMS_Eilat_Katza1_20181024_20200706	ARMS_Katza_1_181024-200706_4T_009.JPG	Image	4	Top	https://files.plutof.ut.ee/public/orig/E5/CB/E5CB45B09FDC81CAB26D61426816D3B88F2FBDA98D78449FCBB8FD9AE6905C9E.jpg
Eilat	Katza1	ARMS_Eilat_Katza1_20181024_20200706	ARMS_Katza_1_181024-200706_4T_010.JPG	Image	4	Top	https://files.plutof.ut.ee/public/orig/D8/71/D87106155CDC50391D51F8438B3C4E42E28EEE5FDB266786247DAAD1DCE554B5.jpg
Eilat	Katza1	ARMS_Eilat_Katza1_20181024_20200706	ARMS_Katza_1_181024-200706_5B_001.JPG	Image	5	Bottom	https://files.plutof.ut.ee/public/orig/60/49/6049AEB11A0DEF67DE60455E58853F2F7EE7228631B38A6B3FF6E34DBE4A5CBD.jpg
Eilat	Katza1	ARMS_Eilat_Katza1_20181024_20200706	ARMS_Katza_1_181024-200706_5B_002.JPG	Image	5	Bottom	https://files.plutof.ut.ee/public/orig/75/AE/75AE5066D871628829F9AF7EB601B3C6DC99E6A940EA8790FD8BD14F57D3F528.jpg
Eilat	Katza1	ARMS_Eilat_Katza1_20181024_20200706	ARMS_Katza_1_181024-200706_5B_003.JPG	Image	5	Bottom	https://files.plutof.ut.ee/public/orig/2B/99/2B9973CA710030CB9C3DA3B999D9F3FD9F0F232C581A7B97DC6E95ECEB5DB4FA.jpg
Eilat	Katza1	ARMS_Eilat_Katza1_20181024_20200706	ARMS_Katza_1_181024-200706_5B_004.JPG	Image	5	Bottom	https://files.plutof.ut.ee/public/orig/0F/15/0F15330FB6A9B2AB6174E52C3BF0DFE9E186BDE1789B5D95215DD97D43606CAA.jpg
Eilat	Katza1	ARMS_Eilat_Katza1_20181024_20200706	ARMS_Katza_1_181024-200706_5B_005.JPG	Image	5	Bottom	https://files.plutof.ut.ee/public/orig/7F/40/7F4041CB32A0C04D18DCE69E6A99D996279AE241CC1FF82CA9659BE38932522C.jpg
Eilat	Katza1	ARMS_Eilat_Katza1_20181024_20200706	ARMS_Katza_1_181024-200706_5B_006.JPG	Image	5	Bottom	https://files.plutof.ut.ee/public/orig/18/F9/18F986E53C6FB107D3BE605CEEC3A8669991C6F6D9EC5FD773B8848C22F7EAA6.jpg
Eilat	Katza1	ARMS_Eilat_Katza1_20181024_20200706	ARMS_Katza_1_181024-200706_5B_007.JPG	Image	5	Bottom	https://files.plutof.ut.ee/public/orig/09/88/09884C9FB730E561E5426B7823711D48649E50297C53026835B81D583666CF47.jpg
Eilat	Katza1	ARMS_Eilat_Katza1_20181024_20200706	ARMS_Katza_1_181024-200706_5B_008.JPG	Image	5	Bottom	https://files.plutof.ut.ee/public/orig/67/82/67827C63CC38BCF1AE27696109DA0D092892FE856032323C2F5E2ECF922F4E97.jpg
Eilat	Katza1	ARMS_Eilat_Katza1_20181024_20200706	ARMS_Katza_1_181024-200706_5B_009.JPG	Image	5	Bottom	https://files.plutof.ut.ee/public/orig/B0/B7/B0B768412F4B9AF9E77332668D6F6F85715B3EFFCA3314FB32EF67DCE7AD54C3.jpg
Eilat	Katza1	ARMS_Eilat_Katza1_20181024_20200706	ARMS_Katza_1_181024-200706_5B_010.JPG	Image	5	Bottom	https://files.plutof.ut.ee/public/orig/90/88/9088740502750D0C123E19864947C62B6627B3CA09A12FF737C649B766BA0382.jpg
Eilat	Katza1	ARMS_Eilat_Katza1_20181024_20200706	ARMS_Katza_1_181024-200706_5B_011.JPG	Image	5	Bottom	https://files.plutof.ut.ee/public/orig/D5/93/D59316FA104F488EB65FF368C2515CF3ECEAA9EDC2D29D0544E490DF59DD9AF3.jpg
Eilat	Katza1	ARMS_Eilat_Katza1_20181024_20200706	ARMS_Katza_1_181024-200706_5B_012.JPG	Image	5	Bottom	https://files.plutof.ut.ee/public/orig/5B/9A/5B9AEAC48C44AFC60C639C021D7C6D6487AF8B1D30C406EE4C75813D4CB216B7.jpg
Eilat	Katza1	ARMS_Eilat_Katza1_20181024_20200706	ARMS_Katza_1_181024-200706_5B_013.JPG	Image	5	Bottom	https://files.plutof.ut.ee/public/orig/3E/DF/3EDF7D3BDA0AB9954C18D892E1790C97C35D3DF566EF83F1ACB5C4AD3825686B.jpg
Eilat	Katza1	ARMS_Eilat_Katza1_20181024_20200706	ARMS_Katza_1_181024-200706_5B_014.JPG	Image	5	Bottom	https://files.plutof.ut.ee/public/orig/09/5A/095ACF42EC0B48FA10C5E83406AC278BEA5F099695CFCB4984005E095C71DD0E.jpg
Eilat	Katza1	ARMS_Eilat_Katza1_20181024_20200706	ARMS_Katza_1_181024-200706_5T_001.JPG	Image	5	Top	https://files.plutof.ut.ee/public/orig/71/F4/71F4920B851AECACCA7668D19C5D456DA79B77895AED4955B0F27485580B1177.jpg
Eilat	Katza1	ARMS_Eilat_Katza1_20181024_20200706	ARMS_Katza_1_181024-200706_5T_002.JPG	Image	5	Top	https://files.plutof.ut.ee/public/orig/B7/CD/B7CDA94D42F3BFA75754EE70E0F5FFC9ACFFC228DD88B7FD33336B0B746B7865.jpg
Eilat	Katza1	ARMS_Eilat_Katza1_20181024_20200706	ARMS_Katza_1_181024-200706_5T_003.JPG	Image	5	Top	https://files.plutof.ut.ee/public/orig/A8/76/A876474C349AEBDFE3478B1505132FF3AA33EB879DA376AED156390F7FDF01FB.jpg
Eilat	Katza1	ARMS_Eilat_Katza1_20181024_20200706	ARMS_Katza_1_181024-200706_5T_004.JPG	Image	5	Top	https://files.plutof.ut.ee/public/orig/F2/3F/F23F53258DC055336C5E55D24920A985323638E538A9E845C4C7470722199353.jpg
Eilat	Katza1	ARMS_Eilat_Katza1_20181024_20200706	ARMS_Katza_1_181024-200706_5T_005.JPG	Image	5	Top	https://files.plutof.ut.ee/public/orig/84/F0/84F021B284E059CFB0D807BCC5237CFBBC7506F3B004C769CB88B344867EF844.jpg
Eilat	Katza1	ARMS_Eilat_Katza1_20181024_20200706	ARMS_Katza_1_181024-200706_5T_006.JPG	Image	5	Top	https://files.plutof.ut.ee/public/orig/3C/DC/3CDCD53F40B0FFF125279BFE13915E0562998D1F078A4CA72AE1E7ADB6DAB3E1.jpg
Eilat	Katza1	ARMS_Eilat_Katza1_20181024_20200706	ARMS_Katza_1_181024-200706_5T_007.JPG	Image	5	Top	https://files.plutof.ut.ee/public/orig/7A/35/7A3584BD1FF3E36050B5D538FCA326FC74C0560F9F789C44C19E4ACAC679EC45.jpg
Eilat	Katza1	ARMS_Eilat_Katza1_20181024_20200706	ARMS_Katza_1_181024-200706_5T_008.JPG	Image	5	Top	https://files.plutof.ut.ee/public/orig/CE/B2/CEB22B25B2C1D7A217A8127755D69B7FC23E77DE493B0D6E106EC561B0B55357.jpg
Eilat	Katza1	ARMS_Eilat_Katza1_20181024_20200706	ARMS_Katza_1_181024-200706_5T_009.JPG	Image	5	Top	https://files.plutof.ut.ee/public/orig/35/5A/355AEB930F125DF8A4EA383A6AE74703E89EB1CCA17506718E6B0FDB75038262.jpg
Eilat	Katza1	ARMS_Eilat_Katza1_20181024_20200706	ARMS_Katza_1_181024-200706_5T_010.JPG	Image	5	Top	https://files.plutof.ut.ee/public/orig/EF/79/EF79459FBB9671F79FE1D8FDAD221BCD091D7C3E182E246183EE7B2BD4866671.jpg
Eilat	Katza1	ARMS_Eilat_Katza1_20181024_20200706	ARMS_Katza_1_181024-200706_5T_011.JPG	Image	5	Top	https://files.plutof.ut.ee/public/orig/2C/A4/2CA47381B6F05B79FD3885D40594A21686CC19CD01BB56BBCB0593AEB8F8E84F.jpg
Eilat	Katza1	ARMS_Eilat_Katza1_20181024_20200706	ARMS_Katza_1_181024-200706_5T_012.JPG	Image	5	Top	https://files.plutof.ut.ee/public/orig/7D/37/7D3704DB1F4D4A4D0E580B3E61ADA1D984A14A81007A221BAC1BB0CAD56FFFBD.jpg
Eilat	Katza1	ARMS_Eilat_Katza1_20181024_20200706	ARMS_Katza_1_181024-200706_5T_013.JPG	Image	5	Top	https://files.plutof.ut.ee/public/orig/89/C8/89C81B19B3563ED92C1B59EA1CE3B6C2C9A0AF87C45979B2F59105D21696C68F.jpg
Eilat	Katza1	ARMS_Eilat_Katza1_20181024_20200706	ARMS_Katza_1_181024-200706_6B_001.JPG	Image	6	Bottom	https://files.plutof.ut.ee/public/orig/20/A4/20A418C4A5A5C0A3F7B314E45295DDD886529C1E3F83DA5C2BA867B7CEA7CF71.jpg
Eilat	Katza1	ARMS_Eilat_Katza1_20181024_20200706	ARMS_Katza_1_181024-200706_6B_002.JPG	Image	6	Bottom	https://files.plutof.ut.ee/public/orig/A4/EB/A4EBDC841DF9078DDEFC44465BF21047F43EDF7FE54F039B434D920F100F865B.jpg
Eilat	Katza1	ARMS_Eilat_Katza1_20181024_20200706	ARMS_Katza_1_181024-200706_6B_003.JPG	Image	6	Bottom	https://files.plutof.ut.ee/public/orig/3F/8C/3F8CE8D5BE4139911091B70BB4E660F6E24CF30C841BF932DEABE2C6872976E2.jpg
Eilat	Katza1	ARMS_Eilat_Katza1_20181024_20200706	ARMS_Katza_1_181024-200706_6B_004.JPG	Image	6	Bottom	https://files.plutof.ut.ee/public/orig/4B/70/4B701D446EFE636C48F55389733D431B7EA83C20CE6E9785DE9ECFB2E63B3BD2.jpg
Eilat	Katza1	ARMS_Eilat_Katza1_20181024_20200706	ARMS_Katza_1_181024-200706_6B_005.JPG	Image	6	Bottom	https://files.plutof.ut.ee/public/orig/A2/7A/A27A59074C26A49EEFE880D9E269053B0AE57EE06C8A4F681B36F320D2960752.jpg
Eilat	Katza1	ARMS_Eilat_Katza1_20181024_20200706	ARMS_Katza_1_181024-200706_6B_006.JPG	Image	6	Bottom	https://files.plutof.ut.ee/public/orig/5B/32/5B32058C8F7E3EE0F5FBBA1BA9D28356C3CAF5994C21AE532F47B0DCDF1DFA5F.jpg
Eilat	Katza1	ARMS_Eilat_Katza1_20181024_20200706	ARMS_Katza_1_181024-200706_6B_007.JPG	Image	6	Bottom	https://files.plutof.ut.ee/public/orig/BF/EA/BFEA2810D4E53984D415414FC61F0E5144A2940376472A60D3A25ED5FDC099AE.jpg
Eilat	Katza1	ARMS_Eilat_Katza1_20181024_20200706	ARMS_Katza_1_181024-200706_6B_008.JPG	Image	6	Bottom	https://files.plutof.ut.ee/public/orig/13/7E/137E4E49E49E1A47520001FFE8FF8F901E40B27BC4223CE38A972BD150589109.jpg
Eilat	Katza1	ARMS_Eilat_Katza1_20181024_20200706	ARMS_Katza_1_181024-200706_6B_009.JPG	Image	6	Bottom	https://files.plutof.ut.ee/public/orig/45/D4/45D42B96B4E57FE46063CEF5C13161A34E3464383EC6659CCF5B9749E1B309BB.jpg
Eilat	Katza1	ARMS_Eilat_Katza1_20181024_20200706	ARMS_Katza_1_181024-200706_6B_010.JPG	Image	6	Bottom	https://files.plutof.ut.ee/public/orig/CC/E1/CCE1374500A0CDD05AB4F6F3E11F46DA61D73859D20FF2D1C47F0AC0E4A6CCF4.jpg
Eilat	Katza1	ARMS_Eilat_Katza1_20181024_20200706	ARMS_Katza_1_181024-200706_6B_011.JPG	Image	6	Bottom	https://files.plutof.ut.ee/public/orig/4F/BC/4FBCEA5A53F74C51DDB2F892836DF4EEE1C73C59DF36FCE234FB403F53879DE2.jpg
Eilat	Katza1	ARMS_Eilat_Katza1_20181024_20200706	ARMS_Katza_1_181024-200706_6B_012.JPG	Image	6	Bottom	https://files.plutof.ut.ee/public/orig/C1/D3/C1D3F10A3B79CC9CA89157A470B476AC0E7A94F7EE044120713464BCCA3124F7.jpg
Eilat	Katza1	ARMS_Eilat_Katza1_20181024_20200706	ARMS_Katza_1_181024-200706_6B_013.JPG	Image	6	Bottom	https://files.plutof.ut.ee/public/orig/34/99/3499920E512AFE9E163A9214CC072E959D049DA1052F9A4CA5F898290293645E.jpg
Eilat	Katza1	ARMS_Eilat_Katza1_20181024_20200706	ARMS_Katza_1_181024-200706_6B_014.JPG	Image	6	Bottom	https://files.plutof.ut.ee/public/orig/FA/34/FA34453A0E286D11E006BFEE3FB5D8066ED98ED137083840319568EB3CC2927B.jpg
Eilat	Katza1	ARMS_Eilat_Katza1_20181024_20200706	ARMS_Katza_1_181024-200706_6T_001.JPG	Image	6	Top	https://files.plutof.ut.ee/public/orig/1B/8C/1B8C2FDE965215CCE647F74E36F19F3D74CC55A0775215294FAFBEBA74829ED5.jpg
Eilat	Katza1	ARMS_Eilat_Katza1_20181024_20200706	ARMS_Katza_1_181024-200706_6T_002.JPG	Image	6	Top	https://files.plutof.ut.ee/public/orig/F0/CB/F0CBD1249F4ABEE378C6BB7E4199E8459E4EDC82608C0F2091F77A435229FC64.jpg
Eilat	Katza1	ARMS_Eilat_Katza1_20181024_20200706	ARMS_Katza_1_181024-200706_6T_003.JPG	Image	6	Top	https://files.plutof.ut.ee/public/orig/C2/61/C2618439861899AFDC9B0119D7A47C9EA6CE8A1A891338361D85224BBF6D8DE0.jpg
Eilat	Katza1	ARMS_Eilat_Katza1_20181024_20200706	ARMS_Katza_1_181024-200706_6T_004.JPG	Image	6	Top	https://files.plutof.ut.ee/public/orig/EC/E8/ECE84AF501935147111CDEC51532F04D58D986EC2D7277E435113BC2F68F843D.jpg
Eilat	Katza1	ARMS_Eilat_Katza1_20181024_20200706	ARMS_Katza_1_181024-200706_6T_005.JPG	Image	6	Top	https://files.plutof.ut.ee/public/orig/1B/02/1B0248CB544B45E30589194DF4934730C8C1E182D64F8AA3A80E3614CBA742A1.jpg
Eilat	Katza1	ARMS_Eilat_Katza1_20181024_20200706	ARMS_Katza_1_181024-200706_6T_006.JPG	Image	6	Top	https://files.plutof.ut.ee/public/orig/F7/29/F729DD998D51E656CC84C79895791F4CD558EB973687A248FD3487A6A8E2115D.jpg
Eilat	Katza1	ARMS_Eilat_Katza1_20181024_20200706	ARMS_Katza_1_181024-200706_6T_007.JPG	Image	6	Top	https://files.plutof.ut.ee/public/orig/DE/A1/DEA18C51253888279B37E1AB8053C16161829F96098B542D1357A2D27B8E22AB.jpg
Eilat	Katza1	ARMS_Eilat_Katza1_20181024_20200706	ARMS_Katza_1_181024-200706_6T_008.JPG	Image	6	Top	https://files.plutof.ut.ee/public/orig/C3/58/C358F0E838FC44C808BEA2C6F6406542F9CEBC6C02DBB63BDC94BF0A79F222DD.jpg
Eilat	Katza1	ARMS_Eilat_Katza1_20181024_20200706	ARMS_Katza_1_181024-200706_6T_009.JPG	Image	6	Top	https://files.plutof.ut.ee/public/orig/73/5C/735C694058D37C9EEACB6722897C899C099BC3E4A36F08C70265356E1D8E43EA.jpg
Eilat	Katza1	ARMS_Eilat_Katza1_20181024_20200706	ARMS_Katza_1_181024-200706_6T_010.JPG	Image	6	Top	https://files.plutof.ut.ee/public/orig/05/6C/056CE8953E068EF4CD4148E66B6FEAF30EC5F6A562154AA13CDF42C46603EA54.jpg
Eilat	Katza1	ARMS_Eilat_Katza1_20181024_20200706	ARMS_Katza_1_181024-200706_6T_011.JPG	Image	6	Top	https://files.plutof.ut.ee/public/orig/0A/2C/0A2CC352FB2F867EE49988355881590FCE9B8CC470E4E2AAA4BDDBDCC2D85B10.jpg
Eilat	Katza1	ARMS_Eilat_Katza1_20181024_20200706	ARMS_Katza_1_181024-200706_6T_012.JPG	Image	6	Top	https://files.plutof.ut.ee/public/orig/2C/24/2C246D07577BA9C8DB629D49BE96A85CEA045C20ACF26B938EC9363678BDA194.jpg
Eilat	Katza1	ARMS_Eilat_Katza1_20181024_20200706	ARMS_Katza_1_181024-200706_6T_013.JPG	Image	6	Top	https://files.plutof.ut.ee/public/orig/2F/EF/2FEFBAC5E851196293D8569F861B5A1D9F2900D51940CE8009CAAB772A375860.jpg
Eilat	Katza1	ARMS_Eilat_Katza1_20181024_20200706	ARMS_Katza_1_181024-200706_6T_014.JPG	Image	6	Top	https://files.plutof.ut.ee/public/orig/FF/BF/FFBFA4D82A952AF8C61FF4E66E9A029725E6C31511B8E8B1775B7A8332C294C4.jpg
Eilat	Katza1	ARMS_Eilat_Katza1_20181024_20200706	ARMS_Katza_1_181024-200706_7B_001.JPG	Image	7	Bottom	https://files.plutof.ut.ee/public/orig/9B/54/9B547D4732A95DCE9D603EB31416B22BA9D67136C167682422ED24B2A468809C.jpg
Eilat	Katza1	ARMS_Eilat_Katza1_20181024_20200706	ARMS_Katza_1_181024-200706_7B_002.JPG	Image	7	Bottom	https://files.plutof.ut.ee/public/orig/03/A8/03A8D2ECD4DD5164BA51D2A4CE611AF46E5B6796151E1CB94971951E59C4E041.jpg
Eilat	Katza1	ARMS_Eilat_Katza1_20181024_20200706	ARMS_Katza_1_181024-200706_7B_003.JPG	Image	7	Bottom	https://files.plutof.ut.ee/public/orig/C9/63/C963EA8F92AF5F19BA9C1691153A3B1F4FFDE4D2A5A78BC9B2E948EA82F197AC.jpg
Eilat	Katza1	ARMS_Eilat_Katza1_20181024_20200706	ARMS_Katza_1_181024-200706_7B_004.JPG	Image	7	Bottom	https://files.plutof.ut.ee/public/orig/94/3C/943CD290A419B0E740B49005915F4B96632621D95A1D79F910C18C425B099F36.jpg
Eilat	Katza1	ARMS_Eilat_Katza1_20181024_20200706	ARMS_Katza_1_181024-200706_7B_005.JPG	Image	7	Bottom	https://files.plutof.ut.ee/public/orig/EF/73/EF731855FFF6FFD996563663ECF5E7FFB0D9D0D313EC57067998C4BC7E54524B.jpg
Eilat	Katza1	ARMS_Eilat_Katza1_20181024_20200706	ARMS_Katza_1_181024-200706_7B_006.JPG	Image	7	Bottom	https://files.plutof.ut.ee/public/orig/B0/E9/B0E9EC8751D45668A278E82194CD88FB926E65A08BC724688CFDA9752FA4B964.jpg
Eilat	Katza1	ARMS_Eilat_Katza1_20181024_20200706	ARMS_Katza_1_181024-200706_7B_007.JPG	Image	7	Bottom	https://files.plutof.ut.ee/public/orig/08/22/08227527B667CC4EE9D77074814DE1106DB8C718C662CEBEAEE2957F4E920A68.jpg
Eilat	Katza1	ARMS_Eilat_Katza1_20181024_20200706	ARMS_Katza_1_181024-200706_7B_008.JPG	Image	7	Bottom	https://files.plutof.ut.ee/public/orig/65/14/651460051136F451676A79EF51F0B374692762B3BCC9B00DD4250C3115EA24AD.jpg
Eilat	Katza1	ARMS_Eilat_Katza1_20181024_20200706	ARMS_Katza_1_181024-200706_7B_009.JPG	Image	7	Bottom	https://files.plutof.ut.ee/public/orig/63/55/635589FCE0BE8DED35084D9A2F3919DB7408497E759F64E5DC39692CA19CD786.jpg
Eilat	Katza1	ARMS_Eilat_Katza1_20181024_20200706	ARMS_Katza_1_181024-200706_7B_010.JPG	Image	7	Bottom	https://files.plutof.ut.ee/public/orig/1D/D1/1DD128624455816D22CA31B1215B3FC3E779644DAEB6AB2C85370BACC80F0C4D.jpg
Eilat	Katza1	ARMS_Eilat_Katza1_20181024_20200706	ARMS_Katza_1_181024-200706_7B_011.JPG	Image	7	Bottom	https://files.plutof.ut.ee/public/orig/6A/6F/6A6F1815504DA8B922EA68D7F08E0A52FBCFAF084E724121CCDE4556B7258237.jpg
Eilat	Katza1	ARMS_Eilat_Katza1_20181024_20200706	ARMS_Katza_1_181024-200706_7B_012.JPG	Image	7	Bottom	https://files.plutof.ut.ee/public/orig/A1/25/A125F7E73FDE30C68A86417D998592734499B32B40CC71CFC3F49093878D836F.jpg
Eilat	Katza1	ARMS_Eilat_Katza1_20181024_20200706	ARMS_Katza_1_181024-200706_7B_013.JPG	Image	7	Bottom	https://files.plutof.ut.ee/public/orig/3A/D7/3AD76B3A1339990098F69466C128A078AA7834C51F4BE74FF1C030B31640B2B9.jpg
Eilat	Katza1	ARMS_Eilat_Katza1_20181024_20200706	ARMS_Katza_1_181024-200706_7B_014.JPG	Image	7	Bottom	https://files.plutof.ut.ee/public/orig/73/ED/73ED473FED3110DAAEBF906F594BE2E2FE7E1C41C7E6FF6EA5AD37E6C7BF6EF0.jpg
Eilat	Katza1	ARMS_Eilat_Katza1_20181024_20200706	ARMS_Katza_1_181024-200706_7T_001.JPG	Image	7	Top	https://files.plutof.ut.ee/public/orig/6F/DC/6FDC2A3B0DC46A9CD36F852EA6277D05CB5957E12E54AF675FA2F97B311AB427.jpg
Eilat	Katza1	ARMS_Eilat_Katza1_20181024_20200706	ARMS_Katza_1_181024-200706_7T_002.JPG	Image	7	Top	https://files.plutof.ut.ee/public/orig/C4/11/C4119308E3FA8FB9866005F35640DAC26E3EAA57E413327F74B1ED6B445E6AA2.jpg
Eilat	Katza1	ARMS_Eilat_Katza1_20181024_20200706	ARMS_Katza_1_181024-200706_7T_003.JPG	Image	7	Top	https://files.plutof.ut.ee/public/orig/9E/56/9E56D3C98B55038742799B88C30567145580EF9D1C41FC0638CD1ED6FBC5D309.jpg
Eilat	Katza1	ARMS_Eilat_Katza1_20181024_20200706	ARMS_Katza_1_181024-200706_7T_004.JPG	Image	7	Top	https://files.plutof.ut.ee/public/orig/D5/4C/D54C68A9DC605FEE6EEB1706E2BE4269FFC6CFAB47C1D5ABC8741E8DC2A5EB72.jpg
Eilat	Katza1	ARMS_Eilat_Katza1_20181024_20200706	ARMS_Katza_1_181024-200706_7T_005.JPG	Image	7	Top	https://files.plutof.ut.ee/public/orig/52/C7/52C7B5DCD012B692AD6B2343C41E26E430DB364608584B074227E7006CB8DAF3.jpg
Eilat	Katza1	ARMS_Eilat_Katza1_20181024_20200706	ARMS_Katza_1_181024-200706_7T_006.JPG	Image	7	Top	https://files.plutof.ut.ee/public/orig/26/20/2620FE84AF9465416F1F3D1C94206F7B8F7156CB8FF2F7FAE9A4C166A72C1BD4.jpg
Eilat	Katza1	ARMS_Eilat_Katza1_20181024_20200706	ARMS_Katza_1_181024-200706_7T_007.JPG	Image	7	Top	https://files.plutof.ut.ee/public/orig/19/FC/19FCDE3BB09BA6B0AC55765FF9D35273E51ECAD75889992EFD2B7B7B0DE4ABA2.jpg
Eilat	Katza1	ARMS_Eilat_Katza1_20181024_20200706	ARMS_Katza_1_181024-200706_7T_008.JPG	Image	7	Top	https://files.plutof.ut.ee/public/orig/13/38/133879795EDC6742CB93174BD95FB8881460F3C1F64AD37CF90E68F748A2A7F7.jpg
Eilat	Katza1	ARMS_Eilat_Katza1_20181024_20200706	ARMS_Katza_1_181024-200706_7T_009.JPG	Image	7	Top	https://files.plutof.ut.ee/public/orig/2F/FA/2FFA1A177A5389C065D613AEDF1A6304E8255D12D2DDECB214759EB811D992EC.jpg
Eilat	Katza1	ARMS_Eilat_Katza1_20181024_20200706	ARMS_Katza_1_181024-200706_7T_010.JPG	Image	7	Top	https://files.plutof.ut.ee/public/orig/15/5F/155F3EB58C97E242014F2467F4FCF16E93A72084FC8694F755F2792B7739805B.jpg
Eilat	Katza1	ARMS_Eilat_Katza1_20181024_20200706	ARMS_Katza_1_181024-200706_7T_011.JPG	Image	7	Top	https://files.plutof.ut.ee/public/orig/D4/44/D44434B25EB104F3F91B14C6DC365F86EBC9CB0E8612CB24C66653EDEBFCC0AF.jpg
Eilat	Katza1	ARMS_Eilat_Katza1_20181024_20200706	ARMS_Katza_1_181024-200706_7T_012.JPG	Image	7	Top	https://files.plutof.ut.ee/public/orig/3D/D5/3DD5DCC3053FBEA82E1974FFA39996F1B2105E7F3E3AC9D08017562A863532C2.jpg
Eilat	Katza1	ARMS_Eilat_Katza1_20181024_20200706	ARMS_Katza_1_181024-200706_7T_013.JPG	Image	7	Top	https://files.plutof.ut.ee/public/orig/F8/FB/F8FB44807CD0CD92E5EE5EEA2C477CA9E6E1CBF653E8F738473AD5CA5D85D035.jpg
Eilat	Katza1	ARMS_Eilat_Katza1_20181024_20200706	ARMS_Katza_1_181024-200706_8B_001.JPG	Image	8	Bottom	https://files.plutof.ut.ee/public/orig/F1/36/F13676D20DBD167F938F14477551523F869A0C9FEF8FDB0B3DF3C987087128A7.jpg
Eilat	Katza1	ARMS_Eilat_Katza1_20181024_20200706	ARMS_Katza_1_181024-200706_8B_002.JPG	Image	8	Bottom	https://files.plutof.ut.ee/public/orig/59/E4/59E4AA26B33F72A26C2A8AB8787B7A56C45A277DDD583A3F3FB0454185E480A3.jpg
Eilat	Katza1	ARMS_Eilat_Katza1_20181024_20200706	ARMS_Katza_1_181024-200706_8B_003.JPG	Image	8	Bottom	https://files.plutof.ut.ee/public/orig/B8/0C/B80CA3A8110969DB78559FDAB3B5E40DCD508D2634B01A9FCB1EEDC955D971E6.jpg
Eilat	Katza1	ARMS_Eilat_Katza1_20181024_20200706	ARMS_Katza_1_181024-200706_8B_004.JPG	Image	8	Bottom	https://files.plutof.ut.ee/public/orig/42/21/4221CDDD4421BCFF3EAFC961880D04CA2BBB3AC832C80506305B33E6AC478D3B.jpg
Eilat	Katza1	ARMS_Eilat_Katza1_20181024_20200706	ARMS_Katza_1_181024-200706_8B_005.JPG	Image	8	Bottom	https://files.plutof.ut.ee/public/orig/51/BC/51BCECEFE83F281F187B74E38A216974B14FBA20B495394BCF65CFDA29112DED.jpg
Eilat	Katza1	ARMS_Eilat_Katza1_20181024_20200706	ARMS_Katza_1_181024-200706_8B_006.JPG	Image	8	Bottom	https://files.plutof.ut.ee/public/orig/9D/C8/9DC81695252CA3918811B33E076D72AED56F4C8A9F22ACA93FA958B08B75B4DC.jpg
Eilat	Katza1	ARMS_Eilat_Katza1_20181024_20200706	ARMS_Katza_1_181024-200706_8B_007.JPG	Image	8	Bottom	https://files.plutof.ut.ee/public/orig/8C/E7/8CE777C508DDE7958CF5840A654A5E9ADF74A586DD67FC7EB397C919B4B3E332.jpg
Eilat	Katza1	ARMS_Eilat_Katza1_20181024_20200706	ARMS_Katza_1_181024-200706_8B_008.JPG	Image	8	Bottom	https://files.plutof.ut.ee/public/orig/D6/50/D6504781C0F93120C4E2F3D312E6EE20F43362ADF7F56ACF89CDC84DF0F5DF5F.jpg
Eilat	Katza1	ARMS_Eilat_Katza1_20181024_20200706	ARMS_Katza_1_181024-200706_8B_009.JPG	Image	8	Bottom	https://files.plutof.ut.ee/public/orig/79/7D/797D86C1C4A3BC4E2FF0B9C9AF2494412DB7BC2A1D2C9B7983C2FAD034709B47.jpg
Eilat	Katza1	ARMS_Eilat_Katza1_20181024_20200706	ARMS_Katza_1_181024-200706_8B_010.JPG	Image	8	Bottom	https://files.plutof.ut.ee/public/orig/58/BB/58BB431E2398DFEB4AD45EC60AB671FF09D22CD3642A752A03F4FB92663BA4F8.jpg
Eilat	Katza1	ARMS_Eilat_Katza1_20181024_20200706	ARMS_Katza_1_181024-200706_8B_011.JPG	Image	8	Bottom	https://files.plutof.ut.ee/public/orig/4C/2C/4C2C1B8E41E0B2B27CD74A7BFBC15A1B4613B1B813D607B80D7FE8FC1CE116A9.jpg
Eilat	Katza1	ARMS_Eilat_Katza1_20181024_20200706	ARMS_Katza_1_181024-200706_8B_012.JPG	Image	8	Bottom	https://files.plutof.ut.ee/public/orig/85/25/85258B00F57E82163C5C45E8DBF4FAB5FA451E11F3765D6548D352E15CB9FA69.jpg
Eilat	Katza1	ARMS_Eilat_Katza1_20181024_20200706	ARMS_Katza_1_181024-200706_8B_013.JPG	Image	8	Bottom	https://files.plutof.ut.ee/public/orig/19/0E/190E412FE77EB5915DA9D81A9770270A5125201565A5CC45FC2D02572380B9F7.jpg
Eilat	Katza1	ARMS_Eilat_Katza1_20181024_20200706	ARMS_Katza_1_181024-200706_8B_014.JPG	Image	8	Bottom	https://files.plutof.ut.ee/public/orig/E7/E9/E7E9A1F214BFFD02ACEAA2C8E053A1008805608A5A90F0EA93FF46556FA91721.jpg
Eilat	Katza1	ARMS_Eilat_Katza1_20181024_20200706	ARMS_Katza_1_181024-200706_8T_001.JPG	Image	8	Top	https://files.plutof.ut.ee/public/orig/5C/BA/5CBAEE69554260529F401C13B2046A6E4F7242A3024121E1756672900233D07F.jpg
Eilat	Katza1	ARMS_Eilat_Katza1_20181024_20200706	ARMS_Katza_1_181024-200706_8T_002.JPG	Image	8	Top	https://files.plutof.ut.ee/public/orig/EB/23/EB235423C6704F5041FFAF088929EBBDE18821DEB1EC7435A7D61AEC878FB405.jpg
Eilat	Katza1	ARMS_Eilat_Katza1_20181024_20200706	ARMS_Katza_1_181024-200706_8T_003.JPG	Image	8	Top	https://files.plutof.ut.ee/public/orig/BA/E5/BAE5D7076072E729BEE2BAE885F7BF33E4DC4252DCE001C8F2019874B4E315C6.jpg
Eilat	Katza1	ARMS_Eilat_Katza1_20181024_20200706	ARMS_Katza_1_181024-200706_8T_004.JPG	Image	8	Top	https://files.plutof.ut.ee/public/orig/0D/8C/0D8CE30F932D2A07B9F2CFE7AAA575D823513C4910434AA03E4124584594A907.jpg
Eilat	Katza1	ARMS_Eilat_Katza1_20181024_20200706	ARMS_Katza_1_181024-200706_8T_005.JPG	Image	8	Top	https://files.plutof.ut.ee/public/orig/95/88/9588624E680E10A379D5434B14A2CCCB978B12550131587A292F70C8F5DCFF91.jpg
Eilat	Katza1	ARMS_Eilat_Katza1_20181024_20200706	ARMS_Katza_1_181024-200706_8T_006.JPG	Image	8	Top	https://files.plutof.ut.ee/public/orig/FB/64/FB64CFFACE29FB65142E1733EA017877E296E05B8D94EB96631E30D4684D2E38.jpg
[truncated: 3,690 more rows]

## Sheet: ImageMetadata_release001
Column title	Definition	Data type	Property	ObservablePropertyUrl	Unit	UnitURL
[truncated: 8 more rows]

[truncated: 3 more sheets: OmicsData_release001, OmicsMetadata_release001, demultiplexing_details_OmicsDat]
