# Supplementary material for: A Long‐Term Ecological Research Data Set From the Marine Genetic Monitoring Program ARMS‐MBON 2018–2020
Source: Mol Ecol Resour. 2025 Jan 31;25(4):e14073. doi: 10.1111/1755-0998.14073 (PMC11969632; doi:10.1111/1755-0998.14073)
Supplement: Supplementary file 2 — File S2. Is referred to in the main text. The first three sheets contain abundances based on relative read numbers of identified phyla for the filtered and curated exploratory data set of all three marker genes. The last three sheets contain the number of species identified for each phylum (and class in case of ITS) for the three marker gene data sets. For the COI data set, taxonomic assignments below a confidence level of 0.8 were set as NA. [file MEN-25-e14073-s002.xlsx]

## Sheet: phyla_identified_COI
Phylum	reads
NA	0.43605
Arthropoda	0.127649
Annelida	0.12652
Bryozoa	0.0662498
Chordata	0.0648995
Cnidaria	0.0632657
Rhodophyta	0.0443308
Porifera	0.0193427
Mollusca	0.0165939
Echinodermata	0.0144508
Ochrophyta	0.00909797
Chlorophyta	0.00580321
Bacillariophyta	0.00232374
Ascomycota	0.00121214
Platyhelminthes	0.000792833
Nemertea	0.000465892
Myzozoa	0.000232129
Amoebozoa	0.00018227
Sipuncula	0.000116064
Basidiomycota	0.000103804
Haptista	6.62057e-05
Oomycota	5.88495e-05
Kinorhyncha	4.33198e-05
Xenacoelomorpha	2.94247e-05
Rotifera	2.04339e-05
Gastrotricha	1.79818e-05
Entoprocta	1.71644e-05
Cercozoa	1.06256e-05
Priapulida	9.80825e-06
Phoronida	8.17354e-06
Apusozoa	6.53883e-06
Chaetognatha	5.72148e-06
Choanozoa	5.72148e-06
Ciliophora	5.72148e-06
Mucoromycota	4.90412e-06
Bigyra	2.45206e-06
Nematoda	2.45206e-06
Ctenophora	1.63471e-06
Tardigrada	8.17354e-07

## Sheet: phyla_identified_18S
Phylum	reads
Chordata	0.248353
Mollusca	0.146977
Arthropoda	0.128254
Annelida	0.122467
Cnidaria	0.105378
Myzozoa	0.061312
NA	0.0335015
Bryozoa	0.0213248
Bacillariophyta	0.0204289
Ochrophyta	0.0193771
Chlorophyta	0.0145595
Rhodophyta	0.0120045
Nemertea	0.0116087
Platyhelminthes	0.0110484
Ciliophora	0.00896828
Nematoda	0.00657961
Echinodermata	0.00591463
Porifera	0.00492028
Cercozoa	0.00450257
Bigyra	0.00253404
Chytridiomycota	0.00134249
Choanozoa	0.00114912
Brachiopoda	0.000987742
Oomycota	0.000933138
Ascomycota	0.000646901
Foraminifera	0.000575603
Gastrotricha	0.000484828
MAST-9	0.000453179
Cryptomycota	0.000380142
Cryptophyta	0.000376664
Entoprocta	0.000354752
MAST-1	0.000353709
Basidiomycota	0.000332841
MAST-12	0.000321364
Ctenophora	0.000185028
Apusozoa	0.000151291
Chaetognatha	0.000138075
Sulcozoa	0.000109904
Haptophyta	8.62535e-05
MAST-3	8.38189e-05
Rotifera	7.33851e-05
Amoebozoa	6.53857e-05
Prasinodermophyta	5.87776e-05
MAST-6	4.52135e-05
Heliozoa	4.38224e-05
Charophyta	4.104e-05
Hyphochytriomyceta	3.65186e-05
Euglenozoa	3.02583e-05
Kinorhyncha	2.33024e-05
Mucoromycota	2.26068e-05
Glomeromycota	1.66942e-05
Priapulida	1.63464e-05
Blastocladiomycota	1.35641e-05
Percolozoa	1.07817e-05
Gyrista	1.00861e-05
Fornicata	9.7383e-06
Radiozoa	9.3905e-06
MAST-20	3.82576e-06
Placozoa	3.13017e-06
Metamonada	1.04339e-06
Microsporidiomycota	1.04339e-06
Jakobida	6.95593e-07
MAST-7	6.95593e-07
Myzostomida	6.95593e-07
Alveidia	3.47796e-07

## Sheet: phyla_identified_ITS
Phylum	reads
Ascomycota	0.408519
NA	0.388502
Basidiomycota	0.160381
Rozellomycota	0.0225398
Cnidaria	0.0176956
Mortierellomycota	0.00180159
Chytridiomycota	0.000200176
Cercozoa	0.000160141
Olpidiomycota	0.000120106
Mucoromycota	8.00705e-05

## Sheet: phyla_specs_identified_COI
Phylum	abundance
Arthropoda	126
Annelida	112
Mollusca	89
Rhodophyta	69
Ochrophyta	57
Chordata	51
Cnidaria	51
Porifera	29
Bryozoa	25
Bacillariophyta	21
Echinodermata	19
Ascomycota	17
Chlorophyta	15
Nemertea	11
Basidiomycota	8
Myzozoa	7
Platyhelminthes	7
Amoebozoa	6
Oomycota	4
Kinorhyncha	3
Sipuncula	3
Bigyra	2
Xenacoelomorpha	2
Apusozoa	1
Cercozoa	1
Chaetognatha	1
Choanozoa	1
Ctenophora	1
Entoprocta	1
Haptista	1
Nematoda	1
Phoronida	1
Priapulida	1
Rotifera	1
Tardigrada	1

## Sheet: phyla_species_identified_18S
Phylum.Class	abundance
Annelida	35
Ciliophora	21
Myzozoa	16
Bryozoa	6
Mollusca	6
Ochrophyta	5
Chlorophyta	4
Choanozoa	4
Platyhelminthes	4
Arthropoda	3
Echinodermata	3
Nemertea	3
Rhodophyta	3
Ascomycota	2
Bacillariophyta	2
Entoprocta	2
Foraminifera	2
Ancoracystidae	1
Basidiomycota	1
Bigyra	1
Cercozoa	1
Charophyta	1
Chordata	1
Chytridiomycota	1
Cnidaria	1
Myzostomida	1
Nematoda	1
Porifera	1
Prasinodermophyta	1
Rotifera	1
Sulcozoa	1

## Sheet: class_species_identified_ITS
Phylum	Class	abundance
Ascomycota	Eurotiomycetes	20
Ascomycota	Dothideomycetes	16
Ascomycota	Sordariomycetes	14
Ascomycota	Saccharomycetes	9
Basidiomycota	Agaricomycetes	6
Mortierellomycota	Mortierellomycetes	3
Basidiomycota	Tremellomycetes	3
Ascomycota	Leotiomycetes	2
Basidiomycota	Microbotryomycetes	2
Basidiomycota	Wallemiomycetes	2
Basidiomycota	Agaricostilbomycetes	1
Ascomycota	Lecanoromycetes	1
Basidiomycota	Malasseziomycetes	1
Mucoromycota	Mucoromycetes	1
Ascomycota	Pezizomycetes	1
