# Supplementary material for: A Long‐Term Ecological Research Data Set From the Marine Genetic Monitoring Program ARMS‐MBON 2018–2020
Source: Mol Ecol Resour. 2025 Jan 31;25(4):e14073. doi: 10.1111/1755-0998.14073 (PMC11969632; doi:10.1111/1755-0998.14073)
Supplement: Supplementary file 3 — File S3. Is referred to in the main text. Each sheet represents one of the 15 observatories and contains the identified species (with occurrences of at least two sequence reads) at each observatory which are registered as (i) very sensitive to disturbance in AMBI; (ii) alien at the location of occurrence in WRiMS and (iii) Near Threatened, Vulnerable, Endangered or Critically Endangered in the Red Lists of the IUCN and HELCOM. Data of COI and 18S marker genes were pooled for each observatory. [file MEN-25-e14073-s001.xlsx]

## Sheet: BelgiumCoast
AMBI	WRiMS	Red_List
Eualus cranchii	Balanus trigonus
Pholoe baltica	Petricolaria pholadiformis
Bougainvillia muscus	Amphibalanus improvisus
Arenicola defodiens	Carcinus maenas
Ectopleura dumortierii
Sabellaria spinulosa
Amphipholis squamata
Microprotopus maculatus
Petricolaria pholadiformis
Aora gracilis
Neoamphitrite figulus
Ectopleura larynx
Pisidia longicornis
Pilumnus hirtellus
Eualus gaimardii
Circeis spirillum
Thoralus cranchii

## Sheet: Bodo
AMBI	WRiMS	Red_List
Hiatella arctica	Chorda filum
Eualus pusiolus	Ascophyllum nodosum
Pusillina inconspicua	Pylaiella littoralis
Clytia hemisphaerica	Bonnemaisonia hamifera
Testudinalia testudinalis	Acrothrix gracilis
Steromphala cineraria
Halichondria (Halichondria) panicea
Verruca stroemia
Alvania punctura
Gonothyraea loveni
Bittium reticulatum
Ophiocomina nigra
Hyas araneus
Onchidoris muricata
Membranipora membranacea
Aeolidia papillosa
Circeis spirillum

## Sheet: Crete
AMBI	WRiMS	Red_List
Sabellaria spinulosa	Balanus trigonus
Clytia gracilis	Herdmania momus
Mimachlamys varia	Ascidiella aspersa
Parvicardium exiguum	Branchiosyllis exilis
Hiatella arctica
Bougainvillia muscus
Botryllus schlosseri

## Sheet: Eilat
AMBI	WRiMS	Red_List
Pisidia longicornis
Eualus cranchii
Amphipholis squamata
Bougainvillia muscus
Eualus gaimardii
Ostrea edulis
Lebbeus polaris

## Sheet: Gdynia
AMBI	WRiMS	Red_List
Melita nitida	Mya arenaria
Palaemon elegans	Acartia (Acanthacartia) tonsa
	Neogobius melanostomus
	Palaemon elegans
	Paranais frici
	Amphibalanus improvisus

## Sheet: Getxo
AMBI	WRiMS	Red_List
Sabellaria spinulosa
Eualus cranchii
Ostrea stentina
Athanas nitescens
Ostrea edulis
Bougainvillia muscus
Ectocarpus fasciculatus
Thoralus cranchii

## Sheet: GulfOfPiran
AMBI	WRiMS	Red_List
Psammechinus miliaris	Anadara transversa
Paracentrotus lividus	Hydroides elegans
Eualus gaimardii	Balanus trigonus
Pterocirrus macroceros
Ostrea edulis
Sabellaria spinulosa
Modiolus barbatus
Ophiothrix fragilis
Pisidia longicornis
Bougainvillia muscus
Clytia gracilis
Limaria hians
Lebbeus polaris
Athanas nitescens
Bittium reticulatum

## Sheet: Koster
AMBI	WRiMS	Red_List
Bittium reticulatum	Crepidula fornicata	Echinus esculentus
Sabellaria spinulosa	Ascidiella aspersa	Cliona celata
Parasagitta setosa	Bonnemaisonia hamifera
Branchiostoma lanceolatum	Carcinus maenas
Pusillina inconspicua	Botryllus schlosseri
Alvania punctura	Gonionemus vertens
Cyrillia linearis
Neoamphitrite figulus
Eualus occultus
Echinocardium cordatum
Clytia hemisphaerica
Halichondria (Halichondria) panicea
Verruca stroemia
Galathea nexa
Membranipora membranacea
Marthasterias glacialis
Arenicola defodiens
Spatangus purpureus
Bougainvillia muscus
Ophiothrix fragilis
Eualus cranchii
Botryllus schlosseri
Eualus pusiolus
Golfingia (Golfingia) vulgaris vulgaris
Pisidia longicornis
Calycella syringa
Psammechinus miliaris
Corymorpha nutans
Ensis magnus
Ophiocomina nigra
Steromphala cineraria
Echinus esculentus
Hiatella arctica
Athanas nitescens
Acrocnida brachiata
Circeis spirillum
Pterocirrus macroceros

## Sheet: Laeso
AMBI	WRiMS	Red_List
Onoba semicostata
Eualus occultus
Membranipora membranacea
Arenicola defodiens
Marthasterias glacialis
Eualus cranchii
Bougainvillia muscus
Pisidia longicornis
Onchidoris muricata
Apherusa jurinei
Ophiocomina nigra
Eualus gaimardii
Thoralus cranchii

## Sheet: Limfjord
AMBI	WRiMS	Red_List
Psammechinus miliaris	Dasysiphonia japonica
Liocarcinus navigator	Mya arenaria
Praunus inermis	Fibrocapsa japonica
Eualus cranchii	Caprella mutica
Clytia hemisphaerica	Ascidiella aspersa
Steromphala cineraria	Heterosigma akashiwo
Halichondria (Halichondria) panicea	Crepidula fornicata
Ostrea edulis	Carcinus maenas
Bittium reticulatum
Apherusa bispinosa
Microprotopus maculatus
Arenicola defodiens
Thoralus cranchii

[truncated: 5 more sheets: Plymouth, Roscoff, Svalbard, TZS, Vigo]
