# Supplementary material for: A Long‐Term Ecological Research Data Set From the Marine Genetic Monitoring Program ARMS‐MBON 2018–2020
Source: Mol Ecol Resour. 2025 Jan 31;25(4):e14073. doi: 10.1111/1755-0998.14073 (PMC11969632; doi:10.1111/1755-0998.14073)
Supplement: Supplementary file 4 — File S4. Is referred to in Text S2. It contains two sheets, one each for the COI and 18S. Each sheet contains the ASVs/OTUs which were removed as potential contaminants based on their taxonomic classification, and the samples they occurred in with the respective read number. [file MEN-25-e14073-s005.xlsx]

## Sheet: COI
	ARMS_Crete_2UBPC_20190924_20201211_MF500_r1	ARMS_Limfjord_Red2_20190618_20191029_SF40_r1	ARMS_Plymouth_MBA1B_20190716_20190918_MF100_r1	ARMS_Limfjord_Yellow8_20190618_20191029_MF100_r1	ARMS_Crete_1HERP_20180928_20190128_MF500_ETOH_r1	ARMS_Svalbard_S2_20180708_20190805_SF40_ETOH_r1	Kingdom	Phylum	Class	Order	Family	Genus	Species
ASV5348	4	0	0	0	0	0	Eukaryota	Chordata	Mammalia	Primates	Hominidae	Homo	Homo_sapiens
ASV9751	0	1	0	0	0	0	Eukaryota	Chordata	Mammalia	Carnivora	Canidae	Canis	Canis_lupus
ASV11271	0	0	0	0	0	1	Eukaryota	Chordata	Mammalia	Artiodactyla	Bovidae	Bos	#N/A
ASV12753	0	0	0	0	0	0	Eukaryota	Arthropoda	Insecta	Thysanoptera	Phlaeothripidae	Gynaikothrips	Gynaikothrips_ficorum
ASV15083	0	0	0	1	0	0	Eukaryota	Arthropoda	Insecta	Psocoptera	Psyllipsocidae	Dorypteryx	Dorypteryx_domestica
ASV18573	0	0	0	1	0	0	Eukaryota	Arthropoda	Insecta	Diptera	Fanniidae	Fannia	Fannia_subpubescens
ASV21277	0	0	4	0	0	0	Eukaryota	Arthropoda	Insecta	Diptera	Tephritidae	Bactrocera	Bactrocera_oleae
ASV40919	0	0	0	0	10	0	Eukaryota	Chordata	Mammalia	Carnivora	Canidae	Canis	Canis_lupus

## Sheet: 18S
	ARMS_Bodo_GStraB_20190621_20201207_SF50_A_r1	ARMS_Roscoff_BasBloS1_20180711_20181025_SF40_DMSO_A_r1	ARMS_Crete_1HERP_20180928_20190128_MF500_DMSO_r1	Domain	Supergroup	Division.Kingdom	Phylum.Class	Level_X	Level_XX	Level_XXX	Level_XXXX	Level_XXXXX	Species
OTU4427	0	0	5	Eukaryota	Opisthokonta	Metazoa	Arthropoda	Hexapoda	Insecta	Stegobium	paniceum	#N/A	Stegobium_paniceum
OTU4661	0	14	0	Eukaryota	Archaeplastida	Streptophyta	Embryophyceae	Zea	mays	#N/A	#N/A	#N/A	Zea_mays
OTU333	2	0	0	Eukaryota	Opisthokonta	Metazoa	Arthropoda	Hexapoda	Insecta	Drosophila	#N/A	#N/A	#N/A
